# Supplementary material for: An overview of gene expression dynamics during early ovarian folliculogenesis: specificity of follicular compartments and bi-directional dialog
Source: BMC Genomics. 2013 Dec 19;14:904. doi: 10.1186/1471-2164-14-904 (PMC3890531; doi:10.1186/1471-2164-14-904)
Supplement: Additional file 3 — Differentially expressed genes (DEG) between compartments. [file 1471-2164-14-904-S3.xlsx]

## Sheet: diff OG fichier sans false
	PDO4	PDO5	PDO6	PMO3	PMO5	PMO6	PMO7	SCO10	SCO5	SCO6	SCO9	SAO1	SAO2	SAO3	SAO5	PDG2	PDG4	PDG5	PDG6,7	PMG1	PMG2	PMG6	PMG7	SCG4	SCG6	SCG8	SCG9	SAG2	SAG3	SAG4	SAG5	GENE_NAME	dispersion		O/G	G/O		moyenne	moyenne PDO	moyenne PMO	moyenne(SCO	moyenne SAO	moyenne PDG	moyenne PMG	moyenne SCG	moyenneSAG	ecartype
OARX:97682036-97682517	36.8245	0	85.454	5.61556	0	0	0	81.1495	0	0	0	0	0	8.17772	0	0	0	0	0	0	0	0	0	0	0	0	0	0	0	0	0	ENSBTAG00000046899	7.54874		#DIV/0!	0		7.00714	40.7595	1.40389	20.2874	2.04443	0	0	0	0	21.4631	1.40143	0
OAR21:41083599-41084298	1.93813	79.0209	0	0	13.4394	0	0	0	0	0	38.1394	0	9.41116	0	0	0	0	0	0	0	0	0	0	0	0	0	0	0	0	0	0	Q0V8N7_BOVIN	10.8866		#DIV/0!	0		4.579	26.9864	3.35986	9.53485	2.35279	0	0	0	0	15.6225	0.9158	0
OAR11:6873724-6874711	0	0	0	0	35.8385	0	0	0	1.84335	0	17.3361	49.9282	0	8.17772	24.929	0	0	0	0	0	0	0	0	0	0	0	0	0	0	0	0	ENSBTAG00000038823	5.54556		#DIV/0!	0		4.45332	0	8.95962	4.79486	20.7587	0	0	0	0	11.7682	0.890664	0
OAR15:48861225-48861648	17.4432	0	0	3.74371	0	0	0	95.4699	0	0.952549	66.744	0	0	0	0	0	0	0	0	0	0	0	0	0	0	0	0	0	0	0	0	ENSBTAG00000047803	8.5934		#DIV/0!	0		5.94688	5.8144	0.935926	40.7916	0	0	0	0	0	20.6496	1.18938	0
OAR4:109556865-109557248	0	0	0	0	40.3183	1.88269	43.3305	52.5085	0	39.0545	17.3361	0	0	0	0	0	0	0	0	0	0	0	0	0	0	0	0	0	0	0	0	ENSBTAG00000047459	3.48223		#DIV/0!	0		6.27196	0	21.3829	27.2248	0	0	0	0	0	15.1329	1.25439	0
OAR4:112409240-112409528	0	0	0	22.4622	0	0	0	0	0	12.3831	0	13.8689	1.88223	2.72591	19.5871	0	0	0	0	0	0	0	0	0	0	0	0	0	0	0	0	GBX1	5.21655		#DIV/0!	0		2.35192	0	5.61556	3.09579	9.51604	0	0	0	0	5.98161	0.470384	0
OAR3:2637972-2638256	0	0	0	0	0	0	3.61088	0	0	7.6204	17.3361	0	9.41116	10.9036	56.9806	0	0	0	0	0	0	0	0	0	0	0	0	0	0	0	0	Q2TEA4_BOVIN	7.80761		#DIV/0!	0		3.41493	0	0.902719	6.23912	19.3239	0	0	0	0	10.7461	0.682986	0
OAR7:12508416-12508949	0	0	0	0	62.7174	15.0616	3.61088	4.7735	0	0	0	0	0	0	19.5871	0	0	0	0	0	0	0	0	0	0	0	0	0	0	0	0	bta-mir-2290	10.2487		#DIV/0!	0		3.4113	0	20.3475	1.19337	4.89677	0	0	0	0	11.859	0.682261	0
PDO_C83619	0	50.0466	28.0396	0	0	0	2.70816	0	0	0	0	0	0	13.6295	0	0	0	0	0	0	0	0	0	0	0	0	0	0	0	0	0	RASSF1	6.24518		#DIV/0!	0		3.04593	26.0287	0.67704	0	3.40739	0	0	0	0	10.3221	0.609186	0
OAR3:43044430-43044667	3.87627	0	8.01132	0	0	0	5.41632	0	0	2.85765	0	0	11.2934	0	0	0	0	0	0	0	0	0	0	0	0	0	0	0	0	0	0	TMSB4X	5.59005		#DIV/0!	0		1.01468	3.96253	1.35408	0.714412	2.82335	0	0	0	0	2.66041	0.202935	0
OAR11:29063379-29063900	1.93813	0	0	0	78.3967	229.689	86.6611	4.7735	3.6867	52.3902	10.4017	0	94.1116	100.859	103.277	0	0	0	1.69837	2.08236	0	0	0	0	0	0	0	0	0	0	0	MYH1_BOVIN	2.53489		216.165	0.00462609		24.8376	0.646045	98.6866	17.813	74.5619	0.339673	0.520591	0	0	51.6026	4.96752	0
OAR25:27657760-27658621	1.93813	0	0	69.2585	0	26.3577	32.4979	57.282	0	0.952549	3.46722	0	0	46.3404	87.2516	0	0	0	0	0	0	0	0	0	0	1.78233	0	0	0	0	0	OIT3/ENSBTAG00000009348	3.84415		194.709	0.00513586		10.5525	0.646045	32.0285	15.4254	33.398	0	0	0.445582	0	23.207	2.11051	0
PDO_C98689	9.69067	184.382	0	0	0	0	9.92991	7.16025	0	0	2.60041	0	0	0	0	0	1.31044	0	0	0	0	0	0	0	0	0	0	0	0	0	0	APT_BOVIN	19.4065		173.999	0.00574718		6.93787	64.691	2.48248	2.44016	0	0.262088	0	0	0	33.0439	1.38757	0
OAR12:52246999-52247865	7.75253	0	0	58.0274	15.6793	56.4808	0	0	1.84335	52.3902	36.4058	0	0	0	0	0	0	0	0	0	0	0	1.50561	0	0	0	0	0	0	0	0	ENSBTAG00000038000	3.5164		161.94	0.00617513		7.4221	2.58418	32.5469	22.6598	0	0	0.376402	0	0	17.5416	1.48442	0
OAR24:24803907-24804622	19.3813	279.207	0	0	0	37.6539	0	9.54699	0	2.85765	8.66805	0	11.2934	29.985	0	0	0	0	1.69837	0	0	0	1.50561	0	0	0	0	0	0	0	0	C25H16orf82	12.9521		132.7	0.00753581		12.9612	99.5296	9.41347	5.26817	10.3196	0.339673	0.376402	0	0	50.2489	2.59224	0
OAR22:44359335-44360496	0	1.75602	0	0	62.7174	0	0	0	0	85.7295	72.8116	0	318.097	19.0814	26.7097	0	0	0	0	0	0	3.84406	0	0	0	0	0	2.50951	0	0	0	C10orf122	9.26599		98.532	0.010149		19.1373	0.58534	15.6793	39.6353	90.9721	0	0.961015	0	0.627377	59.8662	3.82746	0
OAR11:42349386-42350290	32.9483	0	26.7044	0	0	0	19.8598	0	0	1.9051	65.8771	8.32136	0	70.8736	12.4645	0	0	0	0	0	0	0	0	0	2.71294	0	0	0	0	0	0	PSMC3IP	5.06187		93.9515	0.0106438		7.79571	19.8842	4.96496	16.9456	22.9149	0	0	0.678234	0	18.1729	1.55914	0
OAR4:105144588-105144836	1.93813	57.9487	0	5.61556	17.9192	5.64808	10.8326	9.54699	0	38.102	3.46722	0	1.88223	2.72591	3.56129	0	0	0	0	0	0	0	0	0	0	0	0	0	0	0	1.95935	KEL	4.92187		86.6616	0.0115391		5.1983	19.9623	10.0039	12.779	2.04236	0	0	0	0.489838	12.3941	1.03966	0
OAR1:42187364-42188066	1.93813	0	0	0	2.23991	0	30.6925	262.542	0	46.6749	168.16	0	137.403	68.1477	30.271	0	2.62088	0	0	0	0	0	0	0	0	0	0	2.50951	4.15512	0	0	C3H1orf141	3.86655		85.9341	0.0116368		24.4308	0.646045	8.23309	119.344	58.9554	0.524175	0	0	1.66616	59.5268	4.88616	0
OAR1:17542699-17543515	7.75253	0	50.7383	0	0	0	1.80544	0	266.364	0.952549	0	0	0	0	14.2452	0	0	0	0	0	0	0	0	4.53745	0	0	0	0	0	0	0	WDR65	18.9749		80.3641	0.0124434		11.174	19.497	0.45136	66.8291	3.56129	0	0	1.13436	0	48.2843	2.23481	0
OAR14:56959343-56960423	0	0	0	0	0	152.498	43.3305	16.7072	62.6739	0	121.353	0	165.636	2.72591	3.56129	0	2.62088	0	1.13224	2.08236	0	0	0	0	0	0	0	0	0	2.25954	0	ENSBTAG00000047617	5.53668		74.9084	0.0133496		18.5994	0	48.9572	50.1834	42.9809	0.750624	0.520591	0	0.564885	45.0244	3.71988	0
OAR16:2792484-2793152	0	3.51204	0	0	127.675	0	32.4979	0	875.591	525.331	110.951	0	3.76446	5.45182	87.2516	0	0	0	0	0	0	0	0	0	0	3.56466	17.7505	0	4.15512	0	0	GBRP_BOVIN	6.44868		74.2105	0.0134752		57.9837	1.17068	40.0431	377.968	24.117	0	0	5.32879	1.03878	180.378	11.5967	0
OAR8:20360195-20361638	19.3813	0	5.34088	0	0	0	1.80544	0	35.0236	0	8.66805	770.419	20.7046	5.45182	0	0	0	3.71589	0	0	0	0	3.01122	0	0	1.78233	0	0	0	4.51908	0	A6QPQ1_BOVIN	23.5216		70.966	0.0140913		28.3814	8.24074	0.45136	10.9229	199.144	0.743178	0.752805	0.445582	1.12977	137.936	5.67628	0
OAR5:57706688-57707019	0	0	0	0	11.1995	0	12.6381	0	9.21675	33.3392	45.0738	0	141.167	10.9036	3.56129	0	0	0	0	0	0	0	0	0	0	0	2.21881	0	2.07756	0	0	SPINK7/LOC777593	8.65649		66.3133	0.0150799		8.75471	0	5.9594	21.9075	38.9081	0	0	0.554703	0.51939	26.5872	1.75094	0
OAR11:27465457-27466200	17.4432	57.9487	16.0226	0	2.23991	3.76539	1.80544	4.7735	0	0	10.4017	0	5.6467	0	5.34193	0	0	0	0	0	0	0	0	0	0	0	0	0	2.07756	0	0	S2535_BOVIN	2.96327		64.3776	0.0155333		4.11183	30.4715	1.95268	3.79379	2.74716	0	0	0	0.51939	10.9744	0.822365	0
OARX:33473067-33473250	0	0	0	0	40.3183	60.2462	0	0	130.878	31.4341	62.4099	23.5772	62.1137	2.72591	37.3935	1.64372	0	0	0	0	0	3.84406	0	0	0	0	0	0	2.07756	0	0	F1MNG5_BOVIN	2.71111		63.6019	0.0157228		14.7955	0	25.1411	56.1805	31.4526	0.328744	0.961015	0	0.51939	29.6213	2.95911	0
OAR7:18986308-18986645	0	1.75602	0	5.61556	0	126.141	21.6653	62.0555	0	222.897	24.2705	1.38689	131.756	62.6959	99.7161	0	0	0	0.566122	0	0	0	0	0	0	0	0	0	6.23267	6.77862	0	TMEM202	3.46424		59.7034	0.0167495		24.9527	0.58534	38.3553	77.3056	73.8888	0.113224	0	0	3.25282	52.4587	4.99053	0
CL81201Contig1	21.3195	0	0	0	0	0	15.3462	107.404	0	216.229	41.6066	0	234.338	0	22.2581	0	0	0	0	2.08236	0	0.961015	0	2.26873	0	0	0	0	7.27145	0	0	ENSBTAG00000046228	6.0904		55.8189	0.0179151		21.6479	7.10649	3.83656	91.3098	64.149	0	0.760845	0.567182	1.81786	58.2114	4.32958	0
OAR2:73919757-73920145	25.1957	3.51204	0	0	42.5582	0	0	0	0	12.3831	29.4714	0	0	43.6145	28.4903	0	0	3.71589	0	0	0	0	0	0	0	0	0	0	0	0	0	MLANA	4.21126		53.17	0.0188076		6.09488	9.56926	10.6396	10.4636	18.0262	0.743178	0	0	0	12.9826	1.21898	0
OAR4:101043823-101045080	0	0	0	0	0	0	43.3305	42.9615	0	140.977	584.226	477.091	487.498	537.004	281.342	0	0	0	0	2.08236	0	7.68812	0	0	0	8.91164	26.6257	2.50951	6.23267	0	0	AKR1D1	1.51043		51.2006	0.019531		85.4349	0	10.8326	192.041	445.734	0	2.44262	8.88435	2.18555	180.031	17.087	0
OAR1:105151201-105152195	3.87627	71.9969	29.3748	9.35926	2.23991	0	5.41632	0	1.84335	81.9193	24.2705	507.603	56.467	16.3554	37.3935	0	0	0	0	0	7.39402	1.92203	0	0	0	7.12931	0	0	2.07756	0	0	TTC24	9.64227		48.8399	0.0204751		27.9561	35.0827	4.25387	27.0083	154.455	0	2.32901	1.78233	0.51939	91.631	5.59122	0
OAR23:57217609-57218888	0	0	0	0	6.71972	97.9001	19.8598	4.7735	7.3734	101.923	116.152	0	0	38.1627	279.561	0	0	0	0	0	0	3.84406	0	2.26873	0	8.91164	0	0	0	0	0	ST8SIA3	6.2579		47.7391	0.0209472		22.1758	0	31.1199	57.5554	79.431	0	0.961015	2.79509	0	57.2847	4.43516	0
OAR10:69781728-69782366	21.3195	0	0	33.6933	129.915	0	21.6653	0	0	0	8.66805	0	0	0	33.8322	0	0	5.57383	0	0	0	0	0	0	0	0	0	0	0	0	0	ENSBTAG00000047881	7.05555		47.669	0.020978		8.21506	7.10649	46.3183	2.16701	8.45806	1.11477	0	0	0	24.5599	1.64301	0
OAR20:14109074-14113693	0	231.795	0	104.824	127.675	16.9443	83.0502	331.758	0	23.8137	22.5369	335.628	201.399	193.539	135.329	0	0	0	0.566122	6.24709	0	5.76609	22.5841	9.07491	0	0	0	0	0	0	0	U6/MOCS1_BOVIN	1.6868		43.6012	0.0229352		59.759	77.2649	83.1232	94.5272	216.474	0.113224	8.64933	2.26873	0	99.7128	11.9518	0
OAR15:46491726-46492285	0	0	240.339	0	0	0	3.61088	0	0	0	48.5411	1128.93	0	46.3404	32.0516	0	0	11.1477	0	0	0	1.92203	0	0	0	0	0	0	2.07756	0	21.5529	OR52B2	16.8628		43.5912	0.0229404		49.565	80.1132	0.902719	12.1353	301.831	2.22953	0.480508	0	5.9076	205.12	9.913	0
OAR15:38166385-38168168	0	0	0	39.3089	8.95962	0	9.02719	157.525	0	9.52549	1.73361	0	30.1157	0	3.56129	0	0	0	0	0	0	0	0	4.53745	0	0	0	0	2.07756	0	0	ENSBTAG00000009359	11.2638		41.8857	0.0238745		8.59265	0	14.3239	42.1961	8.41925	0	0	1.13436	0.51939	29.0234	1.71853	0
OAR3:6881732-6882801	15.5051	61.4607	0	7.48741	11.1995	146.85	14.4435	4.7735	0	0	6.93444	0	0	8.17772	0	0	0	1.85794	1.13224	0	0	0	0	0	0	0	0	0	4.15512	0	0	PTPA_BOVIN	8.18108		41.3261	0.0241978		9.16056	25.6553	44.9952	2.92698	2.04443	0.598038	0	0	1.03878	28.0067	1.83211	0
CL40254Contig1	52.3296	50.9246	412.583	68.3226	105.276	64.0116	98.3964	35.8012	767.755	418.169	68.4776	830.749	1700.6	691.018	81.0193	0	0	11.1477	1.69837	14.5765	0	1.92203	38.393	6.80618	0	18.7144	9.98465	32.6236	3.11634	14.687	0	ENSBTAG00000037928	2.36985		37.7983	0.0264562		180.616	171.946	84.0016	322.551	825.846	2.56921	13.7229	8.87632	12.6067	366.694	36.1232	0
CL45319Contig1	5.8144	0	0	43.9885	24.639	124.258	108.326	31.0277	0	371.494	270.443	0	0	286.22	75.6774	0	0	18.5794	0.283061	2.08236	0	1.92203	9.03366	2.26873	0	1.78233	0	0	2.07756	0	0	ANK1	3.51374		37.6382	0.0265688		44.5135	1.93813	75.3029	168.241	90.4744	3.7725	3.25951	1.01276	0.51939	94.6101	8.9027	0
OAR8:78919182-78919893	1.93813	49.1686	37.3861	0	91.8361	0	36.1088	0	0	0.952549	32.9386	0	0	0	78.3483	0	0	0	0	0	1.23234	0	0	0	0	0	0	0	6.23267	0	1.95935	TFB1M_BOVIN	4.3974		37.2003	0.0268815		10.9065	29.4976	31.9862	8.47278	19.5871	0	0.308084	0	2.04801	23.901	2.1813	0
OAR17:53350883-53351928	0	0	85.454	39.3089	8.95962	39.5366	1.80544	0	0	0	0	0	0	10.9036	3.56129	0	0	0	0.566122	0	0	1.92203	3.01122	0	0	0	0	0	0	0	0	HPPD_BOVIN	6.58329		36.7614	0.0272024		6.29125	28.4847	22.4026	0	3.61623	0.113224	1.23331	0	0	17.7125	1.25825	0
OAR25:34058522-34059595	15.5051	1.75602	0	33.6933	185.912	0	23.4707	0	9.21675	0	39.873	0	1.88223	0	39.1742	0	7.86263	0	0	0	0	0	0	0	0	0	0	2.50951	0	0	0	SFTPA_BOVIN	7.57014		36.0436	0.0277442		11.6405	5.7537	60.7691	12.2724	10.2641	1.57253	0	0	0.627377	34.4352	2.3281	0
OAR3:44575459-44575816	3.87627	0	13.3522	11.2311	15.6793	7.53078	1.80544	90.6965	315.213	7.6204	1.73361	583.882	16.9401	21.8073	5.34193	0	0	5.57383	2.26449	4.16473	0	0	0	0	0	0	11.0941	2.50951	6.23267	2.25954	0	WDPCP	10.0364		34.3069	0.0291487		36.4777	5.74282	9.06167	103.816	156.993	1.56766	1.04118	2.77351	2.75043	116.756	7.29554	0
OAR6:4526736-4527280	0	66.7288	0	0	0	60.2462	52.3577	95.4699	0	0.952549	308.582	0	0	10.9036	37.3935	0	0	0	0	2.08236	0	0	0	0	0	0	13.3129	2.50951	0	2.25954	0	TNIP3	6.87203		33.4656	0.0298814		21.058	22.2429	28.151	101.251	12.0743	0	0.520591	3.32822	1.19226	58.6304	4.21161	0
OAR1:118287209-118288185	3.87627	0	0	0	15.6793	0	0	0	0	36.1969	185.496	0	150.579	95.4068	37.3935	0	0	0	0	0	0	3.84406	0	0	0	0	0	2.50951	0	4.51908	5.87805	snoZ278/A7YVH8_BOVIN	5.18219		33.4077	0.0299332		17.4638	1.29209	3.91984	55.4233	70.8447	0	0.961015	0	3.22666	44.6378	3.49276	0
OAR10:83074041-83074322	1.93813	0	106.818	0	2.23991	84.7213	21.6653	0	302.309	0	0	0	1.88223	0	0	0	2.62088	3.71589	0	0	0	0	0	4.53745	0	1.78233	0	0	2.07756	0	1.95935	MCF2L	11.5867		33.3271	0.0300056		17.3635	36.2519	27.1566	75.5773	0.470558	1.26735	0	1.57995	1.00923	58.0708	3.47269	0
OAR1:267089637-267090343	11.6288	126.434	0	0	33.5986	0	54.1632	147.978	451.621	6.66785	15.6025	0	31.9979	128.118	90.8129	1.64372	5.24175	9.28972	0	0	0	1.92203	1.50561	2.26873	2.71294	0	0	2.50951	8.31023	0	0	Q0VC97_BOVIN	4.8921		33.0995	0.0302119		36.5815	46.0208	21.9404	155.467	62.7321	3.23504	0.85691	1.24542	2.70493	87.7004	7.3163	0
OAR4:104194933-104196092	17.4432	36.8764	125.511	1.87185	53.7577	16.9443	64.9958	300.73	173.275	590.581	282.578	471.544	2123.16	575.167	318.735	0	0	3.71589	0.566122	0	7.39402	5.76609	13.5505	9.07491	0	3.56466	31.0634	40.1521	14.5429	33.8931	5.87805	WEE2	3.27768		32.4938	0.0307751		171.688	59.9434	34.3924	336.791	872.151	0.856402	6.67765	10.9257	23.6165	401.126	34.3376	0
OAR23:25718690-25719636	27.1339	0	0	0	0	0	1.80544	0	0	0	138.689	248.254	0	59.97	67.6645	0	0	0	0	0	0	1.92203	0	0	0	5.34698	0	2.50951	6.23267	0	1.95935	TRAPPC8	6.49744		32.2612	0.030997		18.1125	9.04462	0.45136	34.6722	93.9721	0	0.480508	1.33675	2.67538	51.5397	3.6225	0
OAR14:13382825-13383191	0	147.506	0	0	6.71972	0	7.22176	4.7735	11.0601	1.9051	26.0041	0	22.5868	5.45182	10.6839	0	0	1.85794	0	0	0	0	0	0	0	1.78233	4.43762	0	0	0	0	bta-mir-2327	9.87478		32.2081	0.0310481		8.12872	49.1686	3.48537	10.9357	9.68062	0.371589	0	1.55499	0	26.6535	1.62574	0
OAR7:11646879-11649110	34.8864	3.51204	125.511	46.7963	100.796	141.202	139.019	23.8675	3.6867	2.85765	0	4.16068	0	10.9036	3.56129	0	0	0	0.566122	4.16473	6.16168	0	0	2.26873	0	0	0	0	8.31023	0	0	ANKDD1A	1.32401		31.8318	0.0314151		21.3623	54.6364	106.953	7.60296	4.6564	0.113224	2.5816	0.567182	2.07756	42.9417	4.27246	0
OAR1:109191111-109191639	0	38.6325	2.67044	0	0	33.8885	5.41632	14.3205	0	0	0	0	3.76446	0	0	0	0	0	0	2.08236	1.23234	0	0	0	0	0	0	0	0	0	0	IGSF9	7.2832		31.7592	0.031487		3.29056	13.7676	9.8262	3.58012	0.941116	0	0.828675	0	0	9.24988	0.658112	0
OAR20:44021268-44022139	5.8144	0	0	0	0	0	0	0	0	0	15.6025	0	35.7624	19.0814	247.51	0	0	0	0	0	0	0	0	0	0	0	0	0	2.07756	0	9.79675	GCM2	14.8609		29.0842	0.0343829		10.8272	1.93813	0	3.90062	75.5883	0	0	0	2.96858	44.5898	2.16545	0
OAR2:243817121-243818446	0	1.75602	0	0	71.677	1.88269	0	33.4145	226.732	20.0035	27.7377	2.77379	408.444	139.021	170.942	0	0	0	0	0	0	3.84406	0	22.6873	0	0	8.87525	0	2.07756	0	3.9187	LACTBL1	3.77626		28.4524	0.0351464		36.9609	0.58534	18.3899	76.9719	180.295	0	0.961015	7.89063	1.49906	88.0339	7.39218	0
OAR20:7676239-7677044	1.93813	1.75602	45.3975	0	20.1592	71.5424	5.41632	0	0	49.5326	13.8689	0	0	0	0	0	0	0	0	6.24709	0	0	0	0	0	1.78233	0	0	0	0	0	PHF1	5.26645		27.8457	0.0359122		7.02066	16.3639	24.2795	15.8504	0	0	1.56177	0.445582	0	17.1093	1.40413	0
OAR23:32997782-32999609	11.6288	287.987	64.0905	14.9748	71.677	103.548	34.3033	14.3205	164.058	17.1459	71.078	1.38689	5.6467	79.0513	8.90322	0	2.62088	0	1.13224	2.08236	6.16168	0	13.5505	0	0	0	0	10.038	2.07756	0	0	Q32L61_BOVIN	2.82774		26.8995	0.0371755		31.8537	121.236	56.1258	66.6506	23.747	0.750624	5.44863	0	3.0289	61.1429	6.37074	0
OAR11:26695875-26697196	15.5051	214.235	2.67044	0	118.715	5.64808	9.02719	23.8675	0	105.733	6.93444	0	0	46.3404	24.929	0	10.4835	0	0	0	0	3.84406	0	0	0	0	2.21881	0	6.23267	0	0	Q1RMW0_BOVIN	5.42896		26.86	0.0372301		19.2382	77.47	33.3476	34.1337	17.8174	2.0967	0.961015	0.554703	1.55817	46.0477	3.84764	0
OAR14:48023724-48024435	0	31.6084	0	39.3089	13.4394	0	3.61088	0	0	81.9193	0	181.683	0	103.585	3.56129	0	0	0	0	2.08236	2.46467	0	12.0449	0	0	1.78233	0	0	0	0	0	ENSBTAG00000047691	5.37337		26.6295	0.0375523		15.39	10.5361	14.0898	20.4798	72.2072	0	4.14798	0.445582	0	39.1647	3.078	0
OAR15:48971912-48973211	0	0	0	0	22.3991	58.3635	1.80544	147.978	12.9034	49.5326	115.285	0	0	0	94.3741	0	2.62088	0	0	0	0	1.92203	0	6.80618	0	8.91164	0	0	0	0	0	OR52K1	3.03421		26.4626	0.0377892		16.8678	0	20.642	81.4249	23.5935	0.524175	0.480508	3.92946	0	37.3908	3.37356	0
OAR1:32874179-32875143	15.5051	0	0	0	0	0	21.6653	4.7735	0	1.9051	0	6.93447	90.3472	10.9036	112.181	0	0	0	0	0	0	5.76609	0	0	0	0	0	5.01901	0	0	0	OMA1	5.04963		26.1313	0.0382682		8.87096	5.16836	5.41632	1.66965	55.0915	0	1.44152	0	1.25475	25.3438	1.77419	0
CL45135Contig1	6.78347	10.5361	9.34654	24.3341	22.3991	363.36	2.70816	183.78	244.244	60.9632	32.9386	475.011	121.404	481.123	232.374	0	2.62088	1.85794	3.67979	0	0	3.84406	5.26963	35.1653	0	8.91164	0	8.78327	4.15512	0	19.5935	ENSBTAG00000047452	1.61971		25.8063	0.0387502		76.2963	8.88871	103.2	130.481	327.478	1.63172	2.27842	11.0192	8.13297	138.908	15.2593	0
OAR14:38688625-38689417	0	1.75602	0	0	0	26.3577	28.887	109.79	81.1074	338.155	327.652	0	3090.63	5.45182	436.258	0	0	0	0.566122	2.08236	0	15.3762	0	2.26873	75.9622	0	0	7.52852	8.31023	18.0763	54.8618	Q1LZD4_BOVIN	13.0198		25.6303	0.0390163		149.389	0.58534	13.8112	214.176	883.084	0.113224	4.36465	19.5577	22.1942	556.831	29.8779	0
OAR8:60267528-60268358	25.1957	115.897	0	0	51.5178	0	86.6611	252.995	9.21675	8.57295	182.029	0	129.874	2.72591	0	0	5.24175	0	0	0	0	0	0	0	10.8517	0	0	2.50951	4.15512	13.5572	0	ALDH8A1	3.64818		25.3978	0.0393734		29.0646	47.031	34.5447	113.204	33.15	1.04835	0	2.71294	5.05547	61.2566	5.81291	0
OAR12:42257056-42257802	0	56.1927	88.1245	0	31.3587	3.76539	104.715	81.1495	945.638	216.229	116.152	570.013	97.8761	16.3554	12.4645	0	2.62088	9.28972	0	8.32946	0	9.61015	4.51683	20.4185	2.71294	39.2112	2.21881	0	0	0	0	GTR5_BOVIN	5.07882		25.2307	0.0396343		78.6762	48.1057	34.9599	339.792	174.177	2.38212	5.61411	16.1404	0	194.012	15.7352	0
OAR14:33718135-33718590	0	33.3644	10.6818	3.74371	6.71972	7.53078	12.6381	100.243	9.21675	8.57295	6.93444	116.499	0	8.17772	0	0	0	0	0	0	1.23234	5.76609	0	4.53745	0	0	2.21881	0	0	0	0	CA7	6.03524		25.151	0.0397599		10.9057	14.6821	7.65807	31.2419	31.1692	0	1.74961	1.68907	0	26.9384	2.18114	0
OAR18:57973500-57976680	5.8144	7.02408	0	131.03	497.259	325.706	354.769	1126.55	2823.09	3095.31	1650.4	1747.49	6199.13	7308.16	5094.42	3.28744	5.24175	0	3.39673	4.16473	9.85869	182.593	97.8646	104.361	78.6751	253.091	184.161	57.7186	22.8531	112.977	188.098	E1BF81_BOVIN	0.835616		24.7569	0.0403927		1021.76	4.27949	327.191	2173.83	5087.3	2.38519	73.6202	155.072	95.4116	1921.21	204.352	0
OAR16:14040743-14041403	0	0	0	26.2059	55.9976	0	23.4707	14.3205	68.2039	20.0035	1.73361	0	0	43.6145	92.5935	0	0	7.43178	0	0	0	0	0	0	0	0	0	7.52852	0	0	0	SGTB	3.13238		24.68	0.0405186		11.6485	0	26.4186	26.0654	34.052	1.48636	0	0	1.88213	23.1046	2.3297	0
OARX:49323942-49324283	5.8144	63.2168	18.6931	13.103	0	0	21.6653	0	0	0.952549	24.2705	266.284	0	8.17772	0	0	2.62088	0	0	0	0	0	4.51683	9.07491	0	0	0	0	2.07756	0	0	bta-mir-362	11.7333		24.621	0.0406158		14.2086	29.2414	8.69206	6.30577	68.6153	0.524175	1.12921	2.26873	0.51939	48.4561	2.84172	0
OAR3:79857775-79859475	64.9275	52.6806	34.7157	54.2837	167.993	301.231	505.523	1064.49	1809.25	1431.68	1045.37	302.343	7261.65	2963.06	5123.8	0	15.7253	24.1533	5.0951	33.3178	67.7785	227.761	28.6066	38.5684	0	65.9461	241.85	62.7377	37.396	18.0763	96.0082	LRPPRC	2.11904		24.5705	0.0406993		746.646	50.7746	257.258	1337.7	3912.72	8.99473	89.3659	86.5912	53.5545	1619.13	149.329	0
CL42110Contig1	11.6288	1.75602	34.7157	7.48741	119.835	104.49	84.8556	147.978	2.76502	164.315	100.549	0	238.102	66.7848	3.56129	0	10.4835	2.78692	0	0	12.3234	7.68812	4.51683	0	0	2.67349	0	0	7.27145	0	0	GRIA3/0	1.96012		24.326	0.0411083		36.6635	16.0335	79.1669	103.902	77.1121	2.65408	6.13208	0.668373	1.81786	61.3182	7.3327	0
OAR19:18514795-18515563	234.514	280.963	461.986	44.9245	55.9976	3.76539	113.743	443.935	554.848	112.401	0	0	88.4649	169.006	0	0	0	40.8748	0	2.08236	0	0	7.52805	20.4185	0	0	0	15.057	27.0083	0	0	F2Z4H7_BOVIN	1.53797		24.2148	0.0412971		86.3715	325.821	54.6075	277.796	64.3678	8.17496	2.4026	5.10464	10.5163	151.798	17.2743	0
OAR1:183742259-183742613	0	119.409	0	26.2059	0	0	64.9958	0	62.6739	92.3973	5.20083	0	0	0	131.768	0	0	1.85794	0	0	0	0	0	4.53745	0	3.56466	0	0	12.4653	0	0	B8YB76_BOVIN	4.72431		23.9086	0.0418259		16.9379	39.8031	22.8004	40.068	32.9419	0.371589	0	2.02553	3.11634	36.6621	3.38759	0
OAR5:60051230-60051965	0	0	26.7044	0	62.7174	32.0058	70.4121	147.978	108.758	331.487	36.4058	8.32136	13.1756	201.717	101.497	0	0	0	0	2.08236	17.2527	5.76609	0	20.4185	0	3.56466	0	0	0	0	1.95935	MYOZ3	2.21696		23.8474	0.0419333		38.4588	8.90146	41.2838	156.157	81.1777	0	6.27529	5.9958	0.489838	73.4201	7.69176	0
OAR2:12672684-12674127	5.8144	8.7801	0	18.7185	58.2376	340.768	141.727	742.279	394.477	527.236	592.028	541.582	173.165	1207.58	232.374	0	0	0	1.13224	2.08236	3.08084	3.84406	73.0221	4.53745	0	76.6401	6.65644	25.0951	10.3878	15.8168	1.95935	MUSK	1.23704		23.71	0.0421763		168.033	4.86484	139.863	564.005	538.675	0.226449	20.5073	21.9585	13.3147	285.638	33.6066	0
OAR1:42020486-42021367	0	114.141	0	7.48741	215.031	0	27.0816	38.188	0	0.952549	0	314.825	0	2.72591	3.56129	0	0	11.1477	0	0	8.62635	0	0	6.80618	0	0	0	0	6.23267	0	0	WDR78	8.33223		23.5353	0.0424894		24.4131	38.0471	62.4	9.78513	80.278	2.22953	2.15659	1.70155	1.55817	68.9101	4.88262	0
OAR11:17871804-17872753	149.236	314.328	34.7157	35.5652	17.9192	101.666	135.408	181.393	188.022	1.9051	81.4796	0	0	16.3554	32.0516	0	2.62088	5.57383	1.69837	4.16473	20.9497	0	3.01122	11.3436	0	1.78233	0	0	8.31023	0	0	A5PJN6_BOVIN	1.66188		23.1444	0.0432071		43.5322	166.093	72.6395	113.2	12.1018	1.97862	7.03141	3.28149	2.07756	75.4297	8.70644	0
OAR3:138596715-138597388	0	14.0482	0	10.2952	17.9192	88.4866	9.02719	0	426.735	412.93	46.8074	121.353	267.277	66.7848	84.5806	0	0	0	0.283061	0	0	3.84406	3.01122	14.7467	4.0694	7.12931	8.87525	25.0951	5.1939	2.25954	0	ENDOU_BOVIN	2.90216		22.4227	0.0445976		52.9275	4.68272	31.4321	221.618	134.999	0.0566122	1.71382	8.70517	8.13712	111.852	10.5855	0
OAR20:20131895-20132894	11.6288	0	0	89.8489	0	0	72.2176	14.3205	0	15.2408	6.93444	0	5.6467	27.2591	133.548	0	0	0	0	2.08236	0	1.92203	0	0	0	14.2586	0	0	0	0	0	TDRD6	4.95894		21.9983	0.0454581		12.739	3.87627	40.5166	9.12393	41.6135	0	1.0011	3.56466	0	30.3862	2.54779	0
OAR9:73884874-73887579	48.4533	305.548	213.635	1.87185	53.7577	3.76539	32.4979	205.26	521.668	164.791	57.2091	496.508	58.3492	245.332	181.626	0	0	31.5851	0	0	4.92934	51.8948	0	13.6124	0	3.56466	6.65644	0	6.23267	0	7.8374	A2VDY0_BOVIN	1.46224		21.8739	0.0457165		87.6318	189.212	22.9732	237.232	245.454	6.31701	14.206	5.95836	3.51752	141.316	17.5264	0
OAR1:199518586-199518983	27.1339	3.51204	0	0	0	1.88269	1.80544	0	0	80.9667	0	0	0	0	14.2452	0	0	0	0	0	0	0	0	4.53745	0	1.78233	0	0	0	0	0	DGKG	12.2682		21.865	0.0457351		4.38276	10.2153	0.922033	20.2417	3.56129	0	0	1.57995	0	15.2121	0.876553	0
OAR1:191618858-191621051	17.4432	3.51204	29.3748	5.61556	87.3563	92.252	79.4393	119.337	449.777	189.557	67.6108	124.82	223.986	218.073	103.277	0	0	0	0	2.08236	19.7174	1.92203	43.6627	2.26873	0	0	0	5.01901	12.4653	0	1.95935	LRRC15	1.1938		21.6864	0.0461118		61.3074	16.7767	66.1658	206.571	167.539	0	16.8461	0.567182	4.86093	98.4302	12.2615	0
OAR11:19808697-19809203	0	0	165.567	0	0	0	7.22176	0	180.648	139.072	31.205	0	0	49.0663	49.858	0	0	0	0	2.08236	0	0	0	0	0	0	26.6257	0	2.07756	0	0	C17orf63	4.20525		21.5733	0.0463536		21.0782	55.1891	1.80544	87.7314	24.7311	0	0.520591	6.65644	0.51939	49.0752	4.21564	0
OAR5:14529163-14529711	15.5051	0	10.6818	84.2334	24.639	0	1.80544	0	0	5.7153	0	0	0	0	33.8322	0	0	0	0	0	4.92934	3.84406	0	0	0	0	0	0	0	0	0	Q3T0I6_BOVIN/CTXN1	6.74189		21.4481	0.0466242		5.97373	8.72894	27.6694	1.42882	8.45806	0	2.19335	0	0	16.5027	1.19475	0
OAR2:149044364-149046384	3.87627	40.3885	539.429	52.4119	0	274.873	140.824	23.8675	0	1.9051	251.373	332.854	0	57.2441	0	0	0	7.43178	3.39673	8.32946	3.69701	1.92203	4.51683	13.6124	0	26.7349	0	0	8.31023	0	7.8374	ITB6_BOVIN	4.39023		21.374	0.0467858		58.2205	194.564	117.027	69.2865	97.5246	2.1657	4.61633	10.0868	4.03691	124.462	11.6441	0
CL45919Contig1	27.1339	19.3162	148.209	0	225.111	0	7.22176	0	446.09	43.341	78.0124	0	0	8.17772	2.67097	13.9716	0	0	0	0	0	0	0	6.80618	0	6.23815	0	0	6.23267	16.9466	0	F2Z4F9_BOVIN/0	6.51758		21.3627	0.0468106		34.0477	64.8865	58.0831	141.861	2.71217	2.79433	0	3.26108	5.79481	90.4631	6.80955	0
OAR3:186974055-186974651	0	66.7288	0	16.8467	0	227.806	27.0816	19.094	0	7.6204	105.75	295.408	118.581	35.4368	242.168	0	0	27.8692	1.69837	0	3.69701	19.2203	0	0	0	0	0	0	6.23267	0	0	ARNTL2	2.41555		21.1184	0.047352		39.3948	22.2429	67.9336	33.1161	172.898	5.91351	5.72933	0	1.55817	78.1645	7.87896	0
OAR21:39679394-39680889	0	0	0	9.35926	109.755	96.0174	14.4435	0	0	44.7698	62.4099	753.083	112.934	109.036	119.303	0	0	0	1.13224	0	0	5.76609	0	0	54.2587	5.34698	2.21881	0	0	0	3.9187	Q17QB4_BOVIN	5.89347		21.0144	0.0475864		48.5082	0	57.3939	26.7949	273.589	0.226449	1.44152	15.4561	0.979675	137.059	9.70164	0
OAR3:138492620-138494248	0	80.777	42.727	7.48741	2.23991	39.5366	30.6925	0	136.408	20.9561	29.4714	104.017	126.11	21.8073	32.0516	6.57489	0	0	0	0	8.62635	0	3.01122	0	8.13881	1.78233	4.43762	0	2.07756	0	0	HDAC7	1.9187		20.7578	0.0481746		22.8687	41.168	19.9891	46.7088	70.9964	1.31498	2.90939	3.58969	0.51939	37.8882	4.57374	0
OAR15:34271626-34272538	0	0	0	0	0	0	45.136	0	210.142	30.4816	98.8157	0	114.816	57.2441	33.8322	0	0	0	0	2.08236	0	1.92203	0	11.3436	0	0	0	0	0	0	15.6748	TPH1	3.72155		20.3022	0.0492557		20.0481	0	11.284	84.8598	51.4731	0	1.0011	2.83591	3.9187	45.6134	4.00962	0
OAR7:87532826-87535412	73.6491	254.623	0	24.3341	67.1972	3.76539	45.136	9.54699	0	0	1.73361	532.567	0	0	1.78064	0	0	1.85794	0	0	13.5557	0	21.0785	6.80618	0	3.56466	0	2.50951	4.15512	0	0	ENSBTAG00000025324	9.10356		20.213	0.0494731		34.4471	109.424	35.1082	2.82015	133.587	0.371589	8.65856	2.59271	1.66616	104.095	6.88942	0
OAR14:58815111-58815901	19.3813	57.9487	0	0	0	0	1.80544	33.4145	0	16.1933	0	0	0	8.17772	28.4903	0	0	0	0	0	0	0	0	0	0	0	0	2.50951	6.23267	0	0	U6/SSC5D	4.05661		20.1825	0.049548		5.61785	25.7767	0.45136	12.402	9.16701	0	0	0	2.18555	12.9885	1.12357	0
OAR7:22871156-22873172	54.2677	38.6325	80.1132	5.61556	24.639	0	28.887	33.4145	0	31.4341	5.20083	0	1351.44	177.184	179.845	0	10.4835	0	0.566122	18.7413	1.23234	5.76609	12.0449	6.80618	0	44.5582	0	5.01901	2.07756	0	0	RPGRIP1	10.8313		19.989	0.0500276		68.3217	57.6711	14.7854	17.5124	427.118	2.20993	9.44615	12.8411	1.77414	242.391	13.6643	0
SECO_C176335	15.5051	1.75602	94.8006	0	0	0	55.9686	59.6687	0	91.921	32.9386	0	60.2314	36.7998	173.613	0	2.62088	0	0	0	11.7072	1.92203	0	0	0	0	0	11.2928	6.23267	0	0	ECHD2_BOVIN	2.75752		19.6814	0.0508094		21.1928	37.3539	13.9922	46.1321	67.661	0.524175	3.40731	0	4.38136	39.5694	4.23857	0
OAR25:23380926-23385728	51.3605	116.775	0	69.2585	44.7981	497.031	83.0502	307.891	525.354	807.762	1849.76	898.707	5566.7	3374.67	2736.85	1.64372	15.7253	29.7271	6.22734	47.8944	7.39402	98.0236	9.03366	52.1807	62.3975	295.866	126.472	30.1141	27.0083	58.7481	56.8212	ATOH7	1.66535		19.517	0.0512374		575.976	56.0453	173.535	872.692	3144.23	10.6647	40.5864	134.229	43.1729	1228.06	115.195	0
OAR19:34744506-34745510	63.9584	444.273	251.021	114.183	60.4775	132.73	43.3305	205.26	0	263.856	305.115	0	0	24.5332	213.677	0	23.5879	7.43178	0.566122	2.08236	9.85869	9.61015	34.629	13.6124	0	1.78233	0	5.01901	4.15512	0	7.8374	ENSBTAG00000045749	1.36482		18.8389	0.0530817		72.3416	253.084	87.6802	193.558	59.5526	6.31716	14.0451	3.84867	4.25288	114.287	14.4683	0
OAR3:216324700-216325746	19.3813	135.214	82.7836	1.87185	96.316	105.431	113.743	143.205	25.8069	235.28	260.041	300.956	598.55	339.376	315.174	0	0	20.4374	0.566122	2.08236	24.6467	15.3762	3.01122	4.53745	5.42587	24.9526	0	17.5665	0	2.25954	37.2277	ENSBTAG00000046927	0.525165		18.7109	0.0534447		94.5554	79.1262	79.3403	166.083	388.514	4.2007	11.2791	8.72898	14.2634	140.574	18.9111	0
OAR19:16048776-16051203	63.9584	331.888	8.01132	149.748	125.435	103.548	176.933	119.337	0	18.0984	610.23	1127.54	391.504	297.124	569.806	4.93117	0	20.4374	0.566122	31.2355	29.5761	15.3762	55.7075	0	0	5.34698	4.43762	10.038	56.0941	0	0	C3orf77	1.61701		18.6785	0.0535374		139.578	134.619	138.916	186.917	596.495	5.18694	32.9738	2.44615	16.533	246.578	27.9156	0
OAR9:52692411-52694916	0	3.51204	0	1.87185	58.2376	355.829	55.9686	4.7735	1.84335	468.178	344.988	238.546	2418.67	703.284	170.942	0	0	13.0056	2.26449	56.2238	0	3.84406	0	11.3436	0	106.94	28.8446	17.5665	10.3878	27.1145	0	Q0V8G1_BOVIN	5.71999		18.5505	0.0539068		164.651	1.17068	117.977	204.946	882.86	3.05402	15.017	36.782	13.7672	450.132	32.9302	0
OAR1:142874828-142876313	0	0	0	0	0	169.443	90.2719	119.337	0	43.8173	105.75	0	114.816	166.28	211.897	0	13.1044	7.43178	0.566122	0	16.0204	3.84406	0	2.26873	0	0	0	0	10.3878	0	7.8374	ENSBTAG00000046755	1.91646		17.7304	0.0564004		34.9378	0	64.9286	67.2262	123.248	4.22046	4.96611	0.567182	4.5563	61.3105	6.98757	0
OAR21:41807297-41808096	3.87627	68.4848	37.3861	11.2311	67.1972	218.393	12.6381	19.094	55.3005	0.952549	22.5369	159.493	69.6426	5.45182	8.90322	0	0	0	1.13224	0	0	1.92203	1.50561	0	2.71294	3.56466	2.21881	10.038	0	20.3359	3.9187	T10IP_BOVIN	3.03393		17.1342	0.0583628		26.0622	36.5824	77.3647	24.471	60.8726	0.226449	0.85691	2.1241	8.57315	49.1371	5.21245	0
OAR12:36414097-36415937	1.93813	0	0	3.74371	2.23991	0	75.8284	76.376	0	43.8173	329.386	0	188.223	32.7109	149.574	0	0	0	0	4.16473	0	7.68812	3.01122	0	0	1.78233	24.4069	0	2.07756	0	13.7155	C1orf129	4.26635		16.9596	0.0589635		30.9898	0.646045	20.453	112.395	92.6271	0	3.71602	6.54731	3.94825	71.1798	6.19796	0
OAR1:199714111-199715081	1.93813	140.482	0	0	0	15.0616	10.8326	62.0555	178.805	83.8244	19.0697	0	199.517	38.1627	60.5419	1.64372	0	0	0	14.5765	19.7174	1.92203	0	4.53745	0	0	0	0	0	9.03816	0	ENSBTAG00000011305	2.77011		16.8038	0.0595103		27.7976	47.4733	6.47355	85.9386	74.5553	0.328744	9.05399	1.13436	2.25954	53.2228	5.55952	0
OAR15:31476554-31477476	25.1957	1.75602	50.7383	26.2059	111.995	186.387	111.937	224.354	964.072	739.178	428.201	4.16068	1.88223	185.362	106.839	0	0	11.1477	1.13224	2.08236	24.6467	7.68812	27.101	0	2.71294	80.2048	8.87525	0	12.4653	6.77862	17.6342	TECTA	1.33229		16.6913	0.0599113		108.733	25.8967	109.131	588.951	74.5608	2.45598	15.3795	22.9482	9.21953	220.686	21.7467	0
OAR15:21319512-21322443	69.7728	129.946	42.727	11.2311	1346.18	1918.47	1635.73	11100.8	9131.03	34129.8	21455.1	19721.6	96804.1	73686.8	52618.9	1.64372	20.967	11.1477	32.269	631.998	0	1943.17	353.818	585.332	922.398	3572.68	8489.17	654.981	340.72	856.366	2490.33	BTG4	1.28635		16.5203	0.0605317		11119.7	80.8151	1227.9	18954.2	60707.9	13.2055	732.247	3392.4	1085.6	23139.6	2223.93	0
OAR1:236165159-236166395	0	24.5843	0	1.87185	145.594	0	5.41632	4.7735	66.3606	0	171.627	318.985	152.461	21.8073	78.3483	0	0	7.43178	0	0	2.46467	1.92203	19.5729	13.6124	0	5.34698	0	2.50951	4.15512	0	7.8374	TSC22D2	3.16293		16.3131	0.0613003		34.0865	8.19476	38.2205	60.6903	142.9	1.48636	5.98991	4.73984	3.62551	71.1936	6.81731	0
OAR1:20728848-20729480	21.3195	10.5361	0	3.74371	94.0761	3.76539	14.4435	52.5085	234.105	51.4377	34.6722	0	0	32.7109	7.12258	1.64372	0	1.85794	0.566122	0	13.5557	0	4.51683	0	5.42587	5.34698	0	2.50951	0	2.25954	0	DMBX1	3.86173		15.8644	0.0630344		19.2943	10.6185	29.0072	93.1809	9.95837	0.813558	4.51813	2.69321	1.19226	45.0642	3.85886	0
OAR4:76533860-76534161	23.2576	0	8.01132	24.3341	20.1592	43.302	23.4707	0	0	24.7663	13.8689	0	0	2.72591	17.8064	0	0	0	0	0	9.85869	0	1.50561	2.26873	0	0	0	0	0	0	0	A6QR34_BOVIN	1.05459		15.7815	0.0633655		6.9463	10.423	27.8165	9.65879	5.13309	0	2.84107	0.567182	0	11.208	1.38926	0
OAR15:29392720-29393621	21.3195	15.8042	29.3748	0	20.1592	0	54.1632	14.3205	3.6867	360.064	0	0	15.0579	24.5332	21.3677	0	2.62088	1.85794	0	0	4.92934	1.92203	15.0561	0	2.71294	1.78233	0	5.01901	4.15512	0	0	GPT_BOVIN	10.4643		15.4412	0.0647619		19.997	22.1662	18.5806	94.5177	15.2397	0.895764	5.47687	1.12382	2.29353	64.2855	3.99939	0
OARX:48138123-48141097	275.215	509.246	392.555	692.585	2927.56	3526.29	1833.42	4129.08	8711.67	8996.83	7167.61	16677.4	41041.1	13497.3	15766.7	687.076	170.357	224.811	38.4963	485.191	340.125	1326.2	1167.6	537.688	382.524	1014.14	1100.53	466.768	124.653	246.29	470.244	BMP15_BOVIN	1.19975		15.3204	0.0652726		4352.49	392.339	2244.96	7251.29	21745.6	224.148	829.779	758.722	326.989	8294.21	870.499	0
OAR21:21874341-21875385	3.87627	50.9246	0	61.7711	13.4394	0	63.1904	52.5085	11.0601	72.3938	6.93444	298.182	133.638	68.1477	74.7871	0	0	0	0	0	1.23234	1.92203	25.5954	0	8.13881	5.34698	0	5.01901	0	0	17.6342	VGLU2_BOVIN	1.85533		14.973	0.0667869		31.4756	18.267	34.6002	35.7242	143.689	0	7.18743	3.37145	5.66329	59.4851	6.29511	0
OAR5:15740560-15742403	5.8144	5.26806	0	11.2311	416.623	417.958	124.575	205.26	660.841	1325.95	381.394	1369.56	2531.6	561.537	1205.5	0	10.4835	40.8748	1.69837	31.2355	23.4144	38.4406	28.6066	61.2556	81.3881	58.8168	218.553	22.5856	2.07756	9.03816	29.3903	E1BMQ4_BOVIN	1.23603		14.9545	0.0668693		318.741	3.69415	242.597	643.361	1417.05	10.6113	30.4243	105.003	15.7729	569.176	63.7482	0
OAR1:258114382-258115831	13.5669	29.8524	93.4654	119.799	161.273	5.64808	39.7197	711.251	534.571	347.204	95.3485	312.051	47.0558	324.383	181.626	0	13.1044	20.4374	0.566122	2.08236	0	3.84406	33.1234	9.07491	0	8.91164	44.3762	7.52852	16.6205	47.4504	9.79675	LCA5L_BOVIN	1.11489		14.8349	0.0674086		104.314	45.6282	81.6099	422.094	216.279	6.82158	9.76246	15.5907	20.349	171.276	20.8628	0
OAR21:27212544-27213230	5.8144	0	48.0679	3.74371	2.23991	0	39.7197	14.3205	27.6502	227.659	64.1435	0	103.523	70.8736	0	0	0	0	0	2.08236	3.69701	5.76609	15.0561	0	0	1.78233	0	5.01901	10.3878	0	0	ENSBTAG00000046410	3.87197		14.8039	0.0675498		21.0176	17.9608	11.4258	83.4434	43.5991	0	6.65039	0.445582	3.8517	45.9398	4.20352	0
OAR4:91287621-91290017	1.93813	0	0	0	2.23991	190.152	10.8326	19.094	51.6138	11.4306	53.7419	101.243	431.972	89.955	267.097	0	0	0	0	2.08236	0	7.68812	0	0	2.71294	62.3815	2.21881	0	0	0	11.7561	Q32LE0_BOVIN/F1MYE7_BOVIN	2.57619		14.7839	0.0676412		42.5855	0.646045	50.8062	33.9701	222.567	0	2.44262	16.8283	2.93903	94.2515	8.5171	0
OAR12:42300005-42300421	29.072	3.51204	8.01132	56.1556	300.147	609.993	113.743	238.675	326.273	1567.9	442.07	1.38689	308.686	493.389	0	0	23.5879	0	2.83061	4.16473	4.92934	88.4134	24.0897	9.07491	8.13881	151.498	0	0	10.3878	0	0	CA6	2.76538		14.6705	0.068164		155.681	13.5318	270.01	643.729	200.866	5.2837	30.3993	42.1779	2.59695	311.766	31.1363	0
OAR14:60027395-60027885	125.979	31.6084	24.0339	0	47.038	210.862	21.6653	0	324.429	0	20.8033	1.38689	351.977	215.347	42.7355	0	0	27.8692	0.566122	0	14.788	1.92203	45.1683	9.07491	0	0	0	0	4.15512	0	0	NLRP13	3.41869		14.6063	0.0684636		49.0777	60.5403	69.8913	86.3082	152.862	5.68706	15.4696	2.26873	1.03878	95.0161	9.81554	0
OAR24:2288653-2289274	11.6288	8.7801	0	7.48741	13.4394	135.554	30.6925	4.7735	353.923	174.317	154.291	181.683	143.05	155.377	19.5871	0	5.24175	0	0.566122	0	4.92934	44.2067	4.51683	13.6124	0	7.12931	0	22.5856	2.07756	0	0	CLDN6	1.64448		14.1854	0.0704952		48.3693	6.80297	46.7933	171.826	124.924	1.16158	13.4132	5.18542	6.16578	83.1644	9.67386	0
ANTO_C184926	21.3195	0	0	14.9748	73.9169	0	9.02719	0	0	2.38137	130.887	1233.64	0	17.7184	3.56129	0	0	73.3888	0	0	8.62635	0	0	10.2093	0	16.041	0	0	5.1939	0	0	ENSBTAG00000003676	18.2564		14.1718	0.0705626		52.2867	7.10649	24.4797	33.3172	313.73	14.6778	2.15659	6.56256	1.29847	221.108	10.4573	0
OAR11:28911640-28912835	0	57.9487	0	0	0	105.431	43.3305	14.3205	117.974	3.8102	223.636	135.916	154.343	117.214	422.013	0	0	3.71589	0	0	1.23234	7.68812	31.6178	29.4935	0	26.7349	2.21881	2.50951	0	0	0	MYH13	1.92633		14.1525	0.0706588		48.4241	19.3162	37.1904	89.9352	207.371	0.743178	10.1346	14.6118	0.627377	90.2974	9.68482	0
OAR9:77843742-77844809	11.6288	1.75602	0	0	129.915	5.64808	1.80544	0	0	54.2953	178.562	367.527	257.866	149.925	276	0	7.86263	5.57383	0	2.08236	1.23234	3.84406	4.51683	0	0	1.78233	75.4396	2.50951	4.15512	0	0	ENSBTAG00000012357/ENSBTAG00000047534	1.06177		14.0423	0.0712135		49.8041	4.46161	34.342	58.2143	262.829	2.68729	2.9189	19.3055	1.66616	96.7928	9.96081	0
OAR3:131428347-131429878	7.75253	22.8283	0	0	4.47981	0	14.4435	81.1495	0	50.4851	26.0041	8.32136	41.4091	35.4368	39.1742	0	0	0	0	0	0	0	18.0673	0	0	7.12931	0	0	0	0	0	E1BLZ0_BOVIN	1.55405		14.033	0.0712608		11.5058	10.1936	4.73083	39.4097	31.0854	0	4.51683	1.78233	0	19.5515	2.30117	0
OAR6:45114291-45114916	25.1957	3.51204	0	0	20.1592	79.0732	43.3305	0	318.899	60.9632	65.8771	0	129.874	125.392	16.0258	0	47.1758	0	0	0	0	1.92203	0	4.53745	0	3.56466	0	0	10.3878	0	0	SLC34A2	3.63137		14.0191	0.071331		30.8352	9.56926	35.6407	111.435	67.8229	9.43516	0.480508	2.02553	2.59695	64.4669	6.16703	0
OAR25:37571336-37573211	31.0101	17.5602	104.147	9.35926	618.214	190.152	46.9414	0	372.357	444.841	55.4755	0	383.975	117.214	40.9548	31.2307	2.62088	20.4374	2.26449	0	30.8084	13.4542	6.02244	34.0309	0	30.2996	2.21881	12.5475	0	0	0	CDHR1	2.90718		13.953	0.0716694		84.456	50.9058	216.167	218.168	135.536	11.3107	12.5713	16.6373	3.13688	154.802	16.8912	0
OAR8:20620490-20622316	0	0	0	0	0	141.202	30.6925	52.5085	341.02	247.663	0	488.186	1409.79	302.576	1253.57	0	0	0	0	33.3178	0	53.8169	28.6066	0	0	0	139.785	5.01901	0	0	66.6179	ROS1	2.0053		13.9126	0.0718773		148.206	0	42.9736	160.298	863.532	0	28.9353	34.9463	17.9092	338.527	29.6411	0
OAR5:106291474-106293392	3.87627	0	98.8062	50.54	118.715	161.912	70.4121	147.978	3.6867	24.7663	45.0738	8.32136	184.459	87.2291	10.6839	0	0	18.5794	2.26449	8.32946	0	0	0	9.07491	0	33.8642	0	0	6.23267	0	0	ENSBTAG00000037831	1.63917		13.8391	0.0722593		35.3163	34.2275	100.395	55.3763	72.6733	4.16879	2.08236	10.7348	1.55817	53.8502	7.06326	0
OAR24:38499880-38501041	48.4533	14.0482	45.3975	97.3363	335.986	248.516	184.155	190.94	914.301	323.867	204.566	517.311	807.478	228.976	400.645	6.57489	13.1044	14.8636	1.13224	12.4942	84.415	21.1423	47.4267	11.3436	27.1294	24.9526	42.1574	5.01901	22.8531	0	17.6342	ENSBTAG00000038627	0.971031		13.8146	0.0723869		158.523	35.9663	216.498	408.418	488.603	7.13502	41.3696	26.3958	11.3766	231.652	31.7046	0
OAR1:13667045-13668506	1.93813	42.1445	2.67044	22.4622	4.47981	0	84.8556	219.581	0	47.6275	0	9.70825	33.8802	16.3554	23.1484	0	2.62088	2.78692	0	0	12.3234	0	0	18.1498	0	0	0	0	2.07756	0	1.95935	MIR2416/MACF1	5.352		13.5973	0.0735441		17.7022	15.5844	27.9494	66.8021	20.7731	1.08156	3.08084	4.53745	1.00923	41.9648	3.54045	0
OAR15:72584833-72586958	1233.62	2084.4	1356.58	1393.59	10303.6	10213.6	8733.81	31221.1	33819.9	45769.1	42313.1	38781.7	147870	76559.9	97808.1	885.966	629.01	991.214	442.99	1955.34	773.907	6310.03	3348.48	2184.78	2206.97	4466.51	10846.7	2589.81	538.088	1187.39	3751.18	ACCSL	0.77145		13.5958	0.073552		19115.2	1558.2	7661.15	38280.8	90254.9	589.836	3096.94	4926.23	2016.62	33664	3823.03	0
OAR7:26176258-26176879	21.3195	3.51204	29.3748	0	103.036	35.7712	151.657	23.8675	62.6739	163.839	136.955	26.351	45.1736	46.3404	40.9548	0	0	0	0.566122	0	0	1.92203	34.629	0	5.42587	19.6056	8.87525	0	0	0	0	TMCO5B	1.23535		13.3788	0.0747452		31.0274	18.0688	72.6159	96.8337	39.705	0.113224	9.13776	8.47668	0	46.4524	6.20548	0
OAR16:39488653-39490016	38.7627	3.51204	53.4088	20.5904	136.634	150.616	61.3849	0	0	213.371	38.1394	0	20.7046	100.859	44.5161	0	2.62088	3.71589	0	20.8236	1.23234	1.92203	16.5617	0	0	8.91164	6.65644	5.01901	2.07756	2.25954	0	TTC23L	2.26236		13.1103	0.0762756		30.7838	31.8945	92.3063	62.8776	41.5198	1.26735	10.1349	3.89202	2.33903	51.9594	6.15677	0
CL32002Contig1	85.2779	409.153	271.05	169.403	190.392	360.536	200.404	93.0832	288.484	4.28647	374.46	3.46723	0	89.955	1.78064	0	9.17307	3.71589	0.566122	53.1003	46.2126	0	31.6178	30.6278	0	1.78233	0	0	22.8531	0	7.8374	bta-mir-17	0.940469		13.0668	0.07653		88.6844	255.16	230.184	190.078	23.8007	2.69102	32.7327	8.10254	7.67264	127.441	17.7369	0
OAR2:95365537-95369417	230.638	273.939	234.999	423.039	804.126	556.336	917.163	3384.41	1841.51	3210.57	3340.66	2005.45	11519.3	5892.05	6939.17	108.486	91.7307	104.045	249.66	85.3769	176.84	309.447	379.414	283.591	168.202	495.487	450.419	110.418	68.5594	110.718	215.529	ENSBTAG00000020151	0.987766		13.0123	0.0768504		1451.01	246.525	675.166	2944.29	6588.98	110.784	237.769	349.425	126.306	2541.6	290.202	0
OAR24:2582237-2584354	19.3813	173.846	122.84	97.3363	136.634	22.5923	68.6067	33.4145	0	330.535	260.041	1327.26	1136.87	648.766	685.548	0	18.3461	79.8916	1.13224	0	16.0204	17.2983	57.2132	54.4495	86.8139	5.34698	0	25.0951	24.9307	0	29.3903	MEFV	0.619956		12.986	0.077006		176.761	105.356	81.2924	155.998	949.61	19.874	22.6329	36.6526	19.854	329.475	35.3522	0
OAR1:53755158-53756678	187.999	177.358	445.963	299.496	306.867	1108.91	342.131	1599.12	2150.27	936.356	2901.19	2600.43	5898.92	6914.27	5320.56	0	39.3132	263.828	35.6657	12.4942	89.9605	221.995	605.255	145.199	2.71294	298.54	516.983	27.6046	47.7838	83.603	172.423	GIPC2_BOVIN	0.483563		12.9787	0.0770491		1088.81	270.44	514.35	1896.73	5183.54	67.7614	232.426	240.859	82.8536	1826.73	217.763	0
OAR1:11216920-11218268	0	75.5089	0	0	26.8789	11.2962	10.8326	0	400.007	36.1969	102.283	0	1.88223	16.3554	5.34193	0	0	0	0	0	0	1.92203	0	0	46.1199	8.91164	0	0	0	0	0	GRIK3	7.89861		12.8588	0.0777677		23.985	25.1696	12.2519	134.622	5.8949	0	0.480508	13.7579	0	73.7388	4.79701	0
OAR15:41705242-41705948	182.185	149.262	341.816	168.467	324.786	344.533	167.906	377.106	610.149	14.2882	327.652	441.032	225.868	119.94	108.619	0	31.4505	22.2953	4.52898	22.906	17.2527	17.2983	138.516	31.7622	0	3.56466	0	7.52852	29.0858	0	0	snoU97/EIF4G2	0.724459		12.7651	0.0783383		136.445	224.421	251.423	332.299	223.865	11.655	48.9933	8.83171	9.15358	162.628	27.289	0
OAR23:38152277-38153944	81.4016	1.75602	24.0339	18.7185	235.19	50.8328	59.5795	128.884	453.464	533.428	190.697	366.14	161.872	89.955	204.774	0	10.4835	42.7327	0	0	25.8791	5.76609	18.0673	54.4495	0	21.3879	6.65644	0	29.0858	0	5.87805	DLGAP1	1.00461		12.5875	0.0794441		91.0036	35.7305	91.0802	326.618	205.685	10.6432	12.4281	20.6235	8.74097	138.205	18.2007	0
OAR20:26207269-26209342	1.93813	110.629	0	0	17.9192	3.76539	18.0544	167.072	252.539	22.8612	43.3402	0	65.8781	130.844	42.7355	0	0	1.85794	0	10.4118	7.39402	0	18.0673	0	0	1.78233	0	2.50951	6.23267	20.3359	5.87805	F1ABN6_BOVIN	2.3958		12.57	0.0795545		30.7112	37.5225	9.93476	121.453	59.8643	0.371589	8.96829	0.445582	8.73903	58.3184	6.14223	0
OAR17:29485883-29487715	110.474	151.018	165.567	125.414	333.746	374.656	294.287	1002.43	988.035	909.685	924.014	1149.73	7693.62	2426.06	4422.23	0	73.3846	107.761	6.79346	18.7413	87.4959	142.23	188.201	156.542	143.786	105.157	310.634	60.2281	99.7228	76.8244	211.61	LARP1B	1.95793		12.5625	0.079602		737.422	142.353	282.026	956.042	3922.91	37.5878	109.167	179.03	112.096	1564.98	147.484	0
OARX:73272726-73274478	58.144	3.51204	80.1132	114.183	51.5178	0	1.80544	128.884	0	0	10.4017	0	0	5.45182	0	0	0	0	0	0	18.485	0	0	11.3436	0	8.91164	0	0	0	0	0	FMR1NB/FMR1	4.07442		12.5007	0.0799955		15.8953	47.2564	41.8766	34.8215	1.36295	0	4.62126	5.06382	0	34.1432	3.17906	0
OAR11:12463925-12465281	1.93813	70.2408	56.0792	26.2059	51.5178	0	41.5251	4.7735	682.039	0	17.3361	90.1481	0	32.7109	83.6903	0	2.62088	70.6019	0	4.16473	8.62635	1.92203	1.50561	0	0	0	0	7.52852	2.07756	0	0	MYO19	9.35657		12.473	0.0801733		40.5565	42.7527	29.8122	176.037	51.6373	14.6446	4.05468	0	2.40152	122.34	8.11131	0
OAR2:212098899-212100005	34.8864	10.5361	397.895	59.8993	955.32	380.304	344.839	105.017	259.912	622.491	2098.53	1095.65	1885.06	4216.98	1431.64	0	41.934	0	3.96285	124.942	14.788	173.944	234.875	52.1807	88.1704	69.5108	213.006	5.01901	54.0165	72.3053	41.1464	CPS1	1.6536		12.4605	0.0802534		486.734	147.773	435.091	771.489	2157.33	9.17938	137.137	105.717	43.1218	887.414	97.3468	0
OAR15:52702207-52705720	5.8144	24.5843	45.3975	14.9748	273.269	372.774	167.906	138.431	106.914	365.779	237.504	1295.36	1232.86	763.254	790.606	0	36.6923	35.301	3.96285	60.3886	18.485	32.6745	49.6851	29.4935	2.71294	96.2457	64.3455	10.038	10.3878	6.77862	47.0244	ENSBTAG00000019622	0.369071		12.3448	0.0810056		204.505	25.2654	207.231	212.157	1020.52	15.1912	40.3083	48.1994	18.5572	346.48	40.9009	0
OARX:99426301-99427581	27.1339	184.382	0	117.927	8.95962	1.88269	39.7197	205.26	1.84335	41.9122	3.46722	12.482	77.1715	40.8886	39.1742	0	13.1044	1.85794	0	0	18.485	0	12.0449	0	0	19.6056	0	2.50951	2.07756	0	0	ENSBTAG00000047332	3.2093		12.2793	0.0814376		28.1255	70.5054	42.1222	63.1208	42.4291	2.99247	7.63248	4.9014	1.14677	51.6583	5.62509	0
OAR3:138312546-138313136	5.8144	8.7801	5.34088	20.5904	181.432	135.554	93.8828	95.4699	213.828	195.273	159.492	481.252	244.69	215.347	202.993	24.6558	2.62088	14.8636	20.3804	56.2238	3.69701	0	6.02244	4.53745	18.9906	12.4763	22.1881	2.50951	4.15512	2.25954	1.95935	CO2A1_BOVIN	0.516331		12.202	0.0819535		79.2671	6.64513	107.865	166.016	286.071	12.5041	16.4858	14.5481	2.72088	110.887	15.8534	0
OAR12:35627287-35628728	19.3813	0	56.0792	0	129.915	0	14.4435	0	300.466	575.34	32.9386	0	223.986	13.6295	0	0	0	7.43178	0	0	0	0	103.887	2.26873	0	7.12931	0	0	0	0	0	METTL11B	5.15416		12.0717	0.0828384		47.9644	25.1535	36.0895	227.186	59.4038	1.48636	25.9718	2.34951	0	120.129	9.59287	0
CL4733Contig1	16.4741	72.8749	33.3805	16.8467	327.026	398.19	603.017	539.405	396.32	948.263	535.685	262.123	2996.51	568.352	147.793	0	23.5879	60.3832	95.1085	62.4709	21.5659	27.8694	127.224	43.1058	35.2682	29.4084	35.501	105.399	7.27145	9.03816	13.7155	ENSBTAG00000030920	3.31081		12.0336	0.0831008		276.103	40.9098	336.27	604.918	993.696	35.8159	59.7826	35.8208	33.8561	558.301	55.2205	0
OAR1:161387453-161388699	33.9173	74.6309	85.454	99.2082	547.657	400.073	695.997	1546.61	1156.7	3436.32	2561.41	2115.01	30658.7	11004.5	7053.13	66.5708	11.7939	41.8038	30.0045	150.971	10.4749	256.591	94.1006	201.917	47.4764	291.411	2980.97	316.198	47.7838	637.191	284.106	ENSBTAG00000023666	4.46436		11.9881	0.083416		2159.31	64.6674	435.734	2175.26	12707.8	30.0346	128.034	880.444	321.32	5783.63	431.863	0
OAR1:120703177-120703913	15.5051	251.111	24.0339	56.1556	135.514	509.269	69.5094	479.736	159.45	151.932	275.644	153.252	1528.37	1515.61	2101.16	0	7.86263	103.116	4.24591	117.654	46.8288	61.505	8.28085	12.478	8.13881	28.5173	86.5337	11.2928	22.8531	12.4275	130.297	OLIG1	1.48025		11.9652	0.0835757		260.912	96.8833	192.612	266.69	1324.6	23.0449	58.567	33.9169	44.2175	507.35	52.1825	0
OAR19:17435529-17437957	1.93813	54.4367	0	13.103	87.3563	133.671	61.3849	14.3205	672.822	68.5836	214.968	1293.97	86.5827	190.814	235.045	0	7.86263	26.0112	1.13224	8.32946	1.23234	28.8305	40.6515	15.8811	56.9717	67.7285	2.21881	12.5475	8.31023	2.25954	1.95935	SRGAP3	4.44402		11.8385	0.0844699		110.03	18.7916	73.8789	242.674	451.603	7.00122	19.7609	35.7	6.26916	254.692	22.006	0
OAR15:38484505-38485302	100.783	65.8508	26.7044	0	315.827	192.035	27.0816	0	199.082	146.693	0	13.8689	27.2924	95.4068	89.0322	0	39.3132	40.8748	2.83061	4.16473	0	1.92203	0	0	0	8.91164	0	2.50951	16.6205	0	0	SPON1_BOVIN/A5PJQ0_BOVIN	2.20166		11.8339	0.0845033		45.7033	64.446	133.736	86.4436	56.4001	16.6037	1.52169	2.22791	4.78249	75.3961	9.14066	0
OAR20:13919602-13920014	23.2576	24.5843	26.7044	31.8215	29.1188	43.302	45.136	23.8675	77.4207	8.57295	8.66805	167.814	0	27.2591	5.34193	0	0	9.28972	0	2.08236	11.091	0	7.52805	0	0	12.4763	4.43762	2.50951	0	0	0	MOCS1_BOVIN/DAAM2	2.63219		11.7184	0.0853359		19.1059	24.8488	37.3446	29.6323	50.1038	1.85794	5.17536	4.22848	0.627377	32.8697	3.82118	0
OAR4:117109125-117110003	50.3915	93.0691	128.181	117.927	282.228	237.22	252.761	830.589	1115.23	971.6	1490.9	1707.27	2825.23	5622.19	3854.2	75.6112	26.2088	42.7327	116.621	85.3769	46.8288	119.166	79.7973	91.8835	40.694	259.329	408.261	40.1521	81.0248	97.1603	172.423	MNX1	0.791405		11.7112	0.0853883		689.105	90.5472	222.534	1102.08	3502.22	52.2348	82.7922	200.042	97.69	1269.18	137.821	0
OAR19:43186784-43187794	25.1957	1.75602	98.8062	7.48741	71.677	0	37.9142	238.675	291.249	37.1494	26.0041	0	127.992	0	0	11.5061	0	0	0	2.08236	6.16168	0	64.7412	0	0	0	0	0	4.15512	0	0	DNASE1L3	2.97039		11.5985	0.086218		33.9533	41.9193	29.2697	148.269	31.9979	2.30121	18.2463	0	1.03878	69.7394	6.79066	0
OAR17:44847796-44848150	19.3813	52.6806	88.1245	14.9748	172.473	75.3078	30.6925	0	0	44.7698	50.2747	0	0	21.8073	10.6839	8.21861	0	14.8636	0.566122	2.08236	23.4144	0	0	2.26873	0	0	0	0	2.07756	0	0	SNORA49/EP400	2.08408		11.5891	0.0862882		20.4729	53.3955	73.362	23.7611	8.12278	4.72966	6.37419	0.567182	0.51939	36.7334	4.09459	0
OAR4:40086068-40094787	996.201	1060.64	1610.27	989.274	2058.47	2281.83	2673.85	5995.51	6243.42	8496.74	7669.49	9480.11	26167.7	24699.5	18926.5	1173.62	466.516	683.724	30.5706	745.486	558.248	1342.54	984.668	605.75	179.054	791.354	2170	195.741	452.908	164.947	456.529	ENSBTAG00000047294	0.445221		11.5715	0.0864189		4204.87	1222.37	2000.86	7101.29	19818.4	470.886	907.735	936.539	317.531	6915.99	840.975	0
OAR15:32570515-32570901	85.2779	0	24.0339	0	0	203.331	5.41632	0	189.865	0	0	0	0	29.985	0	0	0	39.0168	0	0	0	0	0	6.80618	0	0	0	0	4.15512	0	0	bta-mir-100	7.59301		11.4804	0.0871049		18.9641	36.4373	52.1868	47.4662	7.49625	7.80337	0	1.70155	1.03878	50.5331	3.79282	0
OAR16:23626547-23627818	61.0512	29.8524	2.67044	67.3867	0	26.3577	84.8556	238.675	0	260.046	57.2091	444.499	33.8802	193.539	87.2516	0	20.967	27.8692	1.13224	2.08236	8.62635	3.84406	7.52805	71.4649	0	0	0	0	4.15512	0	0	DDX4	2.21609		11.4654	0.0872187		55.9659	31.1913	44.65	138.982	189.793	9.99369	5.52021	17.8662	1.03878	99.6856	11.1932	0
OAR6:66180213-66181003	1.93813	3.51204	2.67044	117.927	463.661	218.393	84.8556	0	0	264.809	60.6763	0	1.88223	119.94	256.413	0	23.5879	0	0	2.08236	34.5054	7.68812	0	18.1498	0	12.4763	0	32.6236	6.23267	0	11.7561	GBRB1_BOVIN	2.47414		11.4225	0.0875465		56.3154	2.70687	221.209	81.3713	94.5587	4.71758	11.069	7.65653	12.6531	106.922	11.2631	0
OAR7:9814725-9815877	21.3195	12.2921	0	0	87.3563	173.208	334.006	1350.9	652.546	886.824	1182.32	520.085	393.387	447.049	1089.75	0	0	31.5851	0.566122	14.5765	24.6467	82.6473	91.8422	54.4495	16.2776	162.192	148.66	5.01901	0	6.77862	31.3496	DMGDH	0.462172		11.3747	0.0879142		252.311	11.2039	148.643	1018.15	612.569	6.43024	53.4282	95.3948	10.7868	387.033	50.4622	0
OAR1:95525881-95530101	48.4533	200.186	5.34088	110.439	338.226	606.228	532.604	315.051	938.265	4197.41	1319.28	1068.6	3288.26	1297.53	810.193	378.056	23.5879	9.28972	5.66122	6.24709	60.3845	92.2575	248.426	68.0618	13.5647	169.321	232.975	27.6046	16.6205	9.03816	54.8618	TBX15	2.00418		11.3571	0.0880508		532.001	84.6602	396.874	1692.5	1616.15	83.319	101.829	120.981	27.0313	948.486	106.4	0
OAR7:56872398-56872893	1.93813	21.0723	33.3805	18.7185	51.5178	47.0674	52.3577	33.4145	110.601	34.2918	29.4714	368.914	90.3472	62.6959	64.1032	0	5.24175	24.1533	1.13224	6.24709	4.92934	3.84406	25.5954	2.26873	0	1.78233	0	5.01901	0	15.8168	0	DCHS_BOVIN	2.42714		11.3286	0.0882723		35.9974	18.797	42.4154	51.9446	146.515	6.10546	10.154	1.01276	5.20895	67.9891	7.19949	0
OAR14:50151229-50151716	160.865	166.822	141.533	359.396	600.295	1783.85	1747.66	806.721	947.481	1554.56	4594.06	4.16068	2149.51	4064.33	9005.61	0	57.6593	40.8748	13.0208	24.9884	71.4755	492.04	329.728	145.199	151.924	402.806	372.76	50.1901	85.1799	63.2672	350.724	DMRTC2	2.46242		11.2976	0.0885146		991.571	156.407	1122.8	1975.71	3805.9	22.311	229.558	268.172	137.34	1866.14	198.314	0
OAR15:33237494-33238737	81.4016	214.235	341.816	89.8489	230.71	858.509	164.295	501.217	1498.64	325.772	691.71	3370.15	444.207	981.327	1171.66	80.5424	7.86263	35.301	50.951	256.131	128.163	34.5966	60.2244	20.4185	0	122.981	122.035	10.038	43.6287	0	62.6992	A7YWT5_BOVIN	1.81057		11.2948	0.0885366		387.132	212.484	335.841	754.336	1491.84	34.9314	119.779	66.3585	29.0915	669.704	77.4263	0
OAR3:133649147-133649636	62.0203	688.36	5.34088	7.48741	683.171	408.545	960.493	1307.94	414.754	1690.78	2534.54	3940.16	8293.12	4563.17	2686.99	0	102.214	72.4599	299.479	47.8944	39.4348	55.7389	161.1	34.0309	70.5363	490.14	541.39	223.346	162.05	248.55	131.276	E1BIL2_BOVIN	0.908957		11.244	0.088936		997.629	251.907	514.924	1487	4870.86	94.8305	76.0421	284.024	191.305	1784.4	199.526	0
OAR12:19459571-19460077	5.8144	40.3885	14.6874	47.7322	0	11.2962	49.6496	0	153.92	143.359	27.7377	157.412	1.88223	2.72591	50.7484	0	5.24175	7.43178	0	0	13.5557	1.92203	18.0673	0	0	3.56466	4.43762	2.50951	10.3878	0	0	HSP7C_BOVIN	2.57738		11.2415	0.0889559		24.9829	20.2968	27.1695	81.254	53.1922	2.53471	8.38626	2.00057	3.22432	44.9161	4.99659	0
OAR1:185093662-185095371	3.87627	68.4848	117.499	0	179.192	43.302	10.8326	0	22.1202	58.1055	254.841	447.967	3.76446	8.17772	12.4645	0	0	50.1645	0	0	12.3234	0	0	0	0	37.4289	0	2.50951	14.5429	0	0	CASR	4.94774		11.2223	0.0891079		43.4708	63.2868	58.3318	83.7666	118.093	10.0329	3.08084	9.35722	4.2631	94.5232	8.69417	0
OAR22:23080939-23084917	89.1541	1212.53	160.226	155.364	546.537	461.26	985.77	3059.81	986.192	1591.71	2215.55	2234.29	2283.15	4800.32	4252.18	0	26.2088	70.6019	2.83061	79.1298	77.6372	105.712	398.986	88.4804	160.063	367.16	759.943	47.6806	33.2409	40.6717	129.317	AINX_BOVIN	0.507365		11.1837	0.0894156		884.571	487.304	537.233	1963.32	3392.48	19.9283	165.366	343.912	62.7276	1275.63	176.914	0
OAR11:26443581-26444672	15.5051	15.8042	0	13.103	47.038	192.035	14.4435	47.735	0	115.258	301.648	0	30.1157	130.844	178.064	0	0	11.1477	9.05795	0	3.69701	3.84406	16.5617	0	0	26.7349	0	22.5856	10.3878	2.25954	0	MOT13_BOVIN/CLEC10A	2.73934		11.0564	0.0904453		38.9635	10.4364	66.6548	116.16	84.7559	4.04112	6.02569	6.68373	8.80822	70.9538	7.79271	0
OAR20:32158878-32159489	29.072	107.117	0	0	22.3991	0	3.61088	57.282	0	0	0	0	0	10.9036	0	0	0	22.2953	0	0	0	0	0	0	0	0	0	0	0	0	0	Q0VD08_BOVIN	6.03138		11.0222	0.0907259		8.15097	45.3964	6.50248	14.3205	2.72591	4.45907	0	0	0	22.1146	1.63019	0
CL24243Contig1	33.9173	36.8764	109.488	62.7071	88.4763	214.627	182.349	315.051	282.954	446.746	1193.59	262.816	671.016	621.507	999.832	4.10931	44.5549	7.43178	1.4153	2.08236	79.4857	45.1677	124.213	0	0	41.8847	102.065	5.01901	33.2409	4.51908	41.1464	B2M0T2_BOVIN	0.975049		10.9821	0.0910573		195.429	60.0939	137.04	559.585	638.793	11.5023	62.7371	35.9875	20.9813	298.402	39.0857	0
OAR23:22287262-22288334	1.93813	12.2921	37.3861	46.7963	145.594	0	113.743	0	0	73.3463	58.9427	0	94.1116	43.6145	40.9548	0	0	0	0.566122	8.32946	38.2024	0	0	0	0	0	0	7.52852	8.31023	2.25954	0	ENSBTAG00000015315	1.78274		10.9408	0.0914009		23.6747	17.2055	76.5332	33.0723	44.6702	0.113224	11.633	0	4.52457	38.0581	4.73494	0
OAR13:35940965-35941727	17.4432	0	106.818	11.2311	69.4371	0	43.3305	0	370.513	54.2953	43.3402	460.449	0	35.4368	0	0	0	18.5794	0	0	0	0	15.0561	22.6873	37.9811	17.8233	0	0	4.15512	2.25954	0	ARMC4	5.87035		10.9085	0.0916717		42.9302	41.4203	30.9997	117.037	123.971	3.71589	3.76402	19.6229	1.60366	103.223	8.58604	0
OAR20:23350938-23352080	23.2576	835.866	956.017	157.236	163.513	1076.9	278.038	582.367	1012	760.134	329.386	1714.2	2160.8	3232.93	875.187	13.1498	36.6923	235.959	41.3269	243.637	91.1929	28.8305	78.2917	38.5684	59.6846	247.744	79.8772	25.0951	122.576	16.9466	25.4716	Q0VC35_BOVIN	0.747919		10.9034	0.0917144		501.383	605.047	418.922	670.971	1995.78	65.4256	110.488	106.468	47.5223	734.996	100.277	0
OAR17:34544207-34546192	40.7008	12.2921	96.1358	7.48741	414.383	1.88269	77.6339	9.54699	46.0837	140.025	225.369	8.32136	417.856	59.97	211.897	0	13.1044	9.28972	0	6.24709	19.7174	5.76609	0	15.8811	18.9906	44.5582	0	25.0951	14.5429	0	0	A7YY29_BOVIN	2.752		10.8986	0.0917549		62.6702	49.7096	125.347	105.256	174.511	4.47882	7.93264	19.8575	9.90949	110.61	12.534	0
OAR14:58557916-58558603	1552.45	1266.09	2333.96	679.482	2486.3	2859.81	682.456	2467.9	6365.08	9276.88	2246.76	7957.99	22124.7	11549.7	11262.6	696.938	678.807	1209.52	160.213	376.908	358.61	1214.72	249.931	841.698	385.237	506.181	450.419	521.977	238.919	49.7099	401.667	NLRP9	0.73531		10.8837	0.0918802		3014.63	1717.5	1677.01	5089.15	13223.7	549.096	550.043	545.884	303.068	4829.97	602.926	0
OAR24:26763847-26764692	31.0101	17.5602	165.567	39.3089	120.955	20.7096	54.1632	0	46.0837	40.0071	17.3361	901.481	105.405	122.666	147.793	0	7.86263	66.886	0.566122	2.08236	1.23234	9.61015	12.0449	6.80618	0	5.34698	46.595	0	20.7756	0	1.95935	ZNF771	4.9203		10.7393	0.0931163		64.8972	71.3792	58.7842	25.8567	319.336	15.063	6.24243	14.6871	5.68373	162.256	12.9794	0
OAR10:30431706-30433135	0	0	0	18.7185	13.4394	15.0616	74.023	171.846	132.721	60.9632	20.8033	124.82	7.52893	57.2441	8.90322	0	0	0	0	4.16473	13.5557	1.92203	27.101	4.53745	10.8517	1.78233	6.65644	0	0	0	0	PRHOXNB	1.76941		10.6721	0.0937024		25.053	0	30.3106	96.5834	49.6242	0	11.6859	5.95699	0	44.0429	5.01061	0
OAR12:74091856-74092770	1.93813	101.849	74.7723	13.103	0	111.079	32.4979	0	0	0	86.6805	0	0	46.3404	0	0	26.2088	0	0	2.08236	0	0	0	0	0	0	0	0	18.698	0	0	ENSBTAG00000030910	3.21228		10.6296	0.0940766		16.621	59.5199	39.17	21.6701	11.5851	5.24175	0.520591	0	4.67451	32.4921	3.32419	0
OAR13:58172708-58173549	1.93813	1.75602	48.0679	0	22.3991	0	72.2176	310.277	0	53.3428	277.377	242.706	493.145	640.588	316.955	0	0	9.28972	0	37.4826	0	3.84406	10.5393	0	0	8.91164	142.004	10.038	0	0	27.4309	SPO11	1.0548		10.6041	0.0943029		88.0745	17.254	23.6542	160.249	423.349	1.85794	12.9665	37.7289	9.36723	161.167	17.6149	0
OAR7:100023891-100025159	1.93813	143.994	32.0453	67.3867	4.47981	154.381	173.322	902.191	106.914	308.626	249.64	872.356	436.678	365.272	1071.95	0	0	72.4599	3.39673	0	17.2527	71.1151	19.5729	20.4185	0	176.45	42.1574	20.076	10.3878	0	43.1057	PATL2	1.10828		10.5103	0.0951447		173.792	59.3257	99.8924	391.843	686.563	15.1713	26.9852	59.7566	18.3924	283.297	34.7585	0
OAR1:42335762-42336630	15.5051	17.5602	0	32.7574	44.7981	111.079	5.41632	4.7735	0	81.9193	36.4058	300.262	60.2314	117.214	22.2581	0	2.62088	7.43178	0	2.08236	6.16168	34.5966	4.51683	2.26873	0	12.4763	0	0	12.4653	0	1.95935	IL23R	2.67909		10.4743	0.0954721		30.2181	11.0218	48.5127	30.7746	124.991	2.01053	11.8394	3.68626	3.60618	59.2762	6.04362	0
OAR12:79240939-79241614	5.8144	70.2408	34.7157	22.4622	44.7981	0	79.4393	81.1495	162.215	282.907	310.316	98.4694	2119.39	387.079	658.838	0	5.24175	20.4374	108.129	14.5765	39.4348	19.2203	37.6402	6.80618	65.1105	5.34698	19.9693	70.2662	4.15512	6.77862	21.5529	A5PJQ8_BOVIN	4.47802		10.4536	0.0956608		154.919	36.9236	36.6749	209.147	815.945	26.7617	27.718	24.3082	25.6882	391.217	30.9839	0
OAR20:26987127-26989147	50.3915	145.75	275.055	318.215	1063.96	1378.13	267.205	210.034	4267.35	1210.69	937.883	2751.6	745.364	760.528	525.29	4.93117	20.967	94.7552	169.27	149.93	124.466	305.603	120.449	31.7622	233.312	96.2457	44.3762	57.7186	31.1634	11.2977	41.1464	C6orf15	2.14434		10.343	0.0966837		530.479	157.065	756.877	1656.49	1195.69	57.9848	175.112	101.424	35.3315	902.173	106.096	0
OAR5:10869924-10871327	0	47.4126	21.3635	9.35926	51.5178	56.4808	68.6067	124.111	226.732	212.419	109.217	81.8267	26.3513	49.0663	37.3935	0	2.62088	0	0	2.08236	36.9701	26.9084	9.03366	4.53745	8.13881	0	4.43762	15.057	4.15512	0	1.95935	Q0P5B6_BOVIN	0.427337		10.3248	0.0968546		39.9277	22.9254	46.4912	168.12	48.6595	0.524175	18.7486	4.27847	5.29288	58.1713	7.98554	0
OAR13:74672914-74676259	1253.97	2489.16	2265.87	2964.08	8609.08	9535.85	6631.38	10905.1	12697	23159.3	29341.3	21074.5	67133.6	37662.5	41221	310.664	851.785	1378.6	1594.2	1926.19	1638.39	3730.66	3527.64	1245.53	864.07	3676.94	4678.36	712.7	727.145	465.465	1346.07	ENSBTAG00000009675	0.608184		10.3021	0.0970676		9858.65	2003	6935.1	19025.7	41772.9	827.049	2705.72	2616.23	812.846	15321.7	1971.73	0
OAR1:43545891-43546659	83.3397	415.299	72.1018	106.696	98.5559	133.671	57.774	138.431	997.252	108.591	204.566	328.694	90.3472	79.0513	8.90322	0	39.3132	68.744	1.13224	0	76.4048	1.92203	39.1458	11.3436	0	28.5173	24.4069	0	12.4653	0	0	RPE65	2.74991		10.2775	0.0972995		104.086	190.247	99.1742	362.21	126.749	21.8379	29.3682	16.067	3.11634	191.159	20.8172	0
OAR5:17328817-17330346	71.7109	382.813	600.849	11.2311	190.392	92.252	182.349	4.7735	35.0236	22.8612	86.6805	1.38689	0	5.45182	1.78064	11.5061	0	27.8692	1.69837	31.2355	62.8491	0	7.52805	20.4185	0	0	6.65644	2.50951	4.15512	0	0	SEMA6B	2.02068		10.215	0.0978952		60.1929	351.791	119.056	37.3347	2.15484	8.21472	25.4032	6.76875	1.66616	128.352	12.0386	0
OAR1:198913717-198914944	127.917	168.578	239.004	43.0526	181.432	502.679	25.2761	50.1217	466.367	77.1565	124.82	1.38689	244.69	16.3554	5.34193	1.64372	2.62088	35.301	2.26449	0	35.7377	0	27.101	47.6433	0	32.0819	0	15.057	18.698	0	19.5935	IF4A2_BOVIN	2.04977		10.2034	0.0980062		81.0297	178.5	188.11	179.616	66.9436	8.36601	15.7097	19.9313	13.3371	128.544	16.2059	0
OAR4:39843944-39844817	13.5669	5.26806	0	0	201.592	56.4808	43.3305	124.111	0	164.791	13.8689	0	124.227	92.6809	178.064	23.0121	0	0	0	2.08236	27.1114	3.84406	10.5393	4.53745	0	17.8233	0	0	4.15512	0	13.7155	GNAT3	1.97945		10.1652	0.0983753		36.2839	6.27833	75.3507	75.6927	98.7432	4.60242	10.8943	5.59018	4.46764	59.3087	7.25679	0
OARX:32576147-32577124	11.6288	35.1204	0	58.0274	161.273	299.348	59.5795	95.4699	0	201.94	31.205	295.408	220.221	95.4068	89.0322	9.86233	18.3461	11.1477	1.69837	14.5765	34.5054	5.76609	15.0561	0	0	37.4289	6.65644	2.50951	6.23267	0	9.79675	LANCL3	1.17581		10.1617	0.0984083		58.9434	15.5831	144.557	82.1539	175.017	8.2109	17.476	11.0213	4.63473	86.3465	11.7887	0
OAR24:40804386-40804855	110.474	310.816	77.4427	5.61556	42.5582	52.7154	23.4707	147.978	112.444	140.977	31.205	2.77379	199.517	29.985	24.929	0	2.62088	27.8692	0.566122	0	19.7174	0	7.52805	24.956	32.5552	1.78233	0	7.52852	6.23267	4.51908	1.95935	CHST12	1.33301		10.1602	0.0984233		46.7979	166.244	31.09	108.151	64.3011	6.21123	6.81136	14.8234	5.05991	71.1452	9.35959	0
OAR12:68985269-68985580	1.93813	0	0	0	24.639	9.41347	30.6925	19.094	0	2.85765	183.763	70.7316	3.76446	49.0663	85.4709	0	0	0	0	0	0	0	1.50561	36.2996	0	10.694	0	0	2.07756	0	0	C16H1orf227	4.19956		10.1534	0.0984892		17.1615	0.646045	16.1862	51.4286	52.2583	0	0.376402	11.7484	0.51939	37.7807	3.43231	0
OAR23:59767963-59771282	317.854	166.822	105.482	189.057	512.938	359.595	470.317	2768.63	982.505	285.765	1161.52	3060.18	95.9938	855.935	2815.2	0	73.3846	120.766	108.129	14.5765	36.9701	88.4134	225.841	104.361	2.71294	185.362	459.294	35.1331	28.047	0	25.4716	MC4R_BOVIN	1.68936		10.0042	0.099958		505.04	196.719	382.977	1299.6	1706.83	60.4561	91.4504	187.933	22.1629	843.14	101.008	0
OAR9:76993200-76994867	131.793	121.165	58.7497	170.339	232.95	269.225	300.606	801.948	755.773	1031.61	1219.59	1195.5	6692.28	3077.55	4168.49	3.28744	20.967	35.301	81.5216	2.08236	16.0204	274.85	189.707	72.5993	56.9717	386.765	816.523	77.7947	27.0083	38.4122	86.2114	FBXO43	1.36235		9.87002	0.101317		723.019	103.903	243.28	952.231	3783.45	28.2154	120.665	333.215	57.3566	1436.04	144.604	0
OAR4:104370523-104371959	3.87627	10.5361	152.215	0	179.192	248.516	135.408	157.525	473.741	86.682	237.504	1.38689	292.687	207.169	204.774	0	0	14.8636	2.26449	43.7296	27.1114	71.1151	54.2019	22.6873	0	3.56466	6.65644	0	6.23267	4.51908	1.95935	ENSBTAG00000003664	1.05503		9.85157	0.101507		85.4877	55.5425	140.779	238.863	176.504	3.42561	49.0395	8.22709	3.17778	116.066	17.0975	0
OAR3:128815504-128816975	63.9584	198.43	0	0	11.1995	124.258	120.964	133.658	0	35.2443	43.3402	0	18.8223	70.8736	37.3935	0	7.86263	0	60.0089	0	1.23234	0	1.50561	0	0	0	0	0	22.8531	0	0	C12orf74	2.25767		9.79377	0.102106		30.6969	87.4629	64.1054	53.0606	31.7724	13.5743	0.684486	0	5.71329	50.4649	6.13939	0
OAR20:12500908-12504160	77.5253	312.572	259.033	127.286	100.796	5.64808	90.2719	4.7735	11.0601	74.2989	234.037	809.946	263.513	111.762	251.071	0	10.4835	83.6075	0	27.0707	46.8288	1.92203	36.1346	47.6433	0	17.8233	2.21881	0	16.6205	0	7.8374	BTBD9_BOVIN	1.652		9.77842	0.102266		97.7994	216.377	81.0004	81.0424	359.073	18.8182	27.989	16.9213	6.11447	161.712	19.5599	0
OAR2:234635285-234635696	50.3915	189.65	80.1132	117.927	322.546	193.918	550.659	453.482	781.58	375.304	1232.6	876.517	852.651	948.616	1061.26	24.6558	0	16.7215	1.69837	27.0707	66.5461	34.5966	332.74	13.6124	46.1199	98.028	79.8772	32.6236	14.5429	56.4885	43.1057	ADC	0.344179		9.7097	0.10299		289.537	106.718	296.262	710.741	934.762	8.61514	115.238	59.4094	36.6902	367.225	57.9074	0
OARX:90886897-90887995	7.75253	10.5361	16.0226	1.87185	244.15	323.823	88.4665	171.846	1.84335	51.4377	38.1394	600.525	5.6467	155.377	46.2967	0	31.4505	5.57383	1.69837	2.08236	0	1.92203	1.50561	15.8811	32.5552	21.3879	0	0	18.698	61.0076	0	GRIA3/ENSBTAG00000046861	3.34012		9.70939	0.102993		63.1451	11.4371	164.578	65.8166	201.961	7.74454	1.3775	17.4561	19.9264	126.04	12.629	0
OAR4:104979551-104981041	0	140.482	0	1.87185	114.235	0	12.6381	0	0	0.952549	195.898	0	1.88223	59.97	605.419	0	0	37.1589	0	20.8236	0	5.76609	54.2019	0	0	0	6.65644	0	0	0	0	LOC509513/A5PJ68_BOVIN	8.22835		9.70174	0.103074		40.5792	46.8272	32.1863	49.2126	166.818	7.43178	20.1979	1.66411	0	114.781	8.11584	0
OAR11:11718666-11719425	29.072	5.26806	0	22.4622	405.423	94.1347	110.132	119.337	0	204.798	126.553	1.38689	705.837	278.043	521.729	0	26.2088	9.28972	0.566122	2.08236	24.6467	17.2983	7.52805	0	0	119.416	33.2822	7.52852	14.5429	22.5954	3.9187	BCAS3	1.95043		9.68877	0.103212		93.9703	11.4467	158.038	112.672	376.749	7.21292	12.8889	38.1745	12.1464	168.405	18.7941	0
OAR11:40730131-40730523	1.93813	310.816	0	35.5652	698.851	252.281	590.378	716.025	654.389	344.823	260.041	5.54757	2593.72	2019.9	747.871	0	60.2802	22.2953	2.26449	4.16473	0	7.68812	656.446	38.5684	0	105.157	57.6891	10.038	20.7756	0	31.3496	K1C25_BOVIN	1.98167		9.6857	0.103245		330.608	104.251	394.269	493.819	1341.76	16.968	167.075	50.3537	15.5408	593.205	66.1217	0
OAR9:37538047-37539626	23.2576	372.276	24.0339	14.9748	22.3991	1.88269	28.887	205.26	1.84335	0	159.492	0	33.8802	76.3254	19.5871	1.64372	13.1044	14.8636	0	0	13.5557	1.92203	22.5841	0	8.13881	12.4763	0	12.5475	6.23267	2.25954	0	Q3SZA6_BOVIN	4.13963		9.60141	0.104151		35.2719	139.856	17.0359	91.6489	32.4482	5.92233	9.51547	5.15378	5.25994	77.2768	7.05438	0
OAR24:34823878-34825814	1.93813	108.873	66.761	35.5652	42.5582	54.5981	7.22176	195.713	116.131	8.57295	15.6025	166.427	0	24.5332	37.3935	1.64372	0	26.0112	1.13224	0	23.4144	1.92203	13.5505	11.3436	0	5.34698	2.21881	0	8.31023	4.51908	0	CUX1	2.07303		9.46238	0.105682		31.6549	59.1908	34.9858	84.005	57.0885	5.75744	9.72172	4.72736	3.20733	49.9444	6.33098	0
OAR14:23051479-23052234	32.9483	335.4	24.0339	37.4371	165.753	333.237	164.295	200.487	318.899	445.793	471.542	251.721	442.325	681.477	505.703	27.9433	47.1758	48.3066	2.83061	54.1415	17.2527	13.4542	39.1458	38.5684	18.9906	39.2112	93.1901	7.52852	20.7756	9.03816	21.5529	LPCAT2	0.433857		9.4271	0.106077		158.392	130.794	175.18	359.18	470.306	25.2512	30.9986	47.4901	14.7238	188.757	31.6784	0
OAR1:68400081-68400813	34.8864	0	106.818	82.3615	87.3563	184.504	7.22176	0	1.84335	115.258	0	0	432.913	139.021	502.142	36.1619	7.86263	1.85794	0.566122	0	2.46467	13.4542	0	0	0	39.2112	13.3129	7.52852	18.698	27.1145	23.5122	ENSBTAG00000040248	2.38332		9.42545	0.106096		60.841	47.2347	90.3609	29.2755	268.519	9.28972	3.97972	13.131	19.2133	118.818	12.1682	0
OAR12:75882336-75883865	5.8144	1.75602	77.4427	0	120.955	0	111.937	4.7735	0	23.8137	133.488	414.681	0	43.6145	30.271	0	5.24175	0	49.8187	0	0	0	16.5617	0	0	33.8642	0	0	4.15512	0	0	U6/PTPRC	5.25463		9.42268	0.106127		34.7803	28.3377	58.223	40.5188	122.142	11.0121	4.14043	8.46606	1.03878	80.1728	6.95606	0
OAR3:178656771-178657537	13.5669	64.9728	8.01132	24.3341	91.8361	84.7213	57.774	143.205	385.26	381.972	214.968	686.512	780.185	204.443	169.161	14.7935	18.3461	24.1533	9.05795	8.32946	30.8084	23.0644	15.0561	27.2247	29.8423	49.9052	13.3129	55.2091	12.4653	31.6336	11.7561	MYG_BOVIN	1.08415		9.41878	0.106171		118.899	28.8503	64.6664	281.351	460.075	13.2702	19.3146	30.0713	27.766	192.254	23.7799	0
OAR3:134278358-134283199	563.997	565.439	1380.62	1542.41	2924.2	3897.18	2262.21	2634.97	4863.68	7781.85	7852.38	4972.01	14476.2	10389.8	5680.26	853.092	243.742	523.94	30.5706	397.732	645.744	674.633	1192.44	387.952	428.644	1274.36	806.538	190.722	245.152	33.8931	205.732	SCN8A	0.541511		9.41292	0.106237		2578.13	836.684	2656.5	5783.22	8879.58	330.269	727.638	724.375	168.875	3470.37	515.627	0
CL30370Contig1	49.4224	86.045	9.34654	2.80778	374.064	103.548	162.489	155.139	94.0108	550.574	95.3485	334.935	105.405	13.6295	516.387	0	15.7253	52.0225	0	7.28827	5.54551	23.0644	74.5277	43.1058	0	28.5173	22.1881	16.3118	7.27145	0	6.85773	ENSBTAG00000020363	1.81787		9.35776	0.106863		95.3412	48.2713	160.727	223.768	242.589	13.5495	27.6065	23.4528	7.61024	147.549	19.0682	0
OAR20:21062515-21063534	32.9483	70.2408	2.67044	0	2.23991	131.789	9.02719	4.7735	0	25.7188	58.9427	0	62.1137	70.8736	85.4709	0	31.4505	5.57383	2.26449	0	11.091	0	3.01122	0	0	1.78233	0	0	8.31023	0	0	E1BNN4_BOVIN	2.31914		9.35562	0.106888		20.0094	35.2865	35.7639	22.3588	54.6146	7.85777	3.52556	0.445582	2.07756	32.9869	4.00188	0
OAR14:33987173-33987677	13.5669	159.798	10.6818	9.35926	24.639	20.7096	25.2761	57.282	29.4936	13.3357	8.66805	165.04	0	0	1.78064	0	0	18.5794	8.49183	0	14.788	1.92203	4.51683	6.80618	0	0	4.43762	0	2.07756	0	0	E2F4	4.20575		9.3413	0.107052		19.3952	61.3489	19.996	27.1948	41.7052	5.41426	5.30672	2.81095	0.51939	40.1292	3.87903	0
OAR3:103992295-103995091	58.144	1403.06	1377.95	149.748	2663.25	1275.53	1384.77	2625.42	7231.46	2589.98	2882.99	3598.99	6112.55	6092.41	1656	82.1861	31.4505	551.81	165.308	72.8827	761.584	688.087	462.222	90.7491	558.865	404.588	193.037	341.293	130.886	119.756	48.9838	F1MP41_BOVIN	0.684509		9.32086	0.107286		1477.61	946.384	1368.32	3832.46	4364.99	166.151	496.194	311.81	160.23	1945.19	295.522	0
OAR6:99143895-99144460	17.4432	1.75602	64.0905	50.54	20.1592	0	55.9686	119.337	82.9507	60.0106	114.418	206.647	161.872	40.8886	170.942	0	0	3.71589	0	24.9884	34.5054	3.84406	7.52805	9.07491	0	17.8233	17.7505	0	12.4653	0	1.95935	NKX6-1	0.546086		9.31371	0.107369		41.9574	27.7633	31.6669	94.1792	145.087	0.743178	17.7165	11.1622	3.60618	56.6637	8.39148	0
OAR12:74676558-74677888	147.298	71.9969	5.34088	428.654	138.874	103.548	57.774	921.285	22.1202	197.178	190.697	295.408	508.203	139.021	1759.28	42.7368	104.835	115.193	3.39673	0	124.466	53.8169	10.5393	31.7622	0	8.91164	17.7505	10.038	14.5429	0	35.2683	bta-mir-2284n	3.00826		9.27877	0.107773		179.353	74.8786	182.213	332.82	675.477	53.2322	47.2055	14.6061	14.9623	350.18	35.8705	0
OAR2:133299329-133300196	23.2576	57.9487	226.987	73.0022	246.39	165.677	144.435	76.376	129.034	143.835	433.402	694.834	1029.58	417.064	370.374	13.1498	0	42.7327	1.13224	87.4593	73.9402	3.84406	97.8646	6.80618	0	71.2931	48.8139	12.5475	22.8531	2.25954	3.9187	bta-mir-10b	0.750547		9.23906	0.108236		152.284	102.731	157.376	195.662	627.963	11.403	65.777	31.7283	10.3947	228.673	30.4569	0
OAR14:4555370-4556014	0	3.51204	0	0	58.2376	143.085	54.1632	0	3.6867	53.3428	211.5	432.711	63.9959	267.139	3.56129	0	0	0	1.13224	0	40.6671	1.92203	57.2132	0	0	33.8642	2.21881	12.5475	0	0	0	CLC3A_BOVIN	3.16068		9.2352	0.108281		46.5968	1.17068	63.8714	67.1324	191.852	0.226449	24.9506	9.02076	3.13688	95.9244	9.31935	0
OAR14:50165289-50165567	31.0101	161.554	0	5.61556	185.912	167.56	37.9142	4.7735	125.348	260.046	116.152	0	1278.04	198.991	381.058	0	0	46.4486	1.13224	41.6473	20.9497	9.61015	40.6515	27.2247	100.379	1.78233	4.43762	27.6046	6.23267	13.5572	1.95935	LYPD4_BOVIN	3.97239		9.16982	0.109053		106.374	64.188	99.2504	126.58	464.521	9.51617	28.2147	33.4558	12.3385	236.173	21.2748	0
OARX:57227856-57228708	38.7627	295.012	5.34088	43.0526	237.43	158.146	122.77	474.963	433.187	694.409	342.388	818.961	997.583	427.968	373.935	8.21861	7.86263	57.5963	36.2318	18.7413	48.6773	90.3354	79.7973	54.4495	18.9906	44.5582	119.816	40.1521	2.07756	2.25954	5.87805	SLC7A3	0.469856		9.16895	0.109064		196.76	113.038	140.35	486.237	654.612	21.9819	59.3878	59.4535	12.5918	260.23	39.3519	0
OAR15:33363940-33365167	13.5669	200.186	80.1132	95.4645	322.546	7.53078	70.4121	23.8675	217.515	97.16	125.687	209.421	489.38	354.368	340.103	0	0	24.1533	0	74.9651	17.2527	128.776	27.101	0	0	1.78233	4.43762	2.50951	8.31023	13.5572	5.87805	E1BAF5_BOVIN	0.665856		9.14674	0.109329		95.3563	97.9555	123.988	116.057	348.318	4.83066	62.0237	1.55499	7.56376	129.72	19.0713	0
OARX:27584850-27585725	67.8347	303.792	26.7044	37.4371	29.1188	158.146	41.5251	62.0555	352.08	89.5397	6.93444	0	65.8781	49.0663	8.90322	0	15.7253	39.0168	1.13224	0	32.0407	0	1.50561	29.4935	0	7.12931	0	0	14.5429	9.03816	1.95935	ENSBTAG00000046838	2.602		9.14092	0.109398		46.7935	132.777	66.5568	127.652	30.9619	11.1749	8.38659	9.15569	6.38511	82.7506	9.3587	0
CL2553Contig1	10.6597	172.09	37.3861	18.7185	38.0784	26.3577	40.6224	52.5085	159.45	22.8612	125.687	232.305	95.9938	118.577	79.2387	0	0	0.928972	0.849183	0	5.54551	43.2457	12.0449	0	0	14.2586	54.3609	0	11.4266	1.12977	0	SND1_BOVIN/Q58CS0_BOVIN	0.968632		9.12837	0.109549		44.333	73.3786	30.9443	90.1265	131.529	0.355631	15.209	17.1549	3.13909	59.9172	8.8666	0
OAR19:55387004-55388448	102.721	192.284	80.1132	383.73	503.979	1084.43	253.664	935.605	339.176	843.006	967.354	2492.25	2949.46	1125.8	1823.38	0	172.978	39.0168	314.764	164.507	213.194	203.735	52.6963	72.5993	0	245.961	22.1881	70.2662	43.6287	2.25954	27.4309	A5D795_BOVIN	0.451945		9.12666	0.109569		507.167	125.04	556.451	771.285	2097.72	105.352	158.533	85.1872	35.8963	734.45	101.433	0
OAR17:44739422-44739713	15.5051	56.1927	85.454	84.2334	31.3587	0	81.2447	57.282	0	0.952549	32.9386	0	0	24.5332	12.4645	0	0	7.43178	0	4.16473	17.2527	0	9.03366	11.3436	0	7.12931	0	0	0	0	0	A4IFK8_BOVIN	1.44989		9.126	0.109577		17.3715	52.3839	49.2092	22.7933	9.24942	1.48636	7.61277	4.61824	0	26.9448	3.47429	0
OAR11:40012322-40013497	248.081	1062.39	253.692	189.057	810.846	1029.83	507.328	849.683	777.893	1095.43	1429.36	1873.69	1946.23	1496.52	1164.54	1.64372	120.56	128.198	21.5126	104.118	194.709	153.762	326.717	97.5553	10.8517	242.397	142.004	47.6806	64.4043	9.03816	60.7399	Q0VCG8_BOVIN	0.239302		9.10653	0.109811		530.983	521.388	634.266	1038.09	1620.25	54.383	194.827	123.202	45.4657	585.924	106.197	0
OAR22:10235973-10237928	36.8245	235.307	34.7157	0	89.5962	3.76539	124.575	305.504	431.344	107.638	561.689	54.0888	410.327	378.901	204.774	0	2.62088	3.71589	3.39673	2.08236	4.92934	5.76609	100.876	22.6873	0	32.0819	148.66	0	22.8531	0	0	LIPN	0.945575		9.08758	0.11004		107.378	102.282	54.4842	351.544	262.023	1.9467	28.4134	50.8574	5.71329	155.108	21.4756	0
OAR2:203231460-203233491	71.7109	286.231	125.511	52.4119	134.394	109.196	247.345	334.145	1028.59	1153.54	814.796	1239.88	395.269	618.781	920.593	0	52.4175	55.7383	0.566122	6.24709	29.5761	26.9084	320.695	61.2556	56.9717	51.6875	159.754	7.52852	6.23267	9.03816	41.1464	ENSBTAG00000003731	0.538273		9.07077	0.110244		271.553	161.151	135.837	832.767	793.631	21.7444	95.8566	82.4173	15.9864	371.765	54.3107	0
OAR22:13848656-13849815	168.618	112.385	122.84	172.21	362.865	252.281	313.244	696.931	523.511	638.208	660.505	410.52	3703.29	2717.73	3343.16	100.267	152.011	98.4711	152.287	62.4709	51.7581	171.061	200.246	72.5993	54.2587	108.722	128.691	42.6616	96.6065	15.8168	166.545	A7YWK1_BOVIN	1.09919		9.04455	0.110564		512.025	134.614	275.15	629.789	2543.68	100.607	121.384	91.0678	80.4074	940.19	102.405	0
OAR18:1002592-1003109	52.3296	138.726	0	0	44.7981	0	14.4435	9.54699	0	0	52.0083	0	0	49.0663	0	0	7.86263	0	0	16.6589	16.0204	0	0	0	0	0	0	0	2.07756	0	0	ENSBTAG00000046093	3.80343		9.03295	0.110706		13.0174	63.6851	14.8104	15.3888	12.2666	1.57253	8.16982	0	0.51939	28.7225	2.60347	0
CL66Contig2	1172.57	784.063	1057.49	521.311	6483.41	8833.6	6045.51	12172.4	9645.32	21650.5	19096.6	15737.8	40367.3	24830.3	34083.3	604.89	803.299	710.664	543.477	1336.88	199.022	2136.34	4328.63	2024.84	727.067	4428.19	3543.44	474.297	738.572	271.145	1065.89	C19orf75/0	0.406502		9.023	0.110828		7303.81	1004.71	5470.96	15641.2	28754.7	532.466	2000.22	2680.89	637.475	10491.3	1460.76	0
OAR3:162214778-162215956	313.978	82.533	74.7723	175.954	517.418	393.483	436.916	1537.07	1222.14	1392.63	537.419	481.252	1603.66	915.905	1527.79	1.64372	115.319	107.761	15.2853	31.2355	103.516	201.813	51.1907	220.067	0	106.94	93.1901	32.6236	72.7145	36.1527	137.155	T194A_BOVIN	0.421871		9.01583	0.110916		404.501	157.094	380.943	1172.31	1132.15	48.0017	96.9389	105.049	69.6613	513.782	80.9002	0
OAR7:55099487-55104240	1064.04	3113.43	2042.89	1059.47	2284.7	4104.27	3015.08	5737.74	6327.3	7376.54	9292.15	10872.6	32544.7	20500.2	13407.4	622.971	450.791	1332.15	105.299	989.123	518.197	1349.27	1820.28	678.349	276.719	1989.08	2456.22	557.11	590.027	275.664	515.309	ENSBTAG00000005429	0.66928		9.01282	0.110953		4428.03	2073.45	2615.88	7183.43	19331.2	502.241	1169.22	1350.09	484.528	6954.21	885.606	0
OAR6:46509303-46511713	13.5669	135.214	0	0	107.515	1.88269	124.575	181.393	1.84335	123.831	138.689	979.147	71.5248	40.8886	124.645	0	0	1.85794	182.291	0	17.2527	5.76609	9.03366	2.26873	0	19.6056	0	0	4.15512	0	0	ENSBTAG00000018885	5.40871		9.00392	0.111063		73.7725	49.5935	58.4934	111.439	304.051	36.8298	8.01311	5.46858	1.03878	178.831	14.7545	0
OAR19:7209823-7211012	1.93813	135.214	0	0	0	0	37.9142	14.3205	593.558	0	6.93444	0	54.5847	0	195.871	0	2.62088	0	0	0	0	1.92203	0	24.956	0	85.5518	0	0	8.31023	0	0	A6QLA5_BOVIN	9.28414		8.99548	0.111167		37.5386	45.7172	9.47855	153.703	62.6139	0.524175	0.480508	27.6269	2.07756	112.246	7.50771	0
CL50440Contig1	5.8144	0	58.7497	146.94	1.11995	34.8298	59.5795	95.4699	0	33.8155	25.1373	3.46723	0	53.1552	95.2645	0	0	13.0056	0	2.08236	5.54551	18.2593	23.3369	1.13436	0	0	1.10941	0	8.31023	0	0	ENSBTAG00000024788	2.20123		8.98873	0.11125		22.1331	21.5214	60.6174	38.6057	37.9717	2.60112	12.306	0.560942	2.07756	35.8754	4.42663	0
OAR11:15424784-15425048	17.4432	50.9246	48.0679	14.9748	42.5582	1.88269	184.155	181.393	36.867	168.601	52.0083	0	22.5868	144.473	21.3677	0	10.4835	0	0	0	0	0	0	36.2996	0	17.8233	0	10.038	29.0858	13.5572	0	CCL1	1.80165		8.97899	0.111371		35.632	38.8119	60.8926	109.717	47.1069	2.0967	0	13.5307	13.1703	55.3504	7.12639	0
OAR1:273042998-273043998	9.69067	0	29.3748	46.7963	0	120.492	30.6925	252.995	0	143.835	0	0	1.88223	46.3404	156.697	0	15.7253	13.0056	1.13224	2.08236	0	3.84406	1.50561	13.6124	0	0	24.4069	0	12.4653	4.51908	7.8374	Q148K2_BOVIN	3.30983		8.93499	0.11192		30.2882	13.0218	49.4953	99.2076	51.2298	5.97262	1.85801	9.50482	6.20546	58.602	6.05763	0
OAR6:15032474-15033140	9.69067	5.26806	37.3861	1.87185	35.8385	111.079	14.4435	381.88	208.298	83.8244	119.619	130.368	158.108	203.08	384.619	0	34.0714	0	0.566122	16.6589	20.9497	21.1423	49.6851	0	18.9906	24.9526	0	2.50951	14.5429	2.25954	19.5935	A5D7J4_BOVIN	0.945099		8.90159	0.11234		68.1063	17.4483	40.8082	198.405	219.044	6.9275	27.109	10.9858	9.72636	103.226	13.6213	0
OAR14:59235842-59236589	976.819	2432.09	3901.51	1518.07	4795.64	4486.46	3838.36	6701.99	12643.5	14964.1	11726.1	22215.3	19654.3	22274.8	19181.1	100.267	421.961	1512.37	1768.57	1345.21	1441.83	2052.73	812.276	1358.97	930.537	2079.98	1515.45	695.133	598.337	508.397	991.431	ENSBTAG00000047953	0.0855725		8.90054	0.112353		5465.92	2436.81	3659.63	11508.9	20831.3	760.632	1413.01	1471.23	698.324	7052.1	1093.18	0
OAR16:70792910-70793944	131.793	258.135	226.987	196.545	181.432	186.387	117.354	1126.55	1118.91	780.614	585.96	581.108	2429.02	1649.17	1744.14	0	0	68.744	504.415	16.6589	130.628	44.2067	54.2019	124.78	10.8517	117.634	57.6891	35.1331	108.033	20.3359	70.5366	IRX2	0.561816		8.84878	0.11301		408.966	205.638	170.429	903.008	1600.86	114.632	61.4238	77.7386	58.5096	602.126	81.7933	0
OAR17:44091511-44092051	9.69067	21.0723	66.761	14.9748	47.038	129.906	5.41632	9.54699	38.7103	138.12	39.873	423.002	26.3513	46.3404	35.6129	0	5.24175	9.28972	17.5498	4.16473	20.9497	0	27.101	2.26873	8.13881	17.8233	0	0	10.3878	2.25954	1.95935	E1BAI9_BOVIN	4.00622		8.82986	0.113252		38.05	32.508	49.3338	56.5625	132.827	6.41625	13.0539	7.0577	3.65167	78.9242	7.61	0
OAR21:24022283-24022897	112.412	100.093	64.0905	52.4119	194.872	295.583	225.68	52.5085	12.9034	90.4922	102.283	768.339	244.69	144.473	23.1484	0	2.62088	72.4599	1.13224	8.32946	13.5557	0	97.8646	6.80618	0	40.9935	19.9693	0	20.7756	0	17.6342	ENSBTAG00000008684	1.99152		8.76933	0.114034		89.8749	92.1985	192.137	64.5468	295.163	15.2426	29.9374	16.9423	9.60243	149.057	17.975	0
OAR4:113555638-113558177	27.1339	287.987	176.249	71.1304	120.955	481.97	117.354	276.863	0	85.7295	41.6066	1.38689	52.7025	38.1627	147.793	0	2.62088	7.43178	2.26449	93.7064	24.0306	3.84406	66.2468	13.6124	0	0	0	5.01901	4.15512	0	11.7561	CCT8L2	1.82007		8.75842	0.114176		69.7326	163.79	197.852	101.05	60.0114	2.46343	46.957	3.40309	5.23256	108.897	13.9465	0
OAR11:13910257-13910498	7.75253	31.6084	136.192	24.3341	194.872	0	146.241	0	919.831	623.92	124.82	203.873	41.4091	32.7109	101.497	0	0	20.4374	0	16.6589	30.8084	203.735	30.1122	0	0	3.56466	0	0	6.23267	0	3.9187	ENSBTAG00000046944	3.12764		8.75418	0.114231		93.6945	58.5178	91.3616	417.143	94.8725	4.08748	70.3287	0.891164	2.53784	196.396	18.7389	0
CL65806Contig1	0	1.75602	22.6987	0	119.835	0.941347	20.7625	0	0.921675	51.4377	28.6046	0	102.582	13.6295	0	0	0	0	0.283061	0	0	0	0	18.1498	2.71294	21.3879	0	0	2.07756	0	0	ENSBTAG00000038278	4.85158		8.68345	0.115162		13.1542	8.15158	35.3847	20.241	29.0528	0.0566122	0	10.5627	0.51939	28.8207	2.63084	0
CL34157Contig1	28.1029	22.8283	77.4427	0	181.432	3.76539	108.326	78.7627	0.921675	0.476275	149.09	0	47.9969	54.5182	1.78064	0	41.934	5.57383	0	2.08236	0	0	0	0	23.06	13.3675	0	0	7.27145	0	0	CBLN1_BOVIN	2.54102		8.63775	0.115771		27.3785	42.7913	73.381	57.3128	26.0739	9.50157	0.520591	9.10685	1.81786	46.5498	5.4757	0
OAR20:23289106-23290851	35.8555	1.75602	0	48.6682	55.9976	79.0732	51.455	138.431	12.9034	69.5361	130.021	535.341	694.544	182.636	318.735	0	5.24175	3.71589	0.566122	0	22.182	11.5322	204.01	24.956	0	12.4763	0	2.50951	2.07756	0	1.95935	TFAP2D	1.15097		8.62541	0.115937		85.3606	12.5372	58.7985	87.7229	432.814	1.90475	59.4311	9.35807	1.6366	161.027	17.0721	0
OAR11:44072368-44075483	308.163	223.015	288.407	230.238	219.511	640.116	193.182	171.846	796.327	608.679	655.304	744.762	2349.03	2586.89	2990.59	55.8866	107.456	120.766	8.49183	214.484	158.971	82.6473	108.404	117.974	100.379	42.7759	259.601	45.1711	95.5677	29.374	64.6586	C17orf104	0.646018		8.60291	0.11624		471.57	273.195	320.762	558.039	2167.82	58.5202	141.127	130.182	58.6928	759.009	94.3139	0
CL54209Contig1	17.4432	15.8042	89.4597	6.55148	68.3171	98.8415	6.31904	0	89.4024	103.352	41.6066	0	0	13.6295	35.6129	0	5.24175	0	0.849183	6.24709	12.3234	3.84406	0	0	0	0	44.3762	0	0	0	0	KIAA1267/0	1.78452		8.58142	0.116531		21.2652	40.9024	45.0073	58.5902	12.3106	1.21819	5.60363	11.0941	0	33.227	4.25304	0
OAR2:241986600-241987151	34.8864	1.75602	32.0453	127.286	129.915	182.621	88.4665	14.3205	31.3369	0.952549	50.2747	604.686	139.285	51.7923	7.12258	0	2.62088	11.1477	0.566122	2.08236	50.5258	0	13.5505	27.2247	0	26.7349	11.0941	7.52852	31.1634	0	1.95935	RUNX3	3.46318		8.57435	0.116627		54.2885	22.8959	132.072	24.2212	200.721	2.86693	16.5397	16.2634	10.1628	112.859	10.8577	0
OAR22:33163752-33164875	27.1339	14.0482	0	31.8215	118.715	62.1289	27.0816	14.3205	329.959	172.411	38.1394	56.8626	92.2294	24.5332	32.0516	4.93117	5.24175	18.5794	0.566122	0	36.9701	1.92203	3.01122	18.1498	24.4164	7.12931	2.21881	2.50951	4.15512	0	0	NRAP/HABP2_BOVIN	2.2039		8.55823	0.116847		37.7819	13.7273	59.9368	138.708	51.4192	5.8637	10.4758	12.9786	1.66616	66.5308	7.55637	0
OAR14:34757417-34758673	5.8144	119.409	0	0	22.3991	11.2962	32.4979	0	0	100.018	57.2091	528.406	143.05	0	137.11	0	7.86263	14.8636	0	2.08236	2.46467	3.84406	0	0	10.8517	1.78233	2.21881	30.1141	16.6205	24.855	27.4309	A9ZTK0_BOVIN	4.21697		8.51336	0.117462		42.0065	41.7413	16.5483	39.3067	202.141	4.54524	2.09777	3.71322	24.7551	99.3338	8.40129	0
OAR2:232207055-232209018	0	15.8042	0	0	206.071	0	10.8326	9.54699	241.479	261.951	138.689	294.021	481.851	207.169	267.097	0	23.5879	0	0	0	0	1.92203	0	6.80618	21.7035	44.5582	113.159	12.5475	10.3878	0	33.309	ENSBTAG00000007280	0.862149		8.49616	0.1177		77.4998	5.26806	54.226	162.916	312.535	4.71758	0.480508	46.5568	14.0611	122.886	15.5	0
OAR1:235727294-235727990	0	0	0	0	62.7174	0	86.6611	200.487	0	486.753	714.247	4.16068	395.269	348.916	608.98	0	2.62088	0	0	16.6589	0	24.9864	70.7636	29.4935	0	96.2457	110.941	7.52852	6.23267	0	0	ENSBTAG00000038069	1.94611		8.48788	0.117815		105.602	0	37.3446	350.372	339.332	0.524175	28.1022	59.1699	3.4403	194.106	21.1204	0
OAR13:45496833-45497808	87.216	19.3162	72.1018	102.952	176.953	135.554	115.548	281.636	527.198	309.579	596.362	9.70825	493.145	139.021	243.058	0	26.2088	53.8804	0.566122	27.0707	61.6168	3.84406	30.1122	11.3436	2.71294	64.1638	13.3129	17.5665	49.8614	22.5954	31.3496	WDR37	0.629285		8.48132	0.117906		120.179	59.5447	132.752	428.694	221.233	16.1311	30.6609	22.8833	30.3432	161.995	24.0358	0
OAR14:33493330-33493807	7.75253	93.0691	16.0226	31.8215	44.7981	116.727	222.069	181.393	324.429	241.948	577.292	431.324	276.688	447.049	349.006	93.6922	0	7.43178	0	41.6473	14.788	76.8812	39.1458	38.5684	8.13881	48.1229	19.9693	0	6.23267	15.8168	13.7155	Q32LC5_BOVIN	0.418397		8.45332	0.118297		122.114	38.9481	103.854	331.265	376.017	20.2248	43.1156	28.6998	8.94123	158.099	24.4228	0
OAR12:53796005-53796950	5.8144	36.8764	8.01132	0	33.5986	0	12.6381	0	99.5409	24.7663	41.6066	196.939	133.638	95.4068	28.4903	0	10.4835	20.4374	0	0	0	0	0	11.3436	0	7.12931	6.65644	10.038	16.6205	0	7.8374	GPR52	1.37892		8.45037	0.118338		26.0604	16.9007	11.5592	41.4784	113.619	6.18418	0	6.28235	8.62397	45.3483	5.21209	0
CL39545Contig1	33.9173	117.653	74.7723	11.2311	125.435	0	97.4937	0	333.646	117.64	26.0041	0	44.2325	102.222	48.0774	50.1335	11.7939	15.7925	0	24.9884	0	3.84406	12.7977	0	0	0	2.21881	1.25475	14.5429	0	5.87805	Q2T9Y3_BOVIN	2.31748		8.43182	0.118598		41.1474	75.4477	58.5399	119.323	48.6329	15.544	10.4075	0.554703	5.41893	67.8164	8.22948	0
OAR15:34929643-34929884	50.3915	14.0482	64.0905	102.952	295.668	314.41	258.178	348.465	564.065	541.048	592.894	801.624	459.265	310.754	10.6839	0	39.3132	14.8636	1.13224	6.24709	88.7282	9.61015	130.235	45.3745	75.9622	105.157	2.21881	42.6616	35.3185	6.77862	0	E1BKR6_BOVIN	0.595905		8.35613	0.119673		172.004	42.8434	242.802	511.618	395.582	11.0618	58.7052	57.1782	21.1897	218.786	34.4009	0
OAR3:102601453-102602422	63.9584	187.894	178.919	61.7711	358.385	148.733	108.326	133.658	82.9507	152.408	41.6066	0	109.169	5.45182	69.4451	0	13.1044	50.1645	0	49.9767	35.7377	1.92203	9.03366	43.1058	0	0	0	0	12.4653	0	1.95935	CNGA3_BOVIN	0.908159		8.35146	0.11974		61.9402	143.591	169.304	102.656	46.0166	12.6538	24.1675	10.7765	3.60618	80.3378	12.388	0
OAR11:19863073-19864122	34.8864	66.7288	32.0453	31.8215	0	304.997	63.1904	38.188	0	61.9157	72.8116	1.38689	84.7005	35.4368	28.4903	0	0	26.0112	0.566122	0	1.23234	0	54.2019	11.3436	0	5.34698	0	2.50951	8.31023	0	0	ERAL1_BOVIN	3.02551		8.34266	0.119866		31.1652	44.5535	100.002	43.2288	37.5036	5.31547	13.8586	4.17266	2.70493	57.2427	6.23304	0
OAR1:184505447-184509822	34.8864	68.4848	352.498	200.288	721.25	476.322	1819.88	859.23	4597.31	3852.11	4313.22	1403.54	4408.19	2595.06	2806.3	532.566	86.4889	172.789	441.575	304.025	32.0407	113.4	457.705	156.542	138.36	386.765	590.204	70.2662	43.6287	38.4122	103.846	Q3SYW3_BOVIN/FBXO40	0.623036		8.289	0.120642		1037.97	151.956	804.435	3405.47	2803.27	246.684	226.793	317.968	64.0382	1455.46	207.595	0
OAR18:32888055-32888539	106.597	5.26806	2.67044	0	107.515	0	16.2489	23.8675	1.84335	82.8718	0	583.882	0	10.9036	0	0	34.0714	42.7327	0	0	20.9497	0	0	0	0	14.2586	0	5.01901	4.15512	0	0	F1MM10_BOVIN	10.1095		8.28843	0.12065		34.2857	38.1786	30.9411	27.1457	148.696	15.3608	5.23743	3.56466	2.29353	106.291	6.85713	0
OARX:101640264-101640953	15.5051	0	2.67044	0	13.4394	114.844	36.1088	47.735	326.273	226.707	60.6763	490.96	229.632	444.323	235.935	0	2.62088	0	0	91.624	2.46467	3.84406	4.51683	9.07491	43.407	30.2996	4.43762	27.6046	6.23267	38.4122	25.4716	KLHL4	0.807871		8.25647	0.121117		81.7684	6.0585	41.0981	165.348	350.213	0.524175	25.6124	21.8048	24.4302	133.241	16.3537	0
OAR1:60792128-60793812	30.0411	100.093	0	41.1808	0	0	16.2489	0	0	17.1459	34.6722	0	80.936	109.036	0	0	0	0	0	0	1.23234	0	0	0	0	0	2.21881	30.1141	6.23267	0	15.6748	ENSBTAG00000020010	2.9882		8.25592	0.121125		15.6396	43.3781	14.3574	12.9545	47.4931	0	0.308084	0.554703	13.0054	29.6828	3.12792	0
OAR17:2477736-2479026	14.536	29.8524	42.727	11.2311	49.2779	58.3635	178.738	429.615	59.9088	246.71	255.707	11.0951	513.849	457.953	587.613	0	0	13.0056	0	54.1415	22.182	26.9084	18.0673	43.1058	8.13881	65.9461	86.5337	2.50951	18.698	0	21.5529	Q32LM9_BOVIN	1.09147		8.25562	0.12113		107.354	29.0385	74.4028	247.985	392.627	2.60112	30.3248	50.9311	10.6901	166.971	21.4708	0
OAR15:37183468-37184408	48.4533	79.0209	0	69.2585	147.834	150.616	77.6339	181.393	1487.58	777.757	827.798	736.44	1006.05	696.47	394.413	0	117.939	57.5963	0.566122	214.484	0	5.76609	12.0449	43.1058	59.6846	30.2996	13.3129	17.5665	162.05	20.3359	108.744	INSC	0.811248		8.25263	0.121174		243.362	42.4914	111.335	818.633	708.344	35.2204	58.0736	36.6007	77.174	368.23	48.6724	0
OAR2:52378847-52382276	75.5872	396.861	16.0226	43.0526	111.995	101.666	532.604	28.641	383.417	9.52549	771.456	1.38689	208.928	158.103	94.3741	0	13.1044	24.1533	32.269	58.3062	52.9904	109.556	16.5617	6.80618	0	5.34698	4.43762	0	54.0165	0	1.95935	CALI_BOVIN	2.48365		8.24541	0.12128		106.875	162.824	197.329	298.26	115.698	13.9053	59.3535	4.1477	13.994	179.043	21.375	0
OAR5:66819735-66821716	19.3813	249.355	357.839	20.5904	132.154	56.4808	85.7583	62.0555	136.408	67.631	43.3402	481.252	105.405	269.865	210.116	0	5.24175	48.3066	0.566122	12.4942	29.5761	103.79	9.03366	34.0309	0	0	39.9386	2.50951	6.23267	0	5.87805	FNDC9/CYFIP2	0.953104		8.2353	0.121428		83.7171	208.858	73.746	77.3586	266.659	10.8229	38.7234	18.4924	3.65506	116.54	16.7434	0
OAR14:54718524-54719891	0	15.8042	37.3861	0	123.195	13.1789	25.2761	95.4699	200.925	211.466	140.422	324.533	709.602	324.383	135.329	0	0	14.8636	0	0	1.23234	140.308	39.1458	29.4935	0	5.34698	57.6891	15.057	4.15512	0	0	VGLU1_BOVIN	1.21838		8.18148	0.122227		85.9439	17.7301	40.4125	162.071	373.462	2.97271	45.1716	23.1324	4.80304	148.424	17.1888	0
OAR4:104661495-104661856	120.164	165.066	109.488	129.158	161.273	361.477	366.504	90.6965	195.395	389.593	617.165	841.844	269.159	133.57	90.8129	0	23.5879	26.0112	0.566122	20.8236	17.2527	115.322	263.482	13.6124	0	23.1703	4.43762	0	18.698	2.25954	0	F1MDE9_BOVIN	1.22111		8.14551	0.122767		147.438	131.573	254.603	323.212	333.846	10.033	104.22	10.3051	5.23939	196.602	29.4877	0
OAR17:52257386-52258360	655.089	2691.98	3257.94	1430.1	6945.95	10019.7	10638.5	11929	13441.7	15804.7	37782.3	14748.9	39690.6	43720.8	33860.7	233.409	484.862	1125.91	83.7861	3123.55	898.373	2786.94	6568.97	1007.31	1209.97	6051.9	3937.28	644.943	1544.66	1066.5	1688.96	A6H7F5_BOVIN	0.551126		8.10477	0.123384		9002.43	2201.67	7258.57	19739.4	33005.3	385.594	3344.46	3051.62	1236.27	12577	1800.49	0
OAR6:59444391-59445033	19.3813	607.583	0	121.67	302.387	20.7096	23.4707	988.114	0	2.85765	15.6025	8.32136	16.9401	59.97	103.277	0	13.1044	5.57383	0	104.118	34.5054	1.92203	85.8197	34.0309	0	0	8.87525	0	14.5429	0	0	F1MDD1_BOVIN	6.37492		8.07613	0.123822		83.638	208.988	117.06	251.644	47.1272	3.73564	56.5913	10.7265	3.63573	205.928	16.7276	0
OAR3:37602143-37604167	56.2059	138.726	90.7949	14.9748	69.4371	259.812	139.019	186.166	534.571	412.93	263.509	176.135	368.918	342.101	265.316	1.64372	10.4835	40.8748	1.69837	56.2238	0	44.2067	85.8197	11.3436	0	51.6875	102.065	7.52852	22.8531	0	1.95935	CAPN14	0.416019		8.07471	0.123843		121.194	95.2421	120.811	349.294	288.118	10.9401	46.5626	41.2741	8.08525	142.617	24.2387	0
OAR19:9553565-9554043	15.5051	279.207	152.215	80.4897	223.991	225.923	39.7197	9.54699	0	225.754	122.219	0	1236.63	793.239	544.877	0	10.4835	72.4599	0	29.1531	0	13.4542	60.2244	11.3436	0	76.6401	153.098	27.6046	51.939	0	15.6748	ARP21_BOVIN	1.90913		8.06896	0.123932		144.238	148.976	142.531	89.3802	643.686	16.5887	25.7079	60.2704	23.8046	266.472	28.8477	0
OAR5:47535868-47536497	100.783	100.093	90.7949	48.6682	17.9192	54.5981	28.887	9.54699	9.21675	95.2549	34.6722	0	587.256	81.7772	46.2967	0	13.1044	59.4542	1.69837	10.4118	12.3234	5.76609	10.5393	18.1498	16.2776	3.56466	0	5.01901	16.6205	0	0	F1LKN1_BOVIN	4.45848		8.05426	0.124158		47.6998	97.2237	37.5181	37.1727	178.833	14.8514	9.76013	9.49802	5.40987	105.446	9.53996	0
OAR25:13811141-13813581	32.9483	1.75602	2.67044	39.3089	13.4394	148.733	102.91	591.914	199.082	79.0616	43.3402	378.622	916.647	346.19	288.464	0	2.62088	5.57383	2.83061	0	22.182	117.244	22.5841	31.7622	21.7035	39.2112	99.8465	7.52852	14.5429	9.03816	25.4716	FAM13C	1.49759		8.0481	0.124253		116.362	12.4582	76.0978	228.349	482.481	2.20506	40.5025	48.1309	14.1453	202.431	23.2724	0
OAR14:60078847-60080219	110.474	156.286	8.01132	119.799	47.038	193.918	366.504	214.807	540.101	746.799	2241.56	13.8689	1234.74	801.417	1737.91	0	70.7637	31.5851	84.6352	12.4942	3.69701	221.034	237.886	2.26873	32.5552	112.287	197.474	12.5475	39.4736	4.51908	72.496	NLRP5	1.85805		8.01443	0.124775		311.902	91.5903	181.815	935.816	946.985	37.3968	118.778	86.1462	32.259	532.146	62.3803	0
OAR4:13649483-13650304	42.6389	57.9487	90.7949	28.0778	145.594	80.9559	137.213	38.188	423.97	349.586	251.373	42.9937	79.0538	209.895	349.006	1.64372	0	33.443	0	49.9767	25.8791	7.68812	24.0897	0	0	119.416	0	0	6.23267	31.6336	11.7561	Q1RMR7_BOVIN	0.979636		7.9627	0.125586		85.1306	63.7942	97.9602	265.779	170.237	7.01735	26.9084	29.854	12.4056	115.044	17.0261	0
OAR2:48288247-48290133	23.2576	242.331	53.4088	69.2585	53.7577	150.616	55.9686	181.393	283.876	0	88.4141	1.38689	0	106.31	44.5161	6.57489	18.3461	78.0337	1.13224	0	0	0	27.101	2.26873	0	1.78233	0	30.1141	14.5429	2.25954	0	LOC539818	1.60036		7.93165	0.126077		49.5693	106.332	82.4001	138.421	38.0534	20.8174	6.77524	1.01276	11.7291	73.5706	9.91387	0
OARX:108237913-108239024	19.3813	82.533	5.34088	18.7185	0	9.41347	34.3033	310.277	0	72.3938	168.16	0	41.4091	149.925	242.168	0	0	24.1533	57.1783	2.08236	0	1.92203	12.0449	0	0	0	0	15.057	31.1634	0	11.7561	VSIG1	2.33032		7.9234	0.126208		42.2381	35.7517	15.6088	137.708	108.375	16.2663	4.01232	0	14.4941	75.6077	8.44762	0
OAR1:176439643-176440145	29.072	38.6325	32.0453	67.3867	53.7577	45.1847	50.5523	9.54699	0	0.952549	10.4017	589.43	485.616	98.1327	153.135	0	7.86263	9.28972	56.6122	49.9767	32.0407	3.84406	1.50561	0	0	0	0	10.038	4.15512	0	48.9838	BOC	2.11771		7.91218	0.126387		60.9082	33.2499	54.2203	5.2253	331.578	14.7529	21.8418	0	15.7942	132.455	12.1816	0
OAR7:70261946-70265643	186.061	228.283	77.4427	181.57	318.067	436.785	361.99	138.431	5.53005	579.15	712.513	2002.67	1233.8	1302.98	1657.78	3.28744	112.698	189.51	3.96285	102.036	203.335	67.2711	96.359	49.912	8.13881	237.05	8.87525	37.6426	130.886	9.03816	11.7561	TMEM30B	0.308301		7.90344	0.126527		344.994	163.929	324.603	358.906	1549.31	61.8917	117.25	75.9939	47.3308	512.903	68.9989	0
OAR4:46488305-46489429	7.75253	24.5843	18.6931	22.4622	64.9573	47.0674	120.964	66.829	0	258.141	67.6108	0	7.52893	113.125	177.174	0	5.24175	0	79.2571	0	7.39402	15.3762	9.03366	6.80618	0	0	0	7.52852	4.15512	0	0	ENSBTAG00000019824	2.23446		7.88878	0.126762		36.5059	17.01	63.8628	98.1452	74.4571	16.8998	7.95098	1.70155	2.92091	59.9982	7.30118	0
OARX:56664443-56665620	102.721	64.9728	440.622	172.21	304.627	289.935	146.241	262.542	691.256	354.348	286.046	137.302	92.2294	188.088	261.755	0	44.5549	117.051	12.4547	66.6357	88.112	53.8169	21.0785	40.8371	0	14.2586	26.6257	17.5665	18.698	0	1.95935	DG2L6_BOVIN	0.556357		7.73016	0.129363		139.308	202.772	228.253	398.548	169.844	34.812	57.4108	20.4304	9.55598	158.666	27.8616	0
OAR1:176550859-176551143	143.422	335.4	0	7.48741	107.515	0	27.0816	4.7735	353.923	0	57.2091	170.588	135.521	201.717	121.084	0	60.2802	115.193	0.566122	0	8.62635	5.76609	0	29.4935	0	0	2.21881	2.50951	4.15512	2.25954	0	WDR52	1.8769		7.68939	0.130049		61.1868	159.607	35.5211	103.976	157.227	35.2078	3.59811	7.92807	2.23104	96.3747	12.2374	0
OAR5:59539944-59542017	29.072	114.141	66.761	97.3363	539.817	1308.47	1343.25	396.2	1364.08	1145.44	1478.77	1974.94	481.851	722.366	614.322	0	20.967	76.1757	19.8143	281.119	44.3641	88.4134	478.784	61.2556	100.379	333.295	86.5337	0	31.1634	2.25954	0	A6QLL3_BOVIN	0.808164		7.66703	0.130429		429.075	69.9914	822.218	1096.12	948.369	23.3914	223.17	145.366	8.35573	551.804	85.8151	0
OAR22:10282529-10283156	9.69067	108.873	0	61.7711	136.634	1.88269	48.7468	305.504	256.226	61.9157	150.824	508.99	90.3472	65.4218	366.813	0	2.62088	9.28972	0	2.08236	0	34.5966	1.50561	0	0	0	208.568	5.01901	0	0	39.187	LIPM	1.53291		7.65527	0.130629		79.8874	39.5213	62.2587	193.617	257.893	2.38212	9.54613	52.1421	11.0515	126.09	15.9775	0
OAR19:17728751-17730728	77.5253	122.921	299.089	198.416	349.425	105.431	536.215	587.14	1067.3	824.908	1414.63	760.018	828.182	711.462	819.096	65.7489	28.8296	57.5963	108.695	72.8827	151.577	86.4914	173.145	137.258	46.1199	172.886	75.4396	7.52852	18.698	0	9.79675	C3orf32	0.225554		7.65393	0.130652		319.821	166.512	297.372	973.493	779.69	52.1741	121.024	107.926	9.00582	371.888	63.9642	0
OAR14:59323159-59325482	1387.7	3713.98	5952.41	6003.97	4813.56	9136.72	3002.44	3417.82	8457.29	9376.9	9561.72	21671.6	35378.4	28553.9	14693.9	3621.12	524.175	2014.01	812.951	976.629	3344.56	3155.97	2633.31	832.623	1299.5	762.836	1231.44	863.27	569.251	108.458	278.228	ENSBTAG00000047473	0.357655		7.64842	0.130746		6069.38	3684.7	5739.17	7703.43	25074.5	1394.45	2527.62	1031.6	454.802	8423.72	1213.88	0
OAR4:28261851-28263705	15.5051	189.65	0	69.2585	105.276	26.3577	74.023	9.54699	189.865	234.327	136.955	579.721	681.368	193.539	256.413	0	10.4835	18.5794	0	43.7296	29.5761	163.373	54.2019	0	0	42.7759	2.21881	12.5475	8.31023	0	0	MACC1	0.99507		7.63598	0.130959		101.536	68.3851	68.7287	142.674	427.76	5.81259	72.7201	11.2487	5.21444	161.962	20.3071	0
OAR15:75145658-75147245	17.4432	151.018	16.0226	11.2311	44.7981	73.4251	18.0544	19.094	143.781	62.8683	8.66805	238.546	120.463	32.7109	14.2452	0	5.24175	26.0112	1.13224	0	1.23234	0	13.5505	47.6433	27.1294	0	0	0	6.23267	0	7.8374	ARHGAP1	1.9948		7.62582	0.131133		35.7542	61.4945	36.8772	58.6029	101.491	6.47705	3.6957	18.6932	3.51752	55.7789	7.15083	0
OAR16:24266832-24268391	36.8245	1.75602	50.7383	3.74371	49.2779	84.7213	124.575	23.8675	45.1621	169.554	201.099	131.755	269.159	158.103	229.703	73.9675	20.967	0	1.13224	2.08236	13.5557	3.84406	6.02244	20.4185	0	48.1229	0	0	27.0083	0	3.9187	GZMA	0.632741		7.62476	0.131152		58.0993	29.773	65.5795	109.921	197.18	19.2134	6.37614	17.1354	7.73174	76.0316	11.6199	0
OAR2:37520819-37521709	19.3813	0	45.3975	22.4622	0	35.7712	57.774	14.3205	5.53005	39.0545	46.8074	456.981	7.52893	40.8886	117.523	0	2.62088	3.71589	0.566122	64.5533	22.182	1.92203	7.52805	13.6124	0	0	0	5.01901	4.15512	2.25954	0	UBAP2/SNORD121A	5.16642		7.57056	0.132091		33.4695	21.5929	29.0019	26.4281	155.73	1.38058	24.0464	3.40309	2.85842	82.8914	6.6939	0
OAR11:11210585-11212116	13.5669	133.458	5.34088	20.5904	2.23991	37.6539	77.6339	128.884	140.095	30.4816	190.697	226.064	43.2913	43.6145	133.548	103.555	5.24175	11.1477	0	2.08236	18.485	3.84406	1.50561	0	0	10.694	0	2.50951	4.15512	0	9.79675	TBX4	1.19977		7.56558	0.132178		45.1669	50.7885	34.5295	122.539	111.629	23.9888	6.47927	2.67349	4.11534	63.3447	9.03339	0
OAR3:103169806-103171405	36.8245	57.9487	98.8062	129.158	96.316	122.375	83.0502	105.017	0	43.8173	100.549	30.5117	0	13.6295	24.0387	3.28744	10.4835	0	0	2.08236	19.7174	1.92203	9.03366	0	0	3.56466	0	2.50951	35.3185	45.1908	0	ZAP70	0.451969		7.54899	0.132468		34.6823	64.5265	107.725	62.3459	17.045	2.75419	8.18886	0.891164	20.7547	42.3007	6.93646	0
OAR5:35969054-35970679	629.893	2065.08	990.733	604.608	2725.97	2891.82	2171.94	2296.05	4066.43	6480.19	3334.6	9052.95	5121.55	2946.71	3661	276.145	193.945	676.292	239.47	435.214	463.358	1151.3	852.175	512.732	501.893	534.698	585.766	183.194	91.4126	76.8244	158.707	F1N030_BOVIN	0.488587		7.54477	0.132542		1805.57	1228.57	2098.58	4044.32	5195.55	277.17	725.511	533.773	127.535	2120.93	361.114	0
OAR16:2187208-2187651	116.288	207.21	365.85	230.238	338.226	850.978	366.504	563.273	988.035	1690.78	1321.01	803.011	2438.43	1602.83	2240.05	164.372	62.901	59.4542	204.37	95.7888	78.8695	171.061	204.763	77.1367	46.1199	278.043	392.73	27.6046	56.0941	38.4122	39.187	Q45KY2_BOVIN	0.430969		7.54378	0.13256		519.988	229.783	446.486	1140.77	1771.08	98.2195	137.62	198.507	40.3245	666.297	103.998	0
OAR6:11100901-11102505	31.0101	0	42.727	1.87185	4.47981	129.906	66.8012	162.299	29.4936	140.025	20.8033	711.476	173.165	49.0663	74.7871	0	23.5879	7.43178	0	4.16473	1.23234	0	1.50561	68.0618	24.4164	19.6056	4.43762	7.52852	41.5512	20.3359	7.8374	UGT8	3.82631		7.54048	0.132617		60.3099	24.5791	50.7647	88.1551	252.124	6.20393	1.72567	29.1304	19.3132	130.557	12.062	0
OAR3:213302540-213304019	21.3195	89.5571	197.612	0	0	150.616	55.9686	28.641	64.5172	94.3024	46.8074	361.979	5.6467	29.985	37.3935	0	2.62088	13.0056	0	0	29.5761	59.583	4.51683	9.07491	0	1.78233	0	0	24.9307	0	23.5122	SOX10	2.76992		7.49278	0.133462		43.6435	102.83	51.646	58.567	108.751	3.1253	23.419	2.71431	12.1107	75.1891	8.7287	0
OAR22:40260276-40261349	3.87627	98.3372	0	52.4119	82.8765	28.2404	77.6339	95.4699	40.5537	80.9667	185.496	65.184	367.035	302.576	320.516	54.2428	26.2088	9.28972	0	18.7413	14.788	46.1287	18.0673	13.6124	8.13881	19.6056	8.87525	7.52852	4.15512	0	7.8374	IL11	0.740373		7.4693	0.133881		66.3998	34.0711	60.2907	100.622	263.828	17.9483	24.4313	12.558	4.88026	96.955	13.28	0
OAR21:25735460-25737375	116.288	170.334	122.84	123.542	123.195	104.49	137.213	190.94	866.374	236.232	13.8689	1.38689	94.1116	81.7772	121.084	0	44.5549	52.0225	0	4.16473	40.6671	5.76609	75.2805	34.0309	0	51.6875	0	22.5856	27.0083	0	0	LDHA_BOVIN	2.20556		7.46458	0.133966		92.3047	136.487	122.11	326.854	74.5899	19.3155	31.4696	21.4296	12.3985	157.489	18.4609	0
OAR13:53001363-53002315	5.8144	68.4848	45.3975	0	38.0784	594.931	149.851	9.54699	0	1.9051	201.099	0	0	220.799	10.6839	0	2.62088	16.7215	4.52898	0	6.16168	69.1931	46.6739	4.53745	0	14.2586	13.3129	0	14.5429	0	0	MYT1	5.18452		7.45962	0.134055		49.6498	39.8989	195.715	53.1377	57.8706	4.77427	30.5072	8.02724	3.63573	116.267	9.92996	0
OAR12:71790188-71790884	13.5669	49.1686	0	0	0	41.4193	66.8012	38.188	0	123.831	52.0083	6.93447	460.206	46.3404	17.8064	0	52.4175	1.85794	0	0	4.92934	0	0	0	18.9906	0	0	22.5856	18.698	0	11.7561	TRAF3IP3	6.0216		7.44737	0.134276		33.7905	20.9118	27.0551	53.5069	132.822	10.8551	1.23234	4.74764	13.2599	83.928	6.7581	0
OAR4:112466914-112469174	228.7	2475.11	1308.52	426.782	2923.08	2257.35	2178.26	4372.52	7128.23	5538.6	4351.36	4665.51	6571.81	7045.11	2793.83	1005.96	52.4175	884.382	152.287	197.825	744.331	1280.07	691.075	360.728	539.874	458.058	860.899	233.384	118.421	67.7862	125.398	ENSBTAG00000024204/ENSBTAG00000018838	0.258928		7.4467	0.134288		2001.22	1337.44	1946.37	5347.68	5269.07	419.009	728.326	554.89	136.247	2237.81	400.243	0
OAR13:31533228-31536647	459.338	1008.83	1487.43	613.968	3187.39	3215.64	2674.76	2630.2	3592.69	3310.11	4036.71	4004.65	11360.2	3592.75	2370.93	177.522	149.39	609.406	416.1	387.32	351.216	943.717	811.523	496.851	13.5647	805.612	800.991	250.951	419.667	72.3053	111.683	S39AC_BOVIN	0.804083		7.43864	0.134433		1753.66	985.202	2422.94	3392.43	5332.14	270.484	623.444	529.255	213.651	2243.89	350.732	0
OAR10:27079669-27080658	5139.93	3015.09	3549.01	3238.3	7785.91	9974.52	4719.42	12115.1	6121.76	14870.3	10741.4	14626.2	36861.6	28489.8	28480.5	1739.06	2366.65	1404.61	3135.75	1453.49	1338.32	2810.01	3113.6	2130.33	393.376	2024.72	2804.58	363.878	774.929	422.534	989.472	ZAR1L_BOVIN	0.294827		7.42253	0.134725		6999.81	3901.34	6429.54	10962.1	27114.5	1729.21	2178.85	1838.25	637.703	9126.52	1399.96	0
OAR20:41650582-41651122	42.6389	91.3131	96.1358	41.1808	176.953	13.1789	86.6611	100.243	328.116	59.0581	102.283	0	0	57.2441	48.0774	0	2.62088	57.5963	0	0	8.62635	3.84406	16.5617	56.7182	0	0	2.21881	7.52852	20.7756	2.25954	0	RANBP9	1.42247		7.41794	0.134808		45.8656	76.6959	79.4933	147.425	26.3304	12.0434	7.25803	14.7342	7.64091	68.1975	9.17312	0
OARX:13624930-13625570	222.885	57.9487	261.703	157.236	203.831	481.97	142.63	391.427	31.3369	206.703	230.57	357.818	1191.45	441.597	1296.31	0	70.7637	98.4711	3.39673	106.201	77.6372	38.4406	246.92	40.8371	0	21.3879	19.9693	37.6426	38.4348	0	17.6342	CDKL5	0.906995		7.4031	0.135079		209.457	180.846	246.417	215.009	821.794	34.5263	117.3	20.5486	23.4279	308.421	41.8913	0
OAR3:58463323-58466708	1089.23	837.622	1180.33	713.176	1194.99	2423.03	1198.81	1097.9	1248.87	2610.94	2709.63	2793.2	10275.1	5657.62	6923.14	837.477	374.785	284.266	788.608	428.967	443.641	351.732	630.85	397.027	24.4164	369.833	374.979	92.8517	338.642	42.9313	264.512	ENSBTAG00000040093	0.600988		7.40226	0.135094		1548.36	1035.73	1382.5	1916.84	6412.27	457.027	463.797	291.564	184.734	2247.42	309.672	0
ANTO_C163462	329.483	669.922	271.05	159.107	586.855	348.298	254.567	560.886	1025.82	1057.33	637.968	1603.94	1020.17	1406.57	834.232	231.765	64.2115	177.434	26.6077	76.0063	175.608	195.086	94.8534	127.049	93.5963	73.9666	100.956	12.5475	58.1716	15.8168	35.2683	Q1PSA0_BOVIN	0.218695		7.3665	0.13575		397.585	423.485	337.207	820.502	1216.23	100.004	135.388	98.8919	30.4511	435.326	79.5171	0
OAR21:42586777-42588308	114.35	286.231	136.192	20.5904	85.1164	13.1789	50.5523	501.217	302.309	70.4887	157.758	1155.98	325.626	466.13	210.116	0	47.1758	44.5907	54.3477	54.1415	32.0407	9.61015	39.1458	65.7931	2.71294	57.0345	4.43762	25.0951	33.2409	49.7099	47.0244	C11orf80	1.4062		7.34066	0.136227		143.933	178.925	42.3595	257.943	539.462	29.2228	33.7346	32.4945	38.7676	229.834	28.7867	0
OAR14:24074051-24074528	91.0923	289.743	34.7157	48.6682	4.47981	56.4808	10.8326	52.5085	57.1438	0	6.93444	0	35.7624	40.8886	0	0	15.7253	42.7327	1.13224	0	0	0	0	36.2996	0	0	0	0	10.3878	0	0	bta-mir-138-2	2.61835		7.3192	0.136627		26.9525	138.517	30.1154	29.1467	19.1628	11.918	0	9.07491	2.59695	54.5137	5.39051	0
OAR2:134680348-134681552	129.855	86.045	45.3975	89.8489	669.732	250.398	185.96	162.299	835.037	4.76275	90.1477	27.7379	0	57.2441	12.4645	0	65.5219	20.4374	3.96285	4.16473	45.5964	0	111.415	49.912	29.8423	32.0819	0	0	22.8531	0	0	ACHA_BOVIN	2.93188		7.31851	0.13664		97.8296	87.0991	298.985	273.062	24.3616	17.9844	40.2941	27.959	5.71329	186.519	19.5659	0
OAR2:2671102-2674385	5.8144	219.503	2.67044	46.7963	235.19	82.8386	169.711	305.504	252.539	71.4412	282.578	377.235	331.273	332.561	202.993	75.6112	0	40.8748	0.566122	39.5649	27.1114	80.7253	42.1571	11.3436	0	7.12931	64.3455	12.5475	2.07756	4.51908	17.6342	TRAF1	0.40891		7.30448	0.136902		107.899	75.9958	133.634	228.016	311.016	23.4104	47.3897	20.7046	9.19458	122.365	21.5797	0
OAR17:65091482-65092909	2260.83	2402.24	1256.44	1576.1	7958.39	5497.47	5581.51	13552	9537.49	7379.4	9488.04	8293.62	8865.31	10445.7	14074.2	3003.9	778.4	609.406	429.687	1386.85	651.906	774.578	1172.87	1091.26	360.82	1748.46	1451.1	411.559	617.035	643.969	748.472	PIWIL3	0.184001		7.26561	0.137635		4001.58	1973.17	5153.37	9989.22	10419.7	964.279	996.552	1162.91	605.259	4240.49	800.316	0
OAR25:29602723-29603931	75.5872	63.2168	251.021	37.4371	362.865	252.281	75.8284	281.636	405.537	718.222	119.619	570.013	1899.17	474.308	80.129	0	49.7967	20.4374	233.242	10.4118	65.3138	146.074	43.6627	79.4055	32.5552	57.0345	17.7505	42.6616	29.0858	6.77862	0	DUSP13	2.17967		7.24597	0.138008		209.712	129.942	182.103	381.254	755.906	60.6953	66.3657	46.6864	19.6315	362.743	41.9425	0
OAR9:43981268-43985087	71.7109	298.524	184.26	82.3615	183.672	26.3577	222.069	95.4699	232.262	50.4851	180.295	234.385	485.616	771.432	494.129	0	36.6923	32.514	1.13224	20.8236	62.233	5.76609	118.19	22.6873	8.13881	89.1164	42.1574	13.8023	27.0083	6.77862	45.0651	COPS5	0.546843		7.24273	0.138069		133.714	184.832	128.615	139.628	496.39	14.0677	51.7533	40.525	23.1636	175.749	26.7428	0
OAR14:13791460-13792378	29.072	12.2921	93.4654	26.2059	62.7174	118.61	32.4979	47.735	600.932	65.7259	84.9468	0	1.88223	24.5332	23.1484	0	0	18.5794	0.566122	0	18.485	113.4	0	0	0	16.041	0	5.01901	8.31023	0	0	ANKRD11	4.9384		7.23583	0.138201		45.2956	44.9432	60.0077	199.835	12.3909	3.82911	32.9712	4.01024	3.33231	108.911	9.05913	0
OAR10:14789062-14789497	11.6288	40.3885	26.7044	0	35.8385	122.375	79.4393	90.6965	55.3005	116.211	242.705	321.759	135.521	294.398	268.877	0	28.8296	16.7215	0	2.08236	14.788	136.464	19.5729	11.3436	8.13881	19.6056	4.43762	7.52852	2.07756	0	0	CM018_BOVIN	0.563438		7.23381	0.13824		68.1753	26.2406	59.4132	126.228	255.139	9.11023	43.2269	10.8814	2.40152	94.2551	13.6351	0
OAR2:199682899-199684698	253.896	361.74	112.158	233.982	920.601	924.403	456.776	758.986	908.771	2184.2	1249.93	1217.69	2318.91	1676.43	2893.55	540.785	81.2472	189.51	7.92571	2.08236	119.537	88.4134	356.829	127.049	21.7035	532.916	51.0327	37.6426	120.498	56.4885	99.9269	C1JGV6_BOVIN	0.423923		7.21986	0.138507		609.858	242.598	633.94	1275.47	2026.65	163.894	141.715	183.175	78.6391	758.035	121.972	0
OAR2:127448177-127449488	62.0203	293.256	2.67044	119.799	22.3991	86.6039	43.3305	157.525	0	41.9122	12.1353	0	0	73.5995	222.581	0	39.3132	31.5851	1.13224	0	49.2934	7.68812	12.0449	6.80618	0	0	2.21881	0	12.4653	0	5.87805	NEUROD1	2.52873		7.20608	0.138772		42.1373	119.315	68.033	52.8932	74.045	14.4061	17.2566	2.25625	4.58585	69.7945	8.42746	0
OAR11:24639726-24643448	184.123	261.647	122.84	39.3089	244.15	173.208	120.964	14.3205	333.646	177.174	107.484	1062.36	481.851	111.762	129.987	0	26.2088	42.7327	0.566122	116.612	67.7785	61.505	19.5729	58.9869	27.1294	16.041	6.65644	55.2091	22.8531	4.51908	3.9187	TEKT1_BOVIN	1.70795		7.17057	0.139459		132.101	189.537	144.408	158.156	446.49	13.9015	66.3672	27.2034	21.625	204.932	26.4201	0
OAR15:41710290-41711777	15.5051	163.31	82.7836	149.748	105.276	257.929	111.937	147.978	0	0	73.6784	5.54757	35.7624	24.5332	14.2452	0	0	37.1589	1.69837	0	38.2024	0	27.101	24.956	0	0	0	17.5665	16.6205	0	13.7155	EIF4G2	0.969054		7.15996	0.139666		44.0404	87.1995	156.223	55.4142	20.0221	7.77145	16.3258	6.239	11.9756	63.4077	8.80808	0
OAR19:53041454-53041708	0	135.214	37.3861	0	0	111.079	153.462	14.3205	53.4571	42.8647	93.6149	91.535	367.035	136.295	64.1032	0	26.2088	9.28972	0.566122	39.5649	1.23234	1.92203	45.1683	20.4185	0	14.2586	0	2.50951	24.9307	0	7.8374	TRFL_BOVIN	1.68986		7.15322	0.139797		48.2024	57.5333	66.1353	51.0643	164.742	7.21292	21.9719	8.66929	8.8194	74.9842	9.64048	0
OAR5:18542138-18542705	773.315	574.219	584.826	233.982	1175.95	792.614	958.688	1441.6	2730	3462.52	1672.93	1582.45	6303.6	4031.62	2252.51	318.882	86.4889	484.924	254.189	174.919	595.218	513.182	121.954	247.291	181.767	290.519	330.603	180.684	162.05	146.87	172.423	TLE6	0.650509		7.15058	0.139849		1059.12	644.12	790.309	2326.76	3542.54	228.897	351.318	262.545	165.507	1400.44	211.824	0
OAR11:41823018-41823679	21.3195	89.5571	8.01132	1.87185	2.23991	64.0116	97.4937	505.991	14.7468	0.952549	93.6149	230.224	135.521	160.829	106.839	0	2.62088	0	0.566122	0	49.2934	0	4.51683	31.7622	0	19.6056	0	37.6426	10.3878	58.7481	13.7155	A5PK42_BOVIN	2.5833		7.14605	0.139938		56.8413	39.6293	41.4043	153.826	158.353	0.6374	13.4526	12.8419	30.1235	100.774	11.3683	0
OARX:62060635-62062337	513.605	1103.66	656.928	389.345	1207.31	1781.03	1082.36	1448.76	1423.07	1985.11	1910.44	4648.87	3724	2854.03	2792.05	271.214	131.044	286.124	69.633	491.438	255.094	480.508	1073.5	199.648	89.5269	245.961	201.912	45.1711	168.282	40.6717	58.7805	FGF16	0.172243		7.14499	0.139958		1020.29	758.064	1115.01	1691.84	3504.73	151.603	575.135	184.262	78.2264	1165.94	204.058	0
OAR15:62008881-62009547	1930.38	2010.64	2852.03	2338.88	5422.81	8077.7	5031.76	9456.3	6715.32	14830.2	12159.5	9446.13	36123.8	15233.7	24805.3	1398.81	1138.77	899.245	2749.37	1371.24	872.494	1658.71	3514.09	823.548	219.748	3768.73	2989.85	283.574	869.458	153.649	724.96	DEPDC7	0.617134		7.11989	0.140452		5802.28	2264.35	5217.79	10790.3	21402.2	1237.24	1854.13	1950.47	507.91	7950.13	1160.46	0
OAR6:13281107-13282889	302.349	965.812	461.986	256.444	474.86	385.952	577.74	735.119	1118.91	523.902	953.485	862.648	496.909	613.329	984.696	62.4614	47.1758	205.303	1.69837	99.9535	136.789	23.0644	171.639	79.4055	0	262.002	116.488	27.6046	191.135	0	33.309	NEUROG2	0.24526		7.10668	0.140713		360.393	576.715	423.749	832.855	739.396	63.3277	107.862	114.474	63.0122	343.124	72.0785	0
OAR2:240221593-240222227	145.36	54.4367	54.744	114.183	244.15	137.437	308.73	443.935	418.44	391.022	423.867	849.472	961.821	881.831	568.026	0	23.5879	40.8748	35.0996	77.0475	82.5665	161.451	33.1234	90.7491	73.2493	48.1229	62.1267	22.5856	45.7063	38.4122	66.6179	1433S_BOVIN	0.111081		7.09768	0.140891		222.541	84.8469	201.125	419.316	815.287	19.9124	88.547	68.562	43.3305	270.928	44.5082	0
OAR3:172373145-172375252	21.3195	359.984	56.0792	76.746	62.7174	321.941	173.322	338.918	108.758	91.4448	497.546	1.38689	67.7604	310.754	172.722	0	78.6263	26.0112	0.566122	0	60.3845	17.2983	42.1571	97.5553	0	14.2586	0	25.0951	37.396	0	1.95935	ENSBTAG00000027899	1.30209		7.07394	0.141364		98.797	145.794	158.682	259.167	138.156	21.0407	29.9599	27.9535	16.1126	130.646	19.7594	0
OAR19:57853511-57854128	65.8965	10.5361	8.01132	3.74371	111.995	92.252	39.7197	267.316	184.335	287.67	135.222	122.047	455.5	258.961	259.974	0	41.934	57.5963	0	24.9884	7.39402	5.76609	15.0561	31.7622	2.71294	17.8233	99.8465	15.057	14.5429	13.5572	0	ENSBTAG00000011896	0.521272		7.0588	0.141667		85.5231	28.148	61.9277	218.636	274.121	19.9061	13.3011	38.0362	10.7893	112.822	17.1046	0
OAR14:49393319-49394545	1.93813	217.747	0	9.35926	0	0	66.8012	42.9615	211.985	66.6785	3.46722	796.077	15.0579	109.036	8.90322	0	0	11.1477	0	6.24709	0	1.92203	120.449	18.1498	29.8423	21.3879	15.5317	7.52852	2.07756	0	0	B9D2	6.54511		7.05704	0.141703		57.5579	73.2282	19.0401	81.2731	232.269	2.22953	32.1545	21.2279	2.40152	148.671	11.5116	0
OAR7:98886606-98887458	9.69067	286.231	0	56.1556	76.1568	0	84.8556	171.846	0	0.952549	178.562	0	0	76.3254	35.6129	0	20.967	13.0056	0.566122	0	0	0	70.7636	0	0	0	0	2.50951	18.698	13.5572	7.8374	C14orf102	3.14297		7.04158	0.142014		36.2675	98.6407	54.292	87.84	27.9846	6.90775	17.6909	0	10.6505	66.3648	7.2535	0
OAR12:56109607-56110320	19.3813	98.3372	32.0453	134.773	409.903	256.046	158.879	174.233	967.758	333.392	400.464	438.258	421.62	684.203	92.5935	0	39.3132	76.1757	3.39673	143.683	33.2731	1.92203	0	29.4935	0	46.3405	241.85	15.057	20.7756	0	48.9838	PAPPA2	0.939808		7.04021	0.142041		171.682	49.9213	239.9	468.962	409.169	23.7771	44.7196	79.4211	21.2041	227.523	34.3365	0
OAR2:2617014-2618264	79.4635	142.238	77.4427	58.0274	266.549	256.046	60.4822	224.354	260.834	506.756	182.029	307.197	367.976	511.108	430.916	60.8177	60.2802	24.1533	4.52898	31.2355	11.091	71.1151	10.5393	45.3745	46.1199	55.2522	90.9713	10.038	4.15512	24.855	15.6748	Q1A7A4_BOVIN	0.301716		7.02961	0.142255		138.633	99.7146	160.276	293.493	404.299	29.956	30.9952	59.4295	13.6807	152.325	27.7266	0
OAR14:14467949-14470141	25.1957	1.75602	29.3748	50.54	111.995	308.762	285.259	62.0555	1061.77	439.125	1948.58	144.237	355.742	5062.01	341.884	0	78.6263	55.7383	223.052	60.3886	30.8084	9.61015	42.1571	74.868	78.6751	500.834	77.6584	10.038	110.111	160.427	39.187	ENSBTAG00000023726	5.84983		7.02893	0.142269		380.015	18.7755	189.139	877.882	1475.97	71.4833	35.741	183.009	79.9408	950.428	76.003	0
OAR19:59518119-59518550	27.1339	1.75602	58.7497	16.8467	181.432	37.6539	137.213	396.2	842.411	342.918	475.009	456.288	4018.57	2045.79	2706.58	4.93117	503.208	37.1589	0.566122	102.036	44.3641	147.996	1.50561	97.5553	0	32.0819	186.38	170.646	236.842	85.8626	131.276	GATA2	1.59164		7.02841	0.14228		436.354	29.2132	93.2866	514.134	2306.81	109.173	73.9755	79.0043	156.157	888.386	87.2707	0
OAR14:33647733-33648755	50.3915	73.7529	32.0453	33.6933	2.23991	1.88269	137.213	195.713	438.717	6.66785	234.037	418.842	0	493.389	295.587	0	15.7253	50.1645	0.566122	112.448	19.7174	3.84406	57.2132	22.6873	0	21.3879	15.5317	10.038	29.0858	6.77862	1.95935	CCDC79	1.38358		7.01386	0.142575		89.72	52.0632	43.7573	218.784	301.955	13.2912	48.3056	14.9017	11.9655	140.542	17.944	0
OAR4:54934549-54935348	71.7109	70.2408	160.226	33.6933	26.8789	60.2462	72.2176	14.3205	0	43.8173	74.5452	5.54757	0	0	3.56129	59.174	0	1.85794	0.566122	2.08236	33.2731	0	0	0	0	0	0	0	0	0	0	STIP1	0.993504		7.00824	0.142689		23.6761	100.726	48.259	33.1707	2.27722	12.3196	8.83886	0	0	37.1557	4.73522	0
OAR11:41418492-41418878	135.669	226.527	74.7723	151.62	15.6793	111.079	23.4707	9.54699	0	612.489	65.8771	1.38689	22.5868	5.45182	1.78064	0	28.8296	5.57383	0	62.4709	27.1114	1.92203	64.7412	6.80618	0	1.78233	0	12.5475	10.3878	0	0	Q17QL7_BOVIN	4.27458		6.99965	0.142864		54.1971	145.656	75.4623	171.978	7.80154	6.8807	39.0614	2.14713	5.73383	116.977	10.8394	0
OAR1:163568650-163571873	269.401	607.583	365.85	464.219	1730.33	1958.94	1577.95	1355.67	3141.07	1290.23	2342.11	3689.83	2853.46	4131.11	2800.95	208.753	201.808	358.583	478.939	663.233	305.003	197.969	307.144	188.304	86.8139	537.372	459.294	55.2091	103.878	114.107	92.0895	GPR128	0.203495		6.99414	0.142977		1062.49	414.278	1432.86	2032.27	3368.84	249.617	368.337	317.946	91.3208	1187.81	212.498	0
OAR1:72970916-72972957	106.597	128.19	128.181	125.414	232.95	229.689	337.617	62.0555	0	6.66785	244.439	216.355	50.8203	0	62.3225	0	18.3461	26.0112	18.682	6.24709	28.3437	1.92203	69.258	6.80618	0	30.2996	0	7.52852	56.0941	0	25.4716	A8R3Y9_BOVIN	0.776664		6.98299	0.143205		71.8164	120.989	231.418	78.2906	82.3745	12.6079	26.4427	9.27644	22.2735	91.2543	14.3633	0
OAR10:59448153-59453331	162.803	621.631	797.126	277.034	629.414	706.01	686.067	1336.58	219.359	1372.62	1728.41	1738.47	6827.8	3840.8	3969.95	50.9554	120.56	326.998	1370.02	97.8711	9.85869	126.854	411.031	124.78	70.5363	108.722	545.828	75.2852	153.739	45.1908	180.26	SLITRK6	0.813869		6.95957	0.143687		926.857	527.187	574.631	1164.24	4094.25	373.706	161.404	212.467	113.619	1475.45	185.371	0
OAR11:41324570-41325549	124.041	12.2921	10.6818	58.0274	100.796	271.108	79.4393	23.8675	615.679	101.923	53.7419	256.575	0	13.6295	24.929	29.587	10.4835	53.8804	18.682	35.4002	9.85869	3.84406	9.03366	22.6873	46.1199	19.6056	4.43762	0	4.15512	0	0	ENSBTAG00000000573	3.27059		6.958	0.14372		64.984	49.0048	127.343	198.803	73.7835	22.5266	14.5341	23.2126	1.03878	121.979	12.9968	0
OAR12:59870815-59873017	23.2576	98.3372	101.477	3.74371	150.074	39.5366	66.8012	9.54699	606.462	41.9122	1.73361	0	0	125.392	40.9548	1.64372	0	5.57383	0	24.9884	30.8084	0	91.0894	2.26873	0	0	44.3762	0	0	0	0	ENSBTAG00000046930	5.34565		6.95651	0.14375		48.7089	74.3572	65.0388	164.914	41.5866	1.44351	36.7215	11.6612	0	111.721	9.74178	0
OAR19:12677917-12678425	71.7109	238.819	88.1245	46.7963	147.834	294.642	28.887	33.4145	393.555	131.452	58.9427	1.38689	101.641	65.4218	58.7613	0	20.967	72.4599	3.39673	37.4826	35.7377	1.92203	12.0449	13.6124	0	53.4698	0	2.50951	16.6205	0	0	MOBP	1.54934		6.95283	0.143826		65.5358	132.885	129.54	154.341	56.8026	19.3647	21.7968	16.7706	4.78249	92.2268	13.1072	0
CL770Contig1	154.082	1399.55	935.989	355.652	2136.87	1718.9	1254.78	2556.21	4101.45	3302.01	2402.78	2591.41	5003.91	4940.71	2180.4	862.954	44.5549	545.307	149.456	123.901	452.883	883.173	417.054	350.518	320.126	311.016	553.594	166.882	74.7921	41.8015	78.374	ENSBTAG00000024204	0.303992		6.95083	0.143868		1303.58	829.873	1366.55	3090.61	3679.11	320.454	469.253	383.814	90.4624	1452.17	260.717	0
OAR1:110133149-110136467	1.93813	0	42.727	44.9245	0	54.5981	169.711	0	213.828	24.29	253.107	1.38689	1.88223	128.118	329.419	0	2.62088	9.28972	0	108.283	26.4952	9.61015	1.50561	0	0	0	0	0	18.698	18.0763	0	ENSBTAG00000010458	2.84513		6.93973	0.144098		47.1132	14.8884	67.3085	122.806	115.201	2.38212	36.4735	0	9.19359	84.7398	9.42264	0
OAR3:205552128-205555283	2475	2637.54	5266.11	2482.08	14431.7	26171.3	9678.05	18821.9	25548.8	19727.8	27176.1	24386.4	34260.4	35049.7	32457.6	2656.26	1226.57	1198.37	2560.29	2794.53	534.834	7073.07	4503.28	2158.69	629.401	7366.36	7153.45	371.407	1560.25	402.198	1228.51	A9Q1J7_BOVIN	0.193811		6.89297	0.145075		10451.2	3459.55	13190.8	22818.6	31538.5	1528.3	3726.43	4326.98	890.591	11608.4	2090.25	0
OAR22:8309398-8310270	81.4016	57.9487	149.545	13.103	49.2779	175.091	90.2719	62.0555	287.562	80.9667	305.115	0	137.403	436.145	119.303	0	5.24175	0	2.83061	10.4118	34.5054	155.684	13.5505	6.80618	0	73.0755	4.43762	0	10.3878	0	0	A1CF	1.41908		6.8833	0.145279		76.1975	96.2983	81.9359	183.925	173.213	1.61447	53.5381	21.0798	2.59695	105.604	15.2395	0
OAR26:16334660-16335745	48.4533	208.966	96.1358	0	17.9192	65.8943	55.9686	52.5085	0	126.689	459.406	0	280.453	338.013	222.581	0	5.24175	16.7215	0.566122	37.4826	16.0204	134.542	9.03366	22.6873	24.4164	3.56466	17.7505	2.50951	16.6205	0	0	TRIML2	1.76071		6.85161	0.145951		73.553	117.852	34.9455	159.651	210.261	4.50588	49.2697	17.1047	4.78249	113.948	14.7106	0
OAR4:88399536-88400655	36.8245	56.1927	72.1018	76.746	67.1972	96.0174	115.548	90.6965	3.6867	507.709	227.103	110.258	3052.98	817.772	820.877	26.2996	83.8681	13.0056	0	179.083	43.1318	184.515	16.5617	34.0309	0	169.321	4.43762	25.0951	47.7838	81.3435	50.9431	Q0VD43_BOVIN	4.21518		6.83937	0.146212		229.391	55.0397	88.8772	207.299	1200.47	24.6346	105.823	51.9474	51.2914	563.4	45.8783	0
OAR9:82453025-82453905	100.783	187.894	66.761	39.3089	60.4775	167.56	74.023	38.188	202.768	283.86	216.701	206.647	959.938	248.058	667.742	152.866	15.7253	26.0112	2.26449	2.08236	41.8994	13.4542	105.393	52.1807	5.42587	1.78233	95.4089	17.5665	8.31023	0	9.79675	ESRP1	1.16382		6.82597	0.146499		131.319	118.479	85.3423	185.379	520.596	39.3734	40.7072	38.6995	8.91838	203.755	26.2637	0
OAR20:30777353-30779572	137.607	271.305	275.055	127.286	738.049	244.75	297.897	90.6965	241.479	53.3428	143.89	359.205	154.343	178.547	162.039	9.86233	15.7253	53.8804	0.566122	29.1531	112.143	171.061	18.0673	24.956	0	7.12931	66.5644	5.01901	29.0858	0	0	HIST1H2AA	0.756623		6.82457	0.146529		129.636	227.989	351.996	132.352	213.534	16.0068	82.6059	24.6624	8.52621	153.851	25.9271	0
OAR3:87264147-87264806	133.731	193.162	202.953	56.1556	17.9192	35.7712	144.435	9.54699	0	2.85765	312.05	2.77379	0	215.347	281.342	0	47.1758	55.7383	0	2.08236	56.6875	9.61015	57.2132	4.53745	0	1.78233	0	0	16.6205	0	0	CRIM1	1.82152		6.82149	0.146595		59.9836	176.616	63.5703	81.1136	124.866	20.5828	31.3983	1.57995	4.15512	90.4963	11.9967	0
OAR2:224256082-224257468	0	31.6084	168.238	18.7185	62.7174	182.621	68.6067	167.072	593.558	651.544	403.931	554.757	1067.23	577.893	254.632	286.008	20.967	13.0056	1.13224	2.08236	9.85869	169.139	66.2468	36.2996	0	28.5173	44.3762	30.1141	20.7756	0	27.4309	F1MTX0_BOVIN	0.791392		6.77732	0.147551		179.325	66.6153	83.166	454.026	613.627	64.2225	61.8316	27.2983	19.5801	258.836	35.865	0
OAR13:67161452-67162654	873.129	809.526	656.928	1635.06	2169.35	3098.92	3277.77	5429.85	5736.5	6999.81	13034.1	8159.09	32134.4	24929.8	23701.3	860.489	1050.97	520.225	733.694	1357.7	470.136	793.799	2003.97	752.083	857.288	3081.65	3101.9	722.738	1011.77	1091.36	2524.62	FAM83D	0.626872		6.75867	0.147958		4954.19	779.861	2545.28	7800.08	22231.1	633.076	1156.4	1948.23	1337.62	7897.93	990.838	0
OAR1:63546452-63547513	13.5669	233.551	16.0226	0	11.1995	0	63.1904	377.106	82.9507	1.9051	17.3361	0	15.0579	16.3554	233.264	0	0	9.28972	0	0	24.6467	11.5322	7.52805	34.0309	0	83.7694	0	0	0	0	0	SNORA62	4.47997		6.75426	0.148055		40.3969	87.7135	18.5975	119.825	66.1694	1.85794	10.9267	29.4501	0	85.9991	8.07938	0
OAR3:37187015-37188259	123.071	423.201	451.304	333.19	608.134	684.359	1030	310.277	2300.5	951.597	2325.64	2010.3	716.189	1662.8	417.561	230.943	49.7967	228.527	24.3432	131.189	113.991	257.552	405.762	193.976	81.3881	222.791	248.507	17.5665	41.5512	9.03816	11.7561	CAPN13-1	0.781196		6.74607	0.148234		536.026	332.526	663.922	1472	1201.71	106.722	227.123	186.666	19.978	663.95	107.205	0
OAR3:80020089-80020698	94.9685	256.379	50.7383	50.54	138.874	173.208	32.4979	229.128	134.564	218.134	128.287	310.664	5.6467	79.0513	126.426	0	23.5879	61.3122	0.566122	49.9767	55.4551	5.76609	6.02244	102.093	0	1.78233	0	0	14.5429	0	0	F1N3L2_BOVIN	0.812585		6.74042	0.148359		75.8133	134.029	98.78	177.528	130.447	17.0932	29.3051	25.9688	3.63573	86.807	15.1627	0
OAR2:185005737-185010236	1246.22	2786.81	1802.55	2011.31	2775.24	3533.82	3133.34	6902.48	5228.66	6193.48	8342.13	9735.99	15807.9	15352.3	15749.8	667.351	875.373	975.421	480.071	930.817	793.624	1291.6	1820.28	705.574	320.126	1903.53	1880.44	815.59	793.627	689.16	1038.46	E41L5_BOVIN	0.112499		6.71476	0.148926		3760.75	1945.19	2863.43	6666.69	14161.5	599.643	1209.08	1202.42	834.208	4615.28	752.149	0
OAR21:4789741-4793044	312.04	744.553	1642.32	1061.34	2101.03	3400.15	1420.88	2907.06	4964.14	3785.43	4313.22	1973.55	5336.13	2284.31	3962.82	1019.11	400.994	271.26	149.739	177.001	384.489	334.433	796.467	639.781	132.934	459.841	1178.19	115.437	216.066	81.3435	31.3496	A9Q1J6_BOVIN	0.287388		6.71363	0.148951		1503.14	899.637	1995.85	3992.46	3389.2	368.22	423.098	602.686	111.049	1592.28	300.628	0
CL95Contig13	34.8864	115.897	176.249	47.7322	86.2364	412.31	207.625	334.145	1.84335	83.3481	317.25	717.024	0	312.117	309.832	0	7.86263	5.57383	1.69837	152.013	16.6365	5.76609	82.0557	2.26873	4.0694	66.8373	120.925	2.50951	21.8144	0	11.7561	DYNLT3	1.41968		6.70989	0.149034		118.009	109.011	188.476	184.147	334.743	3.02697	64.1177	48.5252	9.01999	164.681	23.6018	0
OAR10:14762728-14764054	0	121.165	0	37.4371	156.793	126.141	25.2761	0	0	0	324.185	0	318.097	89.955	8.90322	0	41.934	29.7271	1.13224	0	6.16168	0	7.52805	0	105.804	0	0	0	0	0	0	LRRC63	3.74821		6.70081	0.149236		45.1691	40.3885	86.4118	81.0462	104.239	14.5587	3.42243	26.4511	0	86.092	9.03381	0
OAR23:43299119-43301316	114.35	7.02408	74.7723	112.311	159.033	5.64808	231.096	367.559	471.897	161.933	395.263	12.482	122.345	278.043	174.503	19.7247	15.7253	22.2953	0	45.812	49.2934	9.61015	36.1346	22.6873	0	57.0345	73.2208	7.52852	31.1634	22.5954	15.6748	GNAL	0.535201		6.6919	0.149434		100.541	65.3821	127.022	349.163	146.843	11.5491	35.2126	38.2356	19.2405	126.2	20.1081	0
OAR11:54175725-54178330	46.5152	105.361	10.6818	58.0274	241.91	26.3577	59.5795	143.205	79.264	328.63	109.217	377.235	369.859	265.776	145.123	0	7.86263	48.3066	1.69837	10.4118	57.9198	34.5966	39.1458	90.7491	29.8423	23.1703	8.87525	7.52852	6.23267	0	11.7561	A6QNY6_BOVIN	0.617776		6.67694	0.149769		88.5431	54.1861	96.4686	165.079	289.498	11.5735	35.5185	38.1592	6.37932	111.438	17.7086	0
OAR20:10591902-10593484	60.0821	145.75	467.327	119.799	358.385	881.101	799.809	902.191	1035.96	1199.26	830.399	920.897	447.971	621.507	632.129	0	73.3846	35.301	139.266	83.2946	64.0815	40.3626	347.796	68.0618	5.42587	245.961	299.54	2.50951	68.5594	20.3359	13.7155	RPL27	0.281869		6.66674	0.149998		352.586	224.386	539.773	991.953	655.626	49.5903	133.884	154.747	26.2801	370.479	70.5172	0
OAR18:42228525-42229720	32.9483	38.6325	176.249	43.0526	244.15	39.5366	126.381	119.337	269.129	418.169	228.836	165.04	126.11	299.85	372.155	0	117.939	16.7215	0	2.08236	11.091	5.76609	9.03366	4.53745	43.407	110.504	24.4069	17.5665	24.9307	15.8168	29.3903	AKAP6	0.596704		6.64725	0.150438		101.057	82.6099	113.28	258.868	240.789	26.9322	6.99328	45.7139	21.9261	117.288	20.2114	0
OAR1:100538244-100541567	343.05	1391.65	883.915	320.087	1567.93	2006.95	638.223	324.598	1734.59	1405.96	885.874	181.683	2173.98	1916.31	621.445	179.166	141.527	284.266	16.9837	231.142	191.012	251.786	454.694	281.322	8.13881	181.797	84.3148	127.985	130.886	51.9694	19.5935	RIAD1_BOVIN	0.749497		6.63333	0.150754		613.963	872.871	1133.3	1087.76	1223.35	124.388	282.159	138.893	82.6085	670.543	122.793	0
OAR13:71622813-71624387	168.618	96.5812	66.761	13.103	488.3	158.146	66.8012	190.94	971.445	427.695	171.627	15.2558	235.279	5.45182	61.4322	0	39.3132	117.051	8.49183	37.4826	8.62635	0	27.101	131.586	0	21.3879	28.8446	50.1901	10.3878	13.5572	11.7561	SGK2	1.92223		6.61677	0.151131		117.523	110.653	181.588	440.427	79.3547	32.9711	18.3025	45.4547	21.4728	197.75	23.5046	0
OAR1:104947190-104948558	17.4432	26.3403	2.67044	26.2059	136.634	344.533	158.879	114.564	110.601	228.612	366.658	19.4165	152.461	100.859	174.503	0	13.1044	13.0056	4.52898	16.6589	29.5761	5.76609	48.1795	102.093	0	23.1703	17.7505	0	31.1634	11.2977	3.9187	RHBG_BOVIN	0.921879		6.59688	0.151587		74.2127	15.4847	166.563	205.109	111.81	6.12779	25.0451	35.7534	11.5949	97.6618	14.8425	0
OAR12:61821771-61823937	827.583	1350.38	1028.12	1162.42	5042.03	9025.64	4257.22	14497.1	12319.1	15005	11369	28184.4	19160.2	17306.8	31303.7	550.647	477	700.445	878.621	2303.09	485.54	3199.22	2201.2	1715.16	1100.1	2999.66	3368.16	1458.02	934.901	2209.83	3225.09	RGS16_BOVIN	0.199011		6.59175	0.151705		6440.18	1068.69	4871.83	13297.6	23988.8	521.343	2047.26	2295.77	1956.96	8299.84	1288.04	0
OAR22:6706082-6709325	298.473	1195.85	970.704	469.835	1635.13	3068.79	1641.14	2825.91	1856.25	2975.76	2919.4	1815.44	16169.3	6959.24	9729.44	248.202	479.62	336.288	743.884	395.649	473.217	530.48	1729.95	306.278	246.877	739.666	1777.27	188.213	390.581	63.2672	201.813	DKK1	1.19403		6.57151	0.152172		2044.58	821.676	1703.73	2644.33	8668.36	361.599	782.323	767.522	210.969	3332.81	408.916	0
OAR1:7665140-7666581	11.6288	124.677	0	44.9245	2.23991	192.035	64.9958	4.7735	0	223.849	38.1394	0	0	65.4218	5.34193	82.1861	0	22.2953	1.13224	0	0	3.84406	3.01122	9.07491	2.71294	0	0	0	2.07756	0	0	ENSBTAG00000024085	3.58574		6.56904	0.152229		29.1729	45.4354	76.0488	66.6905	17.6909	21.1227	1.71382	2.94696	0.51939	56.4763	5.83459	0
OAR2:220736454-220736994	34.8864	122.921	64.0905	28.0778	210.551	173.208	223.874	348.465	289.406	206.703	299.914	391.104	267.277	286.22	224.361	113.417	0	42.7327	0.566122	4.16473	35.7377	48.0508	60.2244	15.8811	43.407	28.5173	51.0327	20.076	33.2409	9.03816	9.79675	CDK5R2	0.191555		6.55665	0.152517		118.934	73.9661	158.928	286.122	292.241	31.3431	37.0444	34.7095	18.038	119.84	23.7867	0
OAR4:55872996-55874303	180.246	540.854	603.519	275.162	1668.73	2146.27	1274.64	1990.55	2405.57	3122.93	2856.99	2610.13	2461.96	918.631	3112.57	751.181	120.56	250.823	35.6657	222.813	167.598	109.556	1347.52	340.309	27.1294	201.403	426.012	75.2852	47.7838	85.8626	56.8212	DOCK4	0.309749		6.54272	0.152842		981.777	441.54	1341.2	2594.01	2275.82	231.646	461.872	248.713	66.4382	1062.64	196.355	0
OAR9:44347402-44349502	131.793	105.361	232.328	383.73	297.907	941.347	467.609	147.978	477.427	502.946	497.546	334.241	517.614	332.561	284.903	1.64372	41.934	59.4542	6.79346	258.213	119.537	28.8305	96.359	127.049	2.71294	64.1638	42.1574	7.52852	54.0165	4.51908	7.8374	CPA6	0.399098		6.53733	0.152968		212.195	156.494	522.648	406.474	367.33	21.9651	125.735	59.0207	18.4754	221.411	42.439	0
OAR3:134747250-134748712	94.9685	247.599	291.078	191.865	225.111	360.536	357.477	393.814	796.327	445.793	896.276	574.867	481.851	1192.58	902.787	115.061	60.2802	111.477	14.7192	58.3062	78.8695	84.5694	305.639	72.5993	0	85.5518	88.7525	11.2928	66.4819	11.2977	52.9025	A4FUG5_BOVIN	0.331959		6.52801	0.153186		279.701	211.215	283.747	633.052	788.023	60.3073	131.846	61.7259	35.4937	307.351	55.9402	0
OAR2:74582747-74584876	19.3813	89.5571	66.761	54.2837	145.594	143.085	79.4393	181.393	60.8305	35.2443	185.496	37.4461	237.161	152.651	64.1032	0	10.4835	63.1701	0.566122	4.16473	66.5461	1.92203	46.6739	31.7622	0	7.12931	0	0	14.5429	6.77862	0	SNORA7	0.736773		6.52607	0.153232		58.2634	58.5665	105.6	115.741	122.84	14.844	29.8267	9.72287	5.33038	65.2961	11.6527	0
OAR10:83642290-83644537	139.546	484.662	1188.35	160.979	943	790.732	834.113	577.593	658.076	520.092	702.112	1009.66	412.209	964.972	735.406	14.7935	52.4175	248.965	3.39673	58.3062	76.4048	213.345	478.784	40.8371	75.9622	117.634	137.566	12.5475	85.1799	13.5572	29.3903	UPF3A	0.404284		6.50735	0.153672		380.019	604.184	682.206	614.468	780.561	63.9145	206.71	92.9998	35.1687	365.829	76.0037	0
OAR19:15112966-15118529	422.513	863.962	482.014	1036.07	1173.71	1139.97	538.021	1689.82	786.188	1318.33	794.86	191.391	2413.96	1909.5	2544.54	397.781	138.906	246.178	10.1902	354.002	204.568	280.616	67.7524	341.443	92.2398	235.267	197.474	42.6616	137.119	48.5801	48.9838	SNRK/bta-mir-2368	0.476421		6.49087	0.154062		649.955	589.497	971.943	1147.3	1764.85	158.611	226.735	216.606	69.3361	699.125	129.991	0
OAR2:221246414-221247635	102.721	28.0963	8.01132	24.3341	13.4394	73.4251	59.5795	482.123	180.648	255.283	138.689	314.825	35.7624	258.961	105.058	0	23.5879	9.28972	0.566122	0	29.5761	1.92203	6.02244	0	0	69.5108	95.4089	2.50951	14.5429	65.5267	23.5122	SPEG	0.975306		6.49078	0.154065		78.1591	46.2762	42.6945	264.186	178.652	6.68875	9.38013	41.2299	26.5228	112.587	15.6318	0
OAR1:13817246-13818221	343.05	381.057	469.997	93.5926	443.501	564.808	171.517	38.188	366.826	40.9596	79.746	1.38689	0	73.5995	8.90322	27.1214	91.7307	87.3234	3.39673	31.2355	54.2228	17.2983	54.2019	47.6433	13.5647	16.041	19.9693	15.057	16.6205	4.51908	5.87805	A4IFC3_BOVIN	0.783267		6.48897	0.154108		115.579	398.034	318.355	131.43	20.9724	41.9145	39.2396	24.3046	10.5187	163.372	23.1158	0
OAR26:15003449-15005196	1.93813	0	106.818	0	58.2376	48.9501	59.5795	28.641	348.393	113.353	81.4796	0	0	79.0513	40.9548	1.64372	0	9.28972	0	0	12.3234	0	25.5954	58.9869	0	40.9935	0	0	10.3878	0	0	F1MUT4_BOVIN	2.51882		6.48088	0.1543		36.3425	36.2519	41.6918	142.967	30.0015	2.18669	9.47968	24.9951	2.59695	67.2268	7.26849	0
OAR26:7297727-7298402	375.998	238.819	0	331.318	506.219	886.749	2424.7	4615.97	1736.43	1703.16	5348.18	1453.46	6700.75	4178.82	7225.85	1.64372	327.61	104.045	39.6285	270.707	207.032	196.047	648.918	165.617	143.786	561.433	1725.13	144.297	261.772	517.435	895.423	NEIL3	0.799043		6.47958	0.154331		1417.32	204.939	1037.25	3350.94	4889.72	94.5854	330.676	648.991	454.732	2022.09	283.464	0
OAR11:29184760-29186372	118.226	3.51204	88.1245	93.5926	439.022	248.516	185.96	334.145	446.09	1.9051	156.025	1.38689	180.694	564.263	2286.35	0	57.6593	40.8748	1.13224	2.08236	17.2527	44.2067	149.055	52.1807	0	163.974	227.428	7.52852	39.4736	0	45.0651	Q8MJU3_BOVIN	4.07969		6.47589	0.154419		193.41	69.9542	241.773	234.541	758.173	19.9333	53.1493	110.896	23.0168	415.846	38.6821	0
OAR7:76478354-76479721	31.0101	35.1204	21.3635	41.1808	120.955	171.325	104.715	171.846	254.382	256.236	102.283	108.871	344.449	160.829	477.213	13.1498	18.3461	40.8748	1.13224	20.8236	20.9497	36.5186	27.101	4.53745	5.42587	19.6056	159.754	7.52852	2.07756	2.25954	15.6748	A5PJU5_BOVIN	0.680674		6.47336	0.154479		90.2432	29.1647	109.544	196.187	272.84	14.7006	26.3482	47.3308	6.8851	114.409	18.0486	0
OAR6:71970705-71974451	660.904	2039.62	758.405	690.714	3079.87	3767.27	2932.03	3985.87	3628.63	3611.59	5670.64	5618.31	6361.95	6026.98	6351.56	649.27	290.917	882.524	211.447	612.215	448.57	803.409	1157.81	426.521	577.855	1256.54	925.245	238.403	309.556	173.985	129.317	MGC148692	0.108576		6.47305	0.154487		2073.48	1152.98	2617.47	4224.18	6089.7	406.832	755.502	796.54	212.815	2118.55	414.696	0
OAR25:12363188-12363669	389.565	201.942	459.315	200.288	506.219	335.12	343.033	992.887	626.739	637.256	686.509	766.952	771.715	937.712	892.103	18.0809	133.665	152.351	96.8069	104.118	178.689	88.4134	165.617	117.974	24.4164	94.4634	117.597	40.1521	68.5594	2.25954	43.1057	Q5E9S7_BOVIN	0.0851972		6.45144	0.155004		328.827	350.274	346.165	735.848	842.121	80.1808	134.209	88.6127	38.5192	309.143	65.7653	0
OAR26:14361584-14363256	27.1339	33.3644	128.181	1.87185	6.71972	58.3635	68.6067	14.3205	108.758	8.57295	81.4796	0	3.76446	24.5332	3.56129	0	0	11.1477	0.566122	0	23.4144	40.3626	16.5617	0	0	0	0	0	2.07756	0	0	UFSP2	1.7263		6.45043	0.155028		21.3987	62.8931	33.8904	53.2827	7.96473	2.34276	20.0847	0	0.51939	33.7647	4.27975	0
OAR15:42682179-42687056	903.17	5490.2	3436.85	1621.02	4139.35	7667.27	6050.03	6606.52	14645.4	9997.01	18192.5	5346.47	10357	17440.4	11618.7	1249.23	796.747	1151.93	841.257	1511.8	720.917	1512.64	3919.1	891.61	499.18	2844.6	3288.28	223.346	563.018	142.351	286.065	A6QLJ5_BOVIN	0.392351		6.44485	0.155163		4643.67	3276.74	4869.42	12360.4	11190.6	807.832	1916.11	1880.92	303.695	5159.46	928.735	0
OAR1:68789355-68791065	543.646	488.174	757.069	252.7	1296.91	1381.9	1373.94	2603.94	1176.06	2920.04	3136.97	913.963	4992.62	5445	4647.48	128.21	330.23	232.243	450.35	122.859	104.749	759.202	669.996	98.6896	119.369	792.245	969.621	42.6616	240.997	81.3435	146.951	GFI1	0.522774		6.43874	0.15531		1200.65	596.297	1076.36	2459.25	3999.77	228.207	414.202	494.981	127.988	1512.34	240.13	0
OAR21:28424283-28424869	75.5872	424.957	480.679	151.62	174.713	231.571	54.1632	19.094	390.79	370.542	10.4017	216.355	0	10.9036	83.6903	3.28744	18.3461	208.09	1.69837	0	45.5964	134.542	6.02244	2.26873	0	7.12931	0	7.52852	12.4653	0	0	ACRV1	1.33887		6.43155	0.155484		101.356	327.074	153.017	197.707	77.7373	46.2844	46.5403	2.34951	4.99847	143.471	20.2712	0
OAR3:106531447-106531904	111.443	21.0723	5.34088	82.3615	184.792	85.6626	265.4	348.465	369.591	458.653	676.108	4.16068	913.824	188.088	322.297	1.64372	51.1071	28.7981	151.721	12.4942	16.6365	47.0898	27.8538	83.9429	8.13881	64.1638	106.503	2.50951	28.047	20.3359	18.6138	TDH_BOVIN	1.08819		6.43133	0.155489		151.834	45.9519	154.554	463.204	357.092	46.6539	26.0186	65.6871	17.3766	213.76	30.3668	0
OAR2:42156860-42157393	197.69	115.897	160.226	209.647	255.349	355.829	247.345	653.969	458.994	1160.21	811.329	732.28	1797.53	1720.05	2031.72	101.911	212.291	195.084	89.4473	85.3769	140.486	259.474	43.6627	124.78	105.804	140.804	73.2208	57.7186	81.0248	40.6717	58.7805	NKX3-1	0.335909		6.42641	0.155608		410.277	157.938	267.043	771.124	1570.39	119.747	132.25	111.152	59.5489	545.227	82.0555	0
OAR22:25068314-25069161	29.072	173.846	50.7383	443.629	360.625	257.929	319.563	630.102	737.34	572.482	1320.14	1137.95	1645.07	1120.35	1406.71	4.93117	52.4175	72.4599	15.2853	243.637	142.951	46.1287	346.29	11.3436	46.1199	330.622	235.194	20.076	39.4736	38.4122	50.9431	SORCS3	0.202062		6.4175	0.155824		383.93	84.5521	345.436	815.017	1327.52	29.0188	194.752	155.82	37.2262	468.654	76.786	0
OAR4:61942561-61943895	1.93813	80.777	0	0	0	24.475	52.3577	338.918	505.078	1075.43	90.1477	12.482	5385.07	1229.38	359.69	54.2428	133.665	18.5794	0	4.16473	0	13.4542	0	124.78	124.795	121.198	372.76	276.046	85.1799	45.1908	148.911	A0JNC8_BOVIN	6.97907		6.41257	0.155944		344.475	27.5717	19.2082	502.393	1746.66	41.2974	4.40474	185.883	138.832	980.13	68.8949	0
OAR5:67106361-67109946	383.75	795.477	798.461	598.993	1359.62	1005.36	1596.91	2372.43	1700.49	1905.58	2485.13	2144.83	2923.11	3254.73	2654.94	471.748	55.0384	540.662	10.1902	276.954	526.207	174.905	1017.79	383.415	135.647	215.662	272.914	45.1711	97.6452	22.5954	76.4147	Q29RR8_BOVIN	0.110369		6.41037	0.155997		977.509	659.23	1140.22	2115.91	2744.4	215.528	498.965	251.909	60.4566	981.853	195.502	0
OAR9:77840698-77843734	44.5771	22.8283	0	0	67.1972	239.102	18.0544	400.974	127.191	245.758	253.107	97.0825	643.723	640.588	790.606	0	0	39.0168	2.83061	81.2122	12.3234	15.3762	0	13.6124	18.9906	55.2522	308.415	10.038	14.5429	0	27.4309	ENSBTAG00000047534	0.99031		6.39384	0.1564		135.156	22.4684	81.0884	256.757	543	8.36949	27.228	99.0675	13.003	213.477	27.0312	0
CL21520Contig1	151.174	768.259	152.215	145.069	496.139	610.934	412.543	687.384	593.558	610.584	290.38	1744.71	894.06	508.382	849.367	270.392	32.761	146.778	3.39673	123.901	112.143	43.2457	205.516	89.6147	0	113.178	209.678	16.3118	99.7228	0	25.4716	UVRAG	0.529007		6.37291	0.156914		335.705	357.216	416.171	545.476	999.13	90.6655	121.201	103.118	35.3765	378.676	67.1411	0
OAR11:19625273-19626517	1.93813	63.2168	5.34088	20.5904	6.71972	143.085	14.4435	0	193.552	12.3831	0	85.9874	3.76446	2.72591	5.34193	37.8056	0	24.1533	0	2.08236	3.69701	1.92203	0	2.26873	21.7035	0	0	0	0	0	0	FOXN1	4.70263		6.36917	0.157006		21.0555	23.4986	46.2096	51.4837	24.4549	12.3918	1.92535	5.99305	0	44.3495	4.2111	0
OAR26:23558624-23561406	114.35	282.719	58.7497	194.673	44.7981	18.8269	41.5251	14.3205	1062.69	19.051	13.8689	292.635	86.5827	43.6145	71.2258	0	15.7253	52.0225	21.5126	0	108.446	5.76609	75.2805	93.0178	0	5.34698	0	2.50951	16.6205	0	0	SNORA1/MFHAS1	5.07332		6.35194	0.157432		88.8993	151.94	74.9557	277.483	123.514	17.8521	47.373	24.5912	4.78249	196.084	17.7799	0
OAR3:34110844-34112537	3.87627	7.02408	40.0566	0	0	75.3078	36.1088	152.752	0	16.1933	1.73361	152.558	0	59.97	19.5871	0	0	0	0	43.7296	36.9701	0	3.01122	4.53745	0	5.34698	0	0	2.07756	0	0	GCKR	3.42956		6.30111	0.158702		21.3174	16.9856	27.8541	42.6697	58.0288	0	20.9277	2.47111	0.51939	40.3116	4.26349	0
OAR11:27267043-27268903	34.8864	165.066	120.17	71.1304	69.4371	229.689	50.5523	14.3205	167.745	545.811	34.6722	23.5772	154.343	147.199	28.4903	3.28744	39.3132	72.4599	3.96285	27.0707	50.5258	3.84406	30.1122	27.2247	0	14.2586	0	17.5665	24.9307	0	0	ALOX15B	2.04745		6.29742	0.158795		70.0531	106.707	105.202	190.637	88.4024	23.8047	27.8882	10.3708	10.6243	106.955	14.0106	0
OAR25:9462157-9464334	3307.42	2218.73	4956.33	1583.59	6114.94	6837.01	8220.16	9974.22	9471.13	23739.4	15957	9428.1	10890.6	15338.7	9284.28	1890.28	482.241	1766.91	770.209	2415.54	1239.73	2936.86	2274.22	2477.45	835.584	2857.07	2064.6	178.175	355.262	264.366	527.065	ZP4_BOVIN	0.308855		6.27696	0.159313		5182.49	3494.16	5688.92	14785.4	11235.4	981.927	2216.59	2058.68	331.217	5617.94	1036.5	0
OARX:75683200-75686776	366.307	749.821	758.405	771.203	1597.05	2648.95	1489.49	816.268	1727.22	1556.47	2149.68	1551.93	3328.73	4790.78	1711.2	282.72	296.159	419.896	131.906	541.415	292.064	328.667	888.309	347.115	78.6751	297.649	268.476	62.7377	137.119	33.8931	19.5935	ENSBTAG00000019009	0.455274		6.2687	0.159523		981.932	624.844	1626.67	1562.41	2845.66	226.136	512.614	247.979	63.3358	1091.99	196.386	0
OAR12:48954250-48955166	145.36	184.382	122.84	87.9771	40.3183	337.002	122.77	4.7735	1.84335	382.925	161.226	518.698	0	149.925	60.5419	0	62.901	65.0281	1.13224	83.2946	43.1318	7.68812	4.51683	13.6124	2.71294	46.3405	8.87525	22.5856	31.1634	0	1.95935	A1L586_BOVIN	1.81595		6.26747	0.159554		87.5976	150.861	147.017	137.692	182.291	25.8123	34.6578	17.8853	13.9271	123.715	17.5195	0
OAR5:16354740-16358052	89.1541	811.282	373.861	153.492	284.468	337.002	124.575	262.542	320.743	148.598	324.185	586.656	634.312	962.246	706.916	3.28744	76.0054	70.6019	1.13224	68.718	108.446	32.6745	242.403	152.005	35.2682	76.6401	42.1574	27.6046	58.1716	33.8931	13.7155	TMEM146	0.353875		6.26056	0.15973		231.057	424.766	224.884	264.017	722.532	30.2054	113.06	76.5176	33.3462	256.916	46.2113	0
OAR11:12911373-12913741	116.288	124.677	272.385	284.522	185.912	216.51	947.855	300.73	304.153	673.452	771.456	1345.29	2812.06	594.248	803.071	0	99.5933	191.368	130.774	102.036	96.1222	157.607	252.942	40.8371	65.1105	156.845	210.787	45.1711	116.343	0	3.9187	A7Z015_BOVIN	1.16747		6.23124	0.160482		368.453	171.117	408.7	512.448	1388.67	84.3472	152.177	118.395	41.3583	552.731	73.6907	0
OAR15:45455148-45457224	6256.3	7350.7	9472.05	4922.97	15379.2	17816.9	10970.7	20623.9	15888.7	28486.9	20980.1	19092.7	75326.9	50562.9	36846.9	7419.76	2602.53	3685.23	5298.9	3256.82	3252.13	5500.85	5783.05	4308.31	1077.04	4541.37	5087.74	1124.26	3436.28	543.42	1283.37	NLRP14	0.501663		6.23087	0.160491		12844.5	7693.02	12272.4	21494.9	45457.3	3801.29	4448.21	3753.61	1596.83	16247.2	2568.9	0
CL21410Contig1	16.4741	261.647	100.141	14.0389	41.4383	196.742	203.112	126.498	23.0419	227.659	129.154	2.08034	292.687	189.451	139.781	13.9716	5.24175	6.50281	2.83061	17.7001	17.2527	0.961015	79.0445	11.3436	20.347	52.5787	89.8619	0	18.698	0	0	ENSBTAG00000038238	1.0406		6.22855	0.160551		74.2026	126.088	113.833	126.588	156	5.70936	28.7396	43.5328	4.67451	88.4977	14.8405	0
OAR3:171419436-171420941	265.524	388.081	253.692	187.185	831.005	685.301	826.891	520.311	1150.25	1347.86	2863.92	1223.24	2499.6	2905.82	2619.33	366.55	131.044	196.942	70.1991	118.695	48.0611	215.267	947.028	272.247	29.8423	242.397	326.165	40.1521	114.266	2.25954	62.6992	PH4H_BOVIN	0.488093		6.2208	0.160751		701.672	302.432	632.596	1470.59	2312	152.947	332.263	217.663	54.8441	875.157	140.334	0
OAR2:139618342-139619865	354.678	502.222	336.475	488.554	2098.79	2015.42	1606.84	2362.88	2709.72	4254.09	5179.16	1296.75	4755.46	4647.67	4344.77	838.298	144.148	237.817	14.153	295.696	99.8192	809.175	1192.44	340.309	29.8423	992.757	907.494	70.2662	147.507	0	217.488	LRP2	0.375954		6.21994	0.160773		1396.47	397.792	1552.4	3626.46	3761.16	246.883	599.283	567.601	108.815	1621.72	279.295	0
OAR12:74255393-74257652	439.956	895.571	576.815	578.402	1599.29	2641.42	2710.87	5651.82	3585.31	5491.45	7975.47	10758.8	23383	24766.2	21083.7	1104.58	521.555	499.787	297.78	741.322	207.032	695.775	1114.15	626.169	740.631	2787.56	5939.76	632.396	774.929	898.168	1663.49	ASPM	0.371352		6.2153	0.160893		4238.17	637.447	1882.5	5676.01	19997.9	484.741	689.57	2523.53	992.245	6766.1	847.634	0
OAR1:244787426-244790031	2766.69	4490.15	3115.07	2851.77	6513.65	6771.11	8024.27	16561.6	7288.6	10808.1	15801.8	14093.6	20558.7	19292.6	23873.1	2759.81	1053.59	2299.21	1159.42	2138.59	1268.69	1484.77	4116.34	1972.66	548.013	2991.64	3611.12	185.703	1305.75	343.45	796.476	PLSI_BOVIN	0.156669		6.19453	0.161433		6156.33	3457.3	6040.2	12615.1	19454.5	1454.41	2252.1	2280.86	657.844	6708.48	1231.27	0
OAR19:12353338-12355294	88.1851	255.501	10.6818	5.61556	230.71	185.445	106.521	52.5085	55.3005	233.851	78.8792	42.9937	376.446	171.732	82.8	0	7.86263	115.193	3.96285	13.5354	18.485	13.4542	98.6174	18.1498	0	27.6261	6.65644	2.50951	12.4653	0	1.95935	TTC21A	1.26603		6.19421	0.161441		74.7628	118.123	132.073	105.135	168.493	25.4036	36.023	13.1081	4.23355	94.9746	14.9526	0
OAR24:19102267-19106237	19654.6	14283.5	19224.5	19070.4	65568.8	54135.9	87050.1	139799	60303.3	109981	167355	54832.9	110834	151026	120478	12535.8	7440.67	8933	8921.8	13036.6	7559.15	17602.9	18831.4	19718.6	2331.77	40703.9	28040.2	1362.66	7946.66	3834.44	7155.55	ZP2	0.308615		6.18179	0.161766		45146.9	17720.9	56456.3	119360	109293	7566.26	14257.5	22698.6	5074.83	49354.6	9029.38	0
OAR1:265023312-265025342	1543.72	3138.89	795.791	2229.38	5989.51	6158.29	3846.49	6986.01	7401.97	12458.4	9815.7	10313.6	9490.22	8861.93	10179.9	858.023	1817.58	652.139	1058.93	1584.68	633.421	2093.09	3220.5	1000.51	382.524	834.13	1821.64	225.856	484.071	125.405	327.211	S100B_BOVIN	0.121058		6.1814	0.161776		3752.57	1826.13	4555.92	9165.52	9711.43	877.334	1882.92	1009.7	290.636	3796.81	750.513	0
OAR6:33697618-33699633	412.822	790.209	616.871	585.89	1800.88	3202.46	2518.59	4109.98	4042.46	3250.58	8834.47	4576.75	11156	11108.1	9547.81	557.222	285.676	497.929	423.742	335.261	184.85	1239.71	1638.1	318.756	550.726	1684.3	2600.45	283.574	297.091	203.359	389.911	FAM190A	0.391312		6.17813	0.161861		2517.56	606.634	2026.96	5059.37	9097.16	352.914	849.481	1288.56	293.484	3277.36	503.513	0
OAR11:23833002-23834762	5.8144	28.0963	133.522	54.2837	264.309	470.674	140.824	171.846	258.069	495.326	182.029	101.243	304.922	218.073	99.7161	32.8744	0	5.57383	6.79346	74.9651	24.6467	151.84	73.7749	38.5684	8.13881	44.5582	8.87525	5.01901	20.7756	0	9.79675	TRPV1	0.75329		6.17146	0.162036		110.805	55.8109	232.523	276.817	180.988	9.04835	81.3068	25.0352	8.89784	132.616	22.1609	0
OAR2:40767320-40768071	36.8245	0	120.17	0	8.95962	141.202	121.867	100.243	160.371	15.2408	131.754	0	442.325	283.494	1114.68	0	13.1044	13.0056	0.566122	66.6357	4.92934	34.5966	40.6515	106.63	0	51.6875	0	5.01901	37.396	22.5954	68.5773	NFL_BOVIN	3.03418		6.13589	0.162975		101.372	52.3314	68.0072	101.902	460.126	5.33522	36.7033	39.5794	33.3969	210.74	20.2744	0
OAR1:40449575-40452112	887.665	1943.92	739.712	773.075	3172.83	2692.25	1287.28	3035.94	1282.97	2841.46	2704.43	3544.9	4475.95	4214.25	5737.24	660.776	471.758	585.253	34.5334	189.495	446.106	532.403	1841.36	589.869	105.804	450.929	308.415	102.89	286.703	88.1221	144.992	DNAJC6	0.21901		6.13447	0.163013		1489.46	1190.43	1981.36	2466.2	4493.08	350.464	752.341	363.754	155.677	1539.79	297.892	0
OAR7:89136828-89138377	48.4533	101.849	448.634	162.851	154.554	178.856	323.174	23.8675	219.359	215.752	166.426	420.229	511.967	387.079	304.49	0	39.3132	87.3234	0.566122	39.5649	168.83	9.61015	69.258	72.5993	0	39.2112	24.4069	20.076	54.0165	6.77862	7.8374	ENSBTAG00000021708	0.40791		6.11838	0.163442		138.933	199.645	204.859	156.351	405.941	25.4405	71.8158	34.0544	22.1771	148.503	27.7867	0
OAR13:30399218-30401645	129.855	251.111	205.624	311.663	145.594	532.803	225.68	233.901	777.893	9.52549	78.0124	1.38689	80.936	68.1477	81.9096	1.64372	15.7253	91.0393	2.26449	172.836	123.234	0	22.5841	74.868	8.13881	1.78233	2.21881	0	31.1634	2.25954	0	CUBN	1.49888		6.08082	0.164451		118.832	195.53	303.935	274.833	58.0951	22.1346	79.6635	21.752	8.35573	171.49	23.7665	0
OAR7:58967442-58968797	184.123	985.128	146.874	423.039	1429.06	1267.05	679.748	1790.06	1284.81	1482.17	1269.87	2469.36	1622.48	1305.71	2678.09	846.517	102.214	157.925	124.547	314.437	150.345	188.359	442.649	213.26	65.1105	187.144	401.605	27.6046	58.1716	4.51908	62.6992	SLC12A1	0.258422		6.06058	0.165001		721.442	438.708	949.725	1456.73	2018.91	246.241	273.948	216.78	38.2486	748.91	144.288	0
OARX:114408966-114411699	294.596	395.105	216.306	316.343	697.731	1351.77	838.626	2033.51	897.711	1983.21	1923.44	515.924	2888.29	1422.92	3284.4	187.384	138.906	341.862	788.608	116.612	119.537	103.79	563.098	124.78	56.9717	144.369	500.342	22.5856	91.4126	11.2977	45.0651	ENSBTAG00000027978	0.577303		6.05685	0.165102		723.113	302.002	801.119	1709.47	2027.88	291.352	225.759	206.616	42.5902	868.746	144.623	0
OAR1:230655520-230658134	713.233	1835.04	2025.53	922.823	1420.1	1520.28	1848.77	3988.26	1919.85	1847.47	3091.03	2155.93	2730.18	7087.36	6161.92	47.6679	385.269	765.473	515.454	468.532	587.824	734.216	895.838	440.133	246.877	489.249	298.43	140.532	575.484	169.466	157.728	PLCH1	0.454044		6.05443	0.165168		1489.87	1524.6	1427.99	2711.65	4533.85	342.773	671.602	368.672	260.802	1678.53	297.974	0
OAR20:9862973-9866589	224.823	646.216	595.508	292.009	602.535	1022.3	279.843	396.2	286.641	513.424	351.923	263.51	413.15	346.19	204.774	52.5991	65.5219	176.505	12.4547	54.1415	193.477	28.8305	121.954	190.573	13.5647	67.7285	26.6257	47.6806	70.637	4.51908	7.8374	C6orf81	0.41655		6.05325	0.1652		244.313	488.849	549.172	387.047	306.906	61.4161	99.6008	74.623	32.6685	239.182	48.8626	0
OARX:19643390-19643971	69.7728	5.26806	48.0679	0	203.831	261.695	176.933	105.017	816.604	266.714	228.836	2.77379	400.915	547.908	785.264	11.5061	13.1044	42.7327	2.83061	0	18.485	26.9084	240.897	22.6873	13.5647	40.9935	79.8772	10.038	68.5594	24.855	74.4553	E1BJF4_BOVIN	1.38481		6.04618	0.165394		148.745	41.0363	160.615	354.293	434.215	14.0348	71.5727	39.2807	44.4769	217.76	29.749	0
OAR7:3689524-3691674	600.821	653.24	699.655	726.279	712.29	911.224	969.521	1350.9	1388.04	973.506	1816.82	1521.42	5981.73	3851.71	3773.19	376.412	398.373	412.464	97.373	212.401	548.39	197.969	659.457	392.49	78.6751	420.629	26.6257	102.89	388.503	61.0076	217.488	TRIM36	0.482957		6.02443	0.165991		984.564	651.239	829.828	1382.32	3782.01	256.924	404.554	229.605	192.472	1304.49	196.913	0
OAR9:23628770-23632919	85.2779	202.82	379.202	230.238	172.473	156.264	188.668	291.183	117.974	257.188	242.705	750.309	250.337	193.539	39.1742	32.8744	41.934	39.0168	0.566122	39.5649	171.295	7.68812	129.482	66.9275	5.42587	24.9526	2.21881	22.5856	43.6287	0	1.95935	Q2KJ26_BOVIN	0.875977		6.02189	0.166061		135.08	222.434	186.911	227.263	308.34	22.8783	87.0075	24.8812	17.0434	154.635	27.016	0
OAR20:7699616-7701044	50.3915	12.2921	96.1358	104.824	306.867	30.1231	155.268	57.282	105.071	120.021	98.8157	63.7971	56.467	54.5182	55.2	23.0121	10.4835	13.0056	0.566122	14.5765	57.9198	3.84406	31.6178	20.4185	0	30.2996	15.5317	5.01901	10.3878	0	5.87805	SYNGAP1	0.774741		6.01175	0.166341		51.9237	52.9398	149.27	95.2975	57.4956	9.41347	26.9895	16.5625	5.32121	62.5642	10.3847	0
OAR15:62635072-62636326	432.204	310.816	349.827	233.982	1489.54	918.755	908.136	625.328	512.451	237.185	689.976	532.567	269.159	261.687	131.768	0	83.8681	76.1757	7.35959	104.118	266.185	32.6745	248.426	251.829	0	153.28	79.8772	2.50951	95.5677	0	1.95935	C11orf41	0.521823		6.0052	0.166522		300.232	364.282	887.602	516.235	298.795	33.4807	162.851	121.247	25.0091	338.695	60.0465	0
OAR11:43815738-43816170	168.618	1835.04	1345.9	930.311	2103.27	3316.37	2316.38	2973.89	5824.98	3168.18	3281.72	8554.36	2941.93	4184.27	1604.36	118.348	131.044	893.671	36.2318	545.579	548.39	1639.49	1502.6	251.829	436.783	253.091	982.934	336.274	159.972	13.5572	76.4147	A6QLB3_BOVIN	0.590783		5.99524	0.166799		1692.77	1116.52	2166.58	3812.19	4321.23	235.859	1059.01	481.159	146.554	1926.4	338.553	0
OAR1:101879345-101879776	77.5253	200.186	293.748	74.8741	159.033	698.48	767.311	214.807	2615.71	383.877	724.649	2648.97	169.401	962.246	965.109	1.64372	23.5879	27.8692	579.709	287.366	30.8084	9.61015	633.862	4.53745	18.9906	130.11	115.378	5.01901	68.5594	0	13.7155	Q3ZBS5_BOVIN	1.97155		5.99063	0.166927		416.345	190.487	424.925	984.761	1186.43	126.562	240.412	67.254	21.8235	663.03	83.269	0
OAR2:216723493-216724734	158.927	180.87	160.226	136.645	436.782	416.075	612.044	448.709	82.9507	80.9667	1258.6	427.163	440.442	913.179	359.69	1.64372	112.698	74.3178	150.022	68.718	52.9904	119.166	144.538	54.4495	2.71294	237.05	0	2.50951	47.7838	4.51908	15.6748	ABCA12	1.03513		5.98903	0.166972		232.325	166.674	400.387	467.807	535.119	67.7363	96.3532	73.553	17.6218	285.847	46.4649	0
OAR20:33852128-33853226	91.0923	15.8042	1727.77	52.4119	96.316	338.885	440.527	133.658	602.775	386.735	1735.34	798.851	1.88223	613.329	550.219	0	104.835	46.4486	1.69837	45.812	91.1929	540.091	168.628	29.4935	0	92.6811	179.724	15.057	39.4736	0	0	PRL_BOVIN	2.09161		5.97085	0.16748		288.411	611.557	232.035	714.628	491.07	30.5964	211.431	75.4746	13.6327	446.564	57.6822	0
OAR18:32982457-32983016	98.8448	124.677	56.0792	65.5148	96.316	56.4808	122.77	66.829	553.005	150.503	256.574	1070.68	244.69	242.606	210.116	13.1498	18.3461	79.8916	2.26449	45.812	123.234	36.5186	34.629	45.3745	84.101	24.9526	39.9386	27.6046	14.5429	6.77862	13.7155	Q58DQ8_BOVIN	1.74253		5.96444	0.16766		129.888	93.2005	85.2704	256.728	442.023	22.7304	60.0483	48.5917	15.6604	206.927	25.9777	0
OAR7:82562779-82563459	85.2779	56.1927	288.407	13.103	412.143	461.26	133.602	9.54699	134.564	102.875	149.09	0	92.2294	19.0814	56.9806	1.64372	0	48.3066	3.39673	2.08236	30.8084	0	1.50561	49.912	97.6657	114.069	0	5.01901	6.23267	0	0	VSX2	1.46525		5.95784	0.167846		76.6128	143.293	255.027	99.0193	42.0728	10.6694	8.59909	65.4117	2.81292	116.022	15.3226	0
OAR24:30993046-30996526	100.783	258.135	392.555	134.773	215.031	233.454	382.753	190.94	66.3606	544.858	247.906	256.575	491.263	896.824	603.638	0	39.3132	126.34	5.66122	145.765	102.284	44.2067	88.8309	124.78	75.9622	48.1229	35.501	22.5856	22.8531	4.51908	11.7561	SNORD14	0.50932		5.95476	0.167933		190.785	250.491	241.503	262.516	562.075	34.2629	95.2718	71.0915	15.4285	210.409	38.157	0
OAR2:118218105-118219934	3333.59	8026.77	7300.98	4995.97	9414.32	15814.6	11038.5	15313.4	17078.6	19939.2	24369.3	31436	32015.8	34083.4	19724.2	3035.96	1603.98	4076.33	3562.61	3554.6	2947.75	5606.56	6308.5	1998.75	992.934	3370.38	4517.5	913.46	1674.51	510.656	873.87	INPP_BOVIN	0.123416		5.94556	0.168193		9659.13	6220.45	10315.8	19175.1	29314.9	2455.77	4604.35	2719.89	993.125	9964.54	1931.83	0
OAR11:26860691-26862105	135.669	52.6806	344.487	102.952	49.2779	0	86.6611	81.1495	226.732	1.9051	41.6066	324.533	210.81	174.458	71.2258	75.6112	34.0714	20.4374	0.566122	87.4593	24.6467	0	9.03366	11.3436	0	0	11.0941	10.038	22.8531	27.1145	7.8374	IF4A1_BOVIN/snoU6-77/SNORA48	0.989772		5.93701	0.168435		72.4598	177.612	59.7227	87.8483	195.257	26.1372	30.2849	5.60942	16.9608	93.0826	14.492	0
CL54998Contig1	10.6597	188.772	85.454	141.325	110.875	111.079	24.3734	4.7735	0	0	159.492	0	99.7583	0	12.4645	3.28744	40.6236	17.6505	0.566122	11.453	48.6773	1.92203	3.01122	34.0309	0	0	0	0	9.34901	0	0	N6MT2_BOVIN	1.72868		5.93474	0.168499		36.1161	94.962	96.9132	41.0664	28.0557	12.4255	16.2659	8.50773	2.33725	54.5019	7.22321	0
OAR1:200140609-200143689	3.87627	242.331	176.249	101.08	105.276	99.7828	108.326	90.6965	341.02	191.462	46.8074	203.873	7.52893	35.4368	30.271	0	7.86263	7.43178	0.566122	6.24709	0	55.7389	63.2356	90.7491	0	1.78233	57.6891	0	19.7368	0	9.79675	LIPH	1.07514		5.93122	0.168599		67.8985	140.819	103.616	167.496	69.2775	3.17211	31.3054	37.5551	7.38339	84.9224	13.5797	0
OAR16:5923318-5924311	180.246	331.888	905.279	344.421	1989.04	3831.28	1007.43	677.837	1163.15	2158.95	1997.98	4604.49	1114.28	1008.59	535.974	641.052	178.22	100.329	176.63	541.415	118.304	851.46	352.313	408.371	135.647	197.838	99.8465	25.0951	54.0165	40.6717	21.5529	NSG2_BOVIN	1.23978		5.91148	0.169162		832.052	472.471	1793.04	1499.48	1815.83	219.246	465.873	210.426	35.334	1085.7	166.41	0
OAR1:100576677-100579658	1569.89	2904.46	3444.87	1497.48	3709.28	3541.35	1377.55	4219.77	5032.34	6319.69	2685.36	10674.2	14798.1	6296.85	9470.36	2341.48	948.757	1138.92	898.436	1159.88	879.888	1165.71	627.839	1100.33	1037.7	605.992	587.985	557.11	405.124	185.282	364.439	OAZ3	0.261857		5.90587	0.169323		2953.11	2639.74	2531.42	4564.29	10309.9	1065.52	958.329	833.002	377.989	3422.49	590.622	0
OAR7:15679076-15680720	11.6288	317.84	622.212	97.3363	82.8765	107.314	95.6883	205.26	458.994	112.401	116.152	784.982	111.052	373.449	149.574	9.86233	15.7253	146.778	2.26449	27.0707	71.4755	219.112	0	31.7622	2.71294	23.1703	59.9079	0	37.396	0	11.7561	A7E3L4_BOVIN	1.3423		5.90276	0.169412		138.895	317.227	95.8037	223.202	354.764	34.9259	79.4144	29.3883	12.288	189.648	27.779	0
OAR4:115340487-115341825	69.7728	94.8251	253.692	78.6178	125.435	94.1347	102.91	38.188	40.5537	134.309	74.5452	0	18.8223	29.985	19.5871	0	2.62088	0	1.69837	47.8944	27.1114	0	88.8309	15.8811	0	1.78233	0	0	22.8531	0	3.9187	ENSBTAG00000047979	0.677677		5.8974	0.169566		44.7732	139.43	100.274	71.8991	17.0986	0.863849	40.9592	4.41585	6.69296	57.009	8.95464	0
OAR6:65615091-65618221	110.474	59.7047	69.4314	327.574	855.644	568.574	812.447	1011.98	1327.21	2259.45	1610.52	547.823	5053.79	1177.59	1091.53	631.189	31.4505	29.7271	4.52898	262.378	94.8899	215.267	560.087	24.956	143.786	156.845	676.738	80.3042	49.8614	20.3359	72.496	GBRA4_BOVIN	1.53389		5.89535	0.169625		643.181	79.8699	641.06	1552.29	1967.69	139.379	283.155	250.581	55.7494	987.919	128.636	0
OAR7:71144689-71145132	96.9067	129.946	101.477	224.622	47.038	64.0116	135.408	224.354	0	101.923	183.763	0	0	51.7923	126.426	0	23.5879	42.7327	1.13224	54.1415	36.9701	9.61015	15.0561	15.8811	0	0	42.1574	0	14.5429	0	13.7155	U730_BOVIN	0.852921		5.8875	0.169851		56.6837	109.443	117.77	127.51	44.5545	13.4906	28.9444	14.5096	7.06459	66.9971	11.3367	0
OAR6:104804319-104805188	15.5051	179.114	104.147	9.35926	8.95962	128.023	63.1904	114.564	0	19.051	496.679	0	0	92.6809	142.452	0	13.1044	65.0281	0	0	0	5.76609	0	18.1498	46.1199	73.0755	0	5.01901	22.8531	0	0	OTOP1	3.23697		5.88203	0.170009		52.3497	99.5888	52.3831	157.573	58.7831	15.6265	1.44152	34.3363	6.96804	96.713	10.4699	0
OAR19:34554715-34558146	290.72	511.002	502.042	325.702	1433.54	930.051	967.715	3446.47	1633.21	1962.25	2575.28	2923.57	13026.9	7407.66	8981.57	828.436	361.681	180.221	25.4755	451.873	347.519	493.962	880.781	567.182	206.183	946.416	1623.06	235.894	304.362	562.626	548.618	KBTBD8	0.767587		5.84351	0.17113		1789.74	434.588	914.252	2404.3	8084.93	279.163	543.534	835.71	412.875	2892.14	357.948	0
OAR5:9790449-9790926	331.421	744.553	696.985	215.263	1278.99	1195.51	1003.82	763.76	2320.78	1546.94	1796.02	2311.26	1121.81	1196.67	849.367	85.4736	199.187	535.088	125.679	162.424	451.035	155.684	446.413	79.4055	423.218	133.675	113.159	87.8327	85.1799	40.6717	48.9838	ENSBTAG00000016936	0.355404		5.84012	0.171229		662.782	590.986	923.396	1606.87	1369.78	189.085	303.889	187.364	65.667	659.059	132.556	0
OAR2:238312901-238313585	201.566	384.569	616.871	789.922	741.409	707.893	1005.63	1608.67	235.949	952.549	2345.57	4044.18	1471.91	1392.94	2418.11	64.1052	180.841	183.937	448.935	272.79	152.81	588.141	305.639	145.199	5.42587	278.043	399.386	107.909	157.894	74.5649	94.0488	EPB41	0.61718		5.83262	0.17145		721.852	401.002	811.213	1285.68	2331.79	175.563	329.845	207.013	108.604	886.607	144.37	0
OAR1:60827457-60829857	46.5152	8.7801	2.67044	29.9496	239.67	218.393	294.287	992.887	582.498	478.18	332.853	977.76	841.358	667.848	1082.63	0	157.253	163.499	354.392	10.4118	38.2024	40.3626	161.1	47.6433	0	71.2931	93.1901	27.6046	49.8614	15.8168	15.6748	O97625_BOVIN/ENSBTAG00000020010	0.293438		5.81669	0.171919		259.438	19.3219	195.575	596.605	892.399	135.029	62.5193	53.0316	27.2394	330.701	51.8876	0
OAR7:75427480-75428552	593.069	1194.09	1153.63	645.789	1240.91	2479.51	1747.66	2157.62	5336.5	4984.69	2931.53	3242.56	2947.58	3641.81	2854.37	512.841	159.873	349.294	145.493	614.297	452.267	1506.87	636.873	478.701	257.729	810.959	536.952	52.6996	184.903	11.2977	109.724	CN053_BOVIN	0.227634		5.80991	0.17212		1418.45	980.264	1528.47	3852.59	3171.58	233.5	802.577	521.086	89.6559	1461.31	283.691	0
OAR4:91992481-91994501	9.69067	63.2168	64.0905	29.9496	24.639	498.914	93.8828	205.26	339.176	303.863	72.8116	395.265	127.992	278.043	176.284	6.57489	2.62088	68.744	79.8232	2.08236	38.2024	11.5322	120.449	6.80618	29.8423	40.9935	39.9386	27.6046	6.23267	4.51908	7.8374	PRRT4	1.04955		5.79573	0.172541		102.48	45.666	161.846	230.278	244.396	31.5526	43.0664	29.3952	11.5484	130.386	20.496	0
CL18629Contig1	58.144	338.034	49.4031	50.54	285.588	46.126	112.84	47.735	5.53005	283.383	195.031	225.37	886.531	327.109	162.039	68.2145	40.6236	14.8636	0.566122	17.7001	33.8892	6.72711	142.28	19.2842	21.7035	24.0614	38.8292	80.3042	11.4266	18.0763	28.4106	RL23A_BOVIN/0	1.53083		5.78224	0.172944		117.431	148.527	123.773	132.92	400.262	24.8535	50.1491	25.9696	34.5544	175.226	23.4862	0
OAR14:20100761-20102375	228.7	133.458	349.827	415.551	993.398	596.814	1369.43	3718.55	1908.79	2367.56	5473.87	3739.06	7277.65	10154	18190.2	1137.46	238.5	312.135	685.857	349.837	427.004	821.668	1856.42	631.841	358.108	1351	1334.62	165.627	306.44	245.16	284.106	TOX3	1.14465		5.77885	0.173045		2174.92	237.328	843.797	3367.19	9840.22	474.789	863.732	918.892	250.333	3749.03	434.985	0
OAR6:97593608-97594319	52.3296	142.238	216.306	43.0526	176.953	86.6039	187.766	338.918	149.311	707.744	318.984	2.77379	530.79	498.841	386.4	3.28744	65.5219	81.7496	0	72.8827	55.4551	67.2711	88.8309	58.9869	2.71294	14.2586	124.253	35.1331	20.7756	6.77862	11.7561	THAP9	0.77355		5.77034	0.1733		146.731	136.958	123.594	378.739	354.701	30.1118	71.11	50.053	18.6108	178.019	29.3462	0
OAR14:33523556-33527314	197.69	126.434	218.976	138.517	127.675	896.163	259.983	448.709	5.53005	712.507	610.23	904.255	1357.09	376.175	430.916	0	152.011	100.329	13.0208	14.5765	214.426	124.932	206.268	72.5993	18.9906	76.6401	55.4703	12.5475	97.6452	38.4122	62.6992	A4IFB9_BOVIN	0.879596		5.7632	0.173515		260.368	181.033	355.584	444.244	767.109	53.0721	140.051	55.9251	52.826	323.678	52.0737	0
OAR4:101597494-101598425	63.9584	802.502	566.133	320.087	1019.16	1430.85	1258.39	1140.87	1288.5	1357.38	1728.41	1521.42	2000.81	1736.4	1910.63	386.275	57.6593	159.783	33.9673	354.002	104.749	818.785	329.728	269.979	187.193	262.002	161.973	50.1901	118.421	24.855	39.187	ATP6V0A4	0.150504		5.76262	0.173532		693.686	477.531	1007.12	1378.79	1792.32	127.537	401.816	220.287	58.1632	656.121	138.737	0
OAR5:13599579-13601082	9.69067	89.5571	13.3522	28.0778	26.8789	32.0058	218.458	167.072	20.2768	5.7153	130.021	0	135.521	65.4218	377.497	36.1619	26.2088	1.85794	0	66.6357	8.62635	23.0644	48.1795	4.53745	0	12.4763	0	12.5475	4.15512	0	0	C19orf39	2.28347		5.75786	0.173676		50.4515	37.5333	76.3551	80.7713	144.61	12.8457	36.6265	4.25344	4.17566	81.6037	10.0903	0
OAR3:149472344-149473013	32.9483	89.5571	26.7044	166.595	38.0784	3.76539	312.341	0	0	222.897	147.357	0	186.341	103.585	129.987	0	5.24175	53.8804	0	2.08236	126.931	1.92203	0	2.26873	0	3.56466	0	12.5475	12.4653	49.7099	0	C5H12orf28	1.82382		5.75544	0.173749		55.8312	49.7366	130.195	92.5633	104.978	11.8244	32.7338	1.45835	18.6807	80.7385	11.1662	0
OAR3:32727684-32729164	21.3195	47.4126	0	1.87185	199.352	374.656	41.5251	539.405	0	191.462	1.73361	238.546	0	16.3554	0	246.558	7.86263	20.4374	2.26449	0	1.23234	0	4.51683	0	0	23.1703	0	0	4.15512	0	0	ENSBTAG00000025335	3.85445		5.75509	0.173759		63.9947	22.9107	154.351	183.15	63.7253	55.4246	1.43729	5.79257	1.03878	129.644	12.7989	0
OAR22:44673246-44673944	1872.24	1363.55	3394.13	1368.32	5744.24	6424.7	3058.41	2723.28	7096.89	12417.9	4612.27	4886.03	14235.3	5532.23	4404.42	645.983	707.637	1159.36	1706.29	1014.11	910.696	2286.26	995.208	2061.14	572.429	737.884	1113.84	255.97	280.47	103.939	192.016	FANK1	0.666757		5.72531	0.174663		3028.3	2209.97	4148.92	6712.59	7264.5	843.854	1301.57	1121.32	208.099	3404.31	605.659	0
OAR7:18872128-18873734	71.7109	173.846	37.3861	101.08	109.755	67.777	111.937	138.431	129.034	232.422	272.177	565.853	660.664	89.955	308.051	0	13.1044	63.1701	202.672	10.4118	24.6467	63.427	42.1571	43.1058	24.4164	12.4763	24.4069	20.076	6.23267	9.03816	13.7155	CELF6	0.791212		5.71453	0.174992		117.521	94.3144	97.6374	193.016	406.131	55.7892	35.1607	26.1014	12.2656	155.697	23.5041	0
OAR2:133261314-133262976	290.72	684.848	333.805	320.087	286.708	378.422	614.752	969.02	355.766	291.48	799.194	521.472	1262.98	910.453	1433.42	96.9796	78.6263	133.772	1.13224	133.271	155.891	71.1151	593.21	140.661	84.101	71.2931	46.595	5.01901	93.4901	0	60.7399	HOXD1	0.386206		5.71004	0.17513		361.904	436.458	399.992	603.865	1032.08	62.102	238.372	85.6626	39.8122	379.891	72.3808	0
OAR4:92827163-92829658	1040.78	1884.21	961.358	891.002	1796.4	2882.41	1491.29	3374.86	5135.57	4053.57	4136.39	6200.8	15066.3	9494.34	14885.3	1165.4	1050.97	759.899	2787.58	1130.72	537.298	845.694	755.816	566.047	157.35	1463.29	803.21	356.35	671.051	246.29	417.342	FAM40B	0.353542		5.70068	0.175418		2806.74	1295.45	1765.28	4175.1	11411.7	1152.77	817.383	747.475	422.758	3838.28	561.348	0
OAR4:39547483-39550965	198.659	194.918	237.669	297.625	863.484	1337.65	1224.09	1756.65	399.085	2810.5	2787.64	1090.1	2093.98	1706.42	4293.13	815.286	36.6923	182.079	8.49183	172.836	103.516	136.464	594.716	249.56	208.896	409.044	792.116	60.2281	57.1329	47.4504	131.276	ENSBTAG00000014220	0.728493		5.66956	0.176381		816.045	210.415	930.713	1938.47	2295.91	208.51	251.883	414.904	74.022	1024.4	163.209	0
OAR1:182952402-182955332	220.947	635.68	659.598	525.991	846.684	1937.29	1014.66	2911.83	554.848	1550.75	1355.68	2391	1456.85	1605.56	1532.24	744.606	70.7637	143.062	11.3224	208.236	288.367	99.9456	206.268	288.128	2.71294	329.731	787.678	32.6236	315.789	13.5572	70.5366	SNORA31/C3orf15	0.432242		5.66779	0.176436		735.902	505.408	1081.16	1593.28	1746.41	193.951	200.704	352.063	108.127	760.428	147.18	0
OAR8:26457861-26460115	93.0304	24.5843	5.34088	95.4645	309.107	129.906	144.435	100.243	0	0	185.496	316.212	463.029	218.073	110.4	1.64372	44.5549	35.301	0.566122	83.2946	27.1114	7.68812	54.2019	18.1498	0	24.9526	13.3129	27.6046	41.5512	0	33.309	KIAA1919	0.779761		5.6666	0.176473		84.1472	40.9852	169.728	71.4349	276.928	16.4131	43.074	14.1038	25.6162	110.966	16.8294	0
OAR12:42075416-42076638	75.5872	210.723	173.579	29.9496	2.23991	192.035	135.408	243.448	1.84335	266.714	140.422	343.95	94.1116	46.3404	220.8	0	28.8296	35.301	1.13224	14.5765	94.8899	3.84406	6.02244	2.26873	40.694	28.5173	33.2822	30.1141	22.8531	18.0763	49.9634	H6PD	0.856133		5.65909	0.176707		83.4682	153.296	89.9081	163.107	176.3	13.0526	29.8332	26.1905	30.2517	94.4723	16.6936	0
OAR23:43416462-43420049	357.586	719.969	1017.44	221.815	443.501	667.415	444.138	613.394	1016.61	582.008	475.009	1033.24	641.841	697.833	785.264	93.6922	106.146	376.234	79.8232	29.1531	268.649	101.868	295.099	83.9429	2.71294	14.2586	173.067	62.7377	91.4126	6.77862	48.9838	AFG32_BOVIN	0.219235		5.64978	0.176998		372.633	698.33	444.217	671.755	789.543	131.179	173.692	68.4954	52.4781	327.269	74.5265	0
OAR17:70631096-70632764	100.783	63.2168	114.829	50.54	378.544	625.055	274.427	147.978	464.524	714.888	520.083	618.554	895.943	419.79	352.568	133.142	86.4889	40.8748	7.92571	14.5765	114.607	24.9864	243.909	152.005	59.6846	69.5108	62.1267	12.5475	33.2409	0	31.3496	F1MD24_BOVIN	0.502391		5.63445	0.17748		220.281	92.9429	332.141	461.868	571.714	53.6862	99.5197	85.8317	19.2845	243.451	44.0561	0
OAR19:29915312-29917859	164.741	477.638	48.0679	149.748	293.428	254.164	222.069	186.166	385.26	253.378	81.4796	0	101.641	98.1327	170.942	0	44.5549	33.443	2.26449	2.08236	6.16168	107.634	88.8309	95.2865	0	110.504	2.21881	2.50951	43.6287	0	7.8374	PROK2_BOVIN/F1MTW4_BOVIN	0.683546		5.6299	0.177623		110.768	230.149	229.852	226.571	92.6788	16.0525	51.1772	52.0024	13.4939	122.293	22.1536	0
OAR9:57550310-57550499	15.5051	0	5.34088	0	0	0	10.8326	19.094	0	170.506	5.20083	0	0	24.5332	65.8838	0	0	0	0	0	0	0	0	0	0	0	55.4703	2.50951	2.07756	0	0	F1MRS8_BOVIN	7.38629		5.62834	0.177672		12.1598	6.94865	2.70816	48.7003	22.6043	0	0	13.8676	1.14677	33.315	2.43196	0
OAR1:9598645-9601063	705.481	1420.62	389.884	1368.32	2445.98	2475.74	866.611	3250.75	1753.02	6460.19	745.452	3280	4739.46	1349.32	2986.14	466.817	469.137	479.35	267.21	643.451	417.762	887.978	496.851	526.345	374.385	295.866	257.382	306.16	130.886	90.3816	380.114	ZMYM6NB	0.684626		5.62697	0.177716		1313.78	838.662	1789.16	3052.35	3088.73	336.503	611.51	363.495	226.885	1494.25	262.755	0
OAR2:201967514-201968490	52.3296	66.7288	0	73.0022	103.036	0	126.381	4.7735	73.734	204.798	57.2091	0	99.7583	81.7772	133.548	29.587	15.7253	52.0225	0	8.32946	35.7377	7.68812	0	11.3436	0	10.694	0	5.01901	4.15512	20.3359	3.9187	C2orf69	1.12976		5.61645	0.178048		41.343	39.6861	75.6047	85.1287	78.771	19.4669	12.9388	5.5094	8.35717	50.7348	8.26859	0
OAR14:46760195-46760681	44.5771	70.2408	0	69.2585	107.515	97.9001	63.1904	119.337	230.419	130.499	52.0083	6.93447	820.653	283.494	140.671	0	28.8296	29.7271	0	0	43.1318	7.68812	67.7524	65.7931	73.2493	7.12931	0	57.7186	10.3878	2.25954	31.3496	WDR87	2.41935		5.61346	0.178143		85.8618	38.2726	84.4661	133.066	312.938	11.7114	29.6431	36.5429	25.4289	151.818	17.1724	0
OAR1:68348875-68350568	248.081	207.21	141.533	71.1304	347.185	252.281	173.322	329.371	536.415	613.442	606.763	675.417	2983.34	1053.56	794.167	336.963	18.3461	52.0225	170.969	129.107	81.3342	336.355	99.3702	122.511	0	131.892	150.879	12.5475	51.939	6.77862	15.6748	BRDT	1.34797		5.6128	0.178164		346.771	198.942	210.98	521.498	1376.62	115.66	161.542	101.321	21.735	553.906	69.3543	0
OARX:100670409-100672433	439.956	590.023	643.576	1314.98	1051.64	994.063	487.468	1995.32	3971.5	2533.78	1520.38	2704.44	5430.24	1474.72	1921.32	1191.7	348.577	429.185	443.274	703.839	173.759	222.956	453.188	206.454	51.5458	324.384	224.1	75.2852	166.205	33.8931	99.9269	A5D7H9_BOVIN	0.557685		5.60932	0.178275		1039.41	557.852	962.036	2505.24	2882.68	482.547	388.436	201.621	93.8275	1233.25	207.882	0
OAR3:37178785-37180204	403.132	846.402	785.109	460.476	552.137	258.871	326.784	541.792	567.752	453.414	495.812	1312	1112.4	1692.79	1003.39	41.0931	175.599	215.522	202.106	56.2238	166.982	146.074	388.447	319.891	0	96.2457	66.5644	20.076	108.033	54.229	0	CAPN13	0.147576		5.60652	0.178364		415.14	678.214	399.567	514.692	1280.15	126.864	189.432	120.675	45.5845	416.171	83.028	0
OAR3:124086699-124088225	89.1541	19.3162	88.1245	232.11	11.1995	141.202	84.8556	424.841	71.8906	138.12	188.963	482.639	553.376	561.537	169.161	0	31.4505	63.1701	0.566122	29.1531	93.6575	5.76609	3.01122	40.8371	46.1199	62.3815	77.6584	22.5856	41.5512	13.5572	88.1708	CEP290	0.589937		5.60585	0.178385		125.036	65.5316	117.342	205.954	441.678	19.0374	32.897	56.7492	41.4662	160.694	25.0073	0
OAR7:69685007-69688269	1397.39	1149.32	1580.9	1557.38	3064.19	1739.61	2619.69	3985.87	3595.45	5066.61	10916.5	3408.98	5068.85	7666.62	8353	42.7368	875.373	1216.95	1165.36	622.627	1051.18	1030.21	1997.94	313.084	260.442	1019.49	789.897	235.894	463.296	128.794	427.138	Q08DI4_BOVIN	0.430594		5.60533	0.178402		2348.74	1375.87	2245.22	5891.12	6124.36	660.085	1175.49	595.729	313.78	2635.87	469.747	0
OAR3:42919430-42921016	135.669	210.723	208.294	91.7208	407.663	239.102	142.63	391.427	479.271	639.637	306.849	418.842	615.49	429.331	649.935	0	76.0054	168.144	35.6657	79.1298	139.254	61.505	39.1458	122.511	70.5363	58.8168	33.2822	80.3042	31.1634	4.51908	23.5122	CEP68	0.194775		5.59295	0.178797		206.132	184.895	220.279	454.296	528.399	55.963	79.7587	71.2867	34.8747	198.927	41.2263	0
OAR4:92277505-92279868	364.369	906.107	803.802	301.368	497.259	611.876	588.573	806.721	1211.08	702.982	767.989	1312	1294.03	618.781	195.871	105.198	144.148	161.641	186.82	183.248	173.759	197.969	334.245	249.56	18.9906	92.6811	46.595	52.6996	112.188	27.1145	9.79675	ENSBTAG00000045645	0.323513		5.58747	0.178972		421.918	691.426	499.769	872.193	855.172	119.562	222.305	101.957	50.4498	389.706	84.3837	0
OAR3:180858362-180858764	374.06	179.114	419.259	318.215	342.706	738.016	368.31	157.525	11.0601	672.5	105.75	492.347	112.934	220.799	113.961	1.64372	26.2088	92.8972	5.0951	124.942	44.3641	59.583	153.572	106.63	0	23.1703	166.411	20.076	29.0858	6.77862	23.5122	SYT10	0.740804		5.58276	0.179123		177.759	324.144	441.812	236.709	235.01	25.169	95.6153	74.0528	19.8632	197.319	35.5518	0
OAR9:16369263-16370537	85.2779	33.3644	82.7836	87.9771	488.3	448.081	173.322	66.829	82.9507	105.733	112.685	0	190.105	103.585	3.56129	0	0	33.443	1.13224	41.6473	34.5054	1.92203	51.1907	108.899	0	51.6875	53.2515	0	14.5429	2.25954	0	KCNK9	1.05485		5.5825	0.179131		79.3237	67.142	299.42	92.0493	74.3128	6.91505	32.3164	53.4595	4.20061	115.979	15.8647	0
OAR2:138177503-138178807	418.637	878.01	387.214	406.192	524.138	1238.81	673.429	1112.22	1513.39	1140.2	872.005	1042.94	1407.91	1237.56	1606.14	1.64372	123.181	222.953	248.528	93.7064	155.274	424.769	272.515	304.009	122.082	267.349	246.288	42.6616	149.584	0	88.1708	DCE1_BOVIN	0.149616		5.58245	0.179133		555.533	561.287	710.643	1159.46	1323.64	119.261	236.566	234.932	70.1041	497.043	111.107	0
OAR6:35042961-35043855	114.35	321.352	221.646	166.595	1323.78	1602.17	1220.48	1637.31	1845.19	2765.25	2687.09	1938.88	5769.04	3767.21	8865.83	544.072	183.461	39.0168	370.81	518.509	104.749	968.704	752.805	292.666	141.073	436.67	1080.56	250.951	299.168	140.092	421.26	SYUA_BOVIN	0.745253		5.58162	0.17916		1315.83	219.116	1078.26	2233.71	5085.24	227.472	586.191	487.743	277.868	1890.18	263.166	0
OAR18:32468405-32468935	38.7627	208.966	0	28.0778	80.6366	58.3635	57.774	114.564	368.67	291.48	34.6722	31.8985	144.932	0	58.7613	44.3805	2.62088	35.301	0	10.4118	19.7174	51.8948	6.02244	15.8811	2.71294	0	82.096	15.057	0	0	3.9187	ENSBTAG00000032631	1.47344		5.58154	0.179162		58.3088	82.5764	56.213	202.347	58.8979	16.4605	22.0116	25.1725	4.74393	87.212	11.6618	0
CL10984Contig1	109.505	478.516	380.538	94.5286	527.498	364.301	330.395	33.4145	0	449.127	204.566	279.459	340.684	347.553	195.871	11.5061	10.4835	39.0168	146.059	125.983	79.4857	62.466	114.426	87.346	0	7.12931	49.9233	6.27377	38.4348	1.12977	11.7561	Q2NKZ8_BOVIN	0.563294		5.57439	0.179392		158.948	322.853	329.181	171.777	290.892	41.4132	95.5903	36.0996	14.3986	163.683	31.7895	0
OAR12:44975375-44976035	0	17.5602	53.4088	0	0	116.727	9.02719	38.188	0	114.306	65.8771	151.865	0	0	17.8064	0	0	0	1.69837	0	2.46467	92.2575	3.01122	0	0	12.4763	0	0	0	0	0	ICMT	3.45185		5.57377	0.179412		22.4733	23.6563	31.4386	54.5928	42.4178	0.339673	24.4333	3.11907	0	41.6894	4.49467	0
OAR4:76600353-76601309	180.246	482.906	229.658	209.647	454.701	507.386	225.68	147.978	965.915	514.377	450.738	1155.28	1084.17	586.07	202.993	36.1619	102.214	115.193	7.92571	137.436	136.789	253.708	37.6402	145.199	92.2398	83.7694	37.7198	117.947	47.7838	42.9313	21.5529	POLM	0.593445		5.57186	0.179473		284.321	297.603	349.354	519.752	757.128	52.2989	141.393	89.7319	57.5537	309.512	56.8642	0
OAR2:110592117-110593227	219.009	56.1927	21.3635	145.069	296.788	214.627	344.839	861.616	282.032	74.2989	543.486	348.11	328.45	542.456	465.638	0	68.1428	179.292	1.4153	43.7296	106.597	78.8033	159.595	55.5838	43.407	49.9052	4.43762	20.076	73.7533	0	25.4716	MFAP3L	0.591117		5.55943	0.179875		182.393	98.8551	250.331	440.359	421.163	49.77	97.1811	38.3334	29.8252	204.376	36.4786	0
OAR3:78939275-78940540	604.698	976.348	833.177	690.714	1119.95	1637	1182.56	2195.81	2554.88	1505.98	2153.14	2746.05	4478.77	3164.78	1652.44	807.068	314.505	356.725	189.085	143.683	874.959	593.908	635.367	301.741	73.2493	268.24	190.818	125.475	297.091	15.8168	88.1708	E1BMT1_BOVIN	0.223009		5.55912	0.179884		1057.17	804.741	1157.56	2102.45	3010.51	333.477	561.979	208.512	131.638	1073.15	211.434	0
OAR12:17645876-17648815	556.244	670.8	952.011	522.247	1618.33	1980.59	1030.91	1575.25	759.46	3874.02	1935.57	1210.76	5837.74	5290.99	3280.84	334.497	631.631	274.976	586.219	318.602	457.813	426.691	673.007	703.305	165.489	434.888	312.852	67.7567	353.185	47.4504	199.854	ESRRG	0.613994		5.53901	0.180538		1196.26	726.352	1288.02	2036.08	3905.08	365.465	469.028	404.134	167.061	1462.35	239.252	0
OAR24:22924836-22925755	15.5051	5.26806	93.4654	153.492	620.454	611.876	373.726	353.239	1080.2	200.035	216.701	472.931	24.469	169.006	117.523	0	2.62088	7.43178	5.66122	331.096	78.8695	219.112	109.909	9.07491	29.8423	46.3405	19.9693	2.50951	0	2.25954	3.9187	Q1LZG2_BOVIN	1.19279		5.53573	0.180645		173.436	38.0795	439.887	462.544	195.982	3.14278	184.747	26.3068	2.17194	246.571	34.6871	0
OAR14:48363180-48364306	38.7627	203.698	64.0905	104.824	24.639	86.6039	292.481	286.41	94.0108	116.211	306.849	438.258	116.698	125.392	124.645	0	41.934	107.761	0.566122	14.5765	92.4252	1.92203	85.8197	18.1498	0	24.9526	0	15.057	39.4736	22.5954	1.95935	A2VDT2_BOVIN	0.906372		5.53336	0.180722		93.2505	102.184	127.137	200.87	201.248	30.0522	48.6859	10.7756	19.7714	108.074	18.6501	0
OAR3:116355381-116356894	0	103.605	0	0	129.915	0	7.22176	219.581	0	54.2953	8.66805	0	58.3492	0	64.1032	0	0	0	0	6.24709	16.0204	1.92203	16.5617	27.2247	0	0	53.2515	2.50951	2.07756	0	0	MYF5_BOVIN	3.92883		5.47463	0.182661		24.8888	34.5351	34.2841	70.6361	30.6131	0	10.1878	20.1191	1.14677	48.7767	4.97776	0
OAR3:7864794-7865741	155.051	331.888	98.8062	48.6682	127.675	124.258	335.812	486.897	33.1803	357.206	206.299	16.6427	436.678	226.25	231.484	14.7935	31.4505	130.056	20.9465	45.812	76.4048	32.6745	34.629	40.8371	51.5458	24.9526	48.8139	20.076	22.8531	6.77862	25.4716	TOR2A_BOVIN/A6QQZ4_BOVIN	0.808486		5.46294	0.183052		124.029	195.248	159.103	270.896	227.764	39.4493	47.3801	41.5373	18.7948	136.105	24.8057	0
OAR2:131376188-131377207	116.288	635.68	769.086	584.018	862.364	1669.95	671.623	749.439	1155.78	1234.98	1997.12	3323	611.725	1283.9	1718.32	136.429	36.6923	117.051	161.345	487.273	199.638	455.521	942.511	65.7931	24.4164	306.56	252.945	22.5856	139.196	0	47.0244	CYC2_BOVIN	0.592651		5.46164	0.183095		670.266	507.018	946.989	1284.33	1734.24	90.3033	521.236	162.429	52.2016	740.567	134.053	0
OAR7:32261976-32262814	11.6288	214.235	8.01132	110.439	2.23991	1.88269	81.2447	4.7735	0	0.952549	105.75	829.362	48.938	21.8073	69.4451	3.28744	23.5879	0	0	141.601	22.182	5.76609	36.1346	6.80618	0	0	6.65644	5.01901	14.5429	15.8168	13.7155	GPR176	6.61359		5.46031	0.18314		58.2524	77.9582	48.9517	27.8691	242.388	5.37507	51.4209	3.36565	12.2735	151.621	11.6505	0
OAR20:10368613-10370233	23.2576	121.165	120.17	59.8993	192.632	274.873	231.096	128.884	250.695	416.264	185.496	413.294	33.8802	109.036	12.4645	0	18.3461	39.0168	2.26449	10.4118	45.5964	15.3762	67.7524	145.199	2.71294	26.7349	42.1574	40.1521	12.4653	20.3359	15.6748	C6orf222/A5PJT4_BOVIN	0.859663		5.44361	0.183702		99.2679	88.1976	189.625	245.335	142.169	11.9255	34.7842	54.201	22.157	115.452	19.8536	0
OAR8:38240228-38243805	116.288	80.777	186.931	232.11	201.592	25.4164	149.851	324.598	117.974	31.4341	130.021	0	318.097	106.31	277.78	0	70.7637	91.0393	1.13224	56.2238	104.749	13.4542	39.1458	9.07491	0	5.34698	11.0941	10.038	31.1634	0	7.8374	POU3F2	0.843744		5.43707	0.183923		88.7175	127.999	152.242	151.007	175.547	32.587	53.3931	6.37899	12.2597	97.6299	17.7435	0
OAR14:53712416-53712817	282.968	1554.08	958.688	222.75	1238.67	1018.54	1234.92	1451.14	2431.38	1982.26	1613.99	3239.09	2116.57	1515.61	778.142	415.862	60.2802	254.538	399.682	41.6473	1079.53	419.003	602.244	61.2556	173.628	190.709	90.9713	225.856	89.335	115.237	25.4716	A4IFC8_BOVIN	0.372482		5.43699	0.183925		834.969	931.911	928.719	1869.69	1912.35	226.072	535.605	129.141	113.975	829.299	166.994	0
OAR9:43316212-43317482	4552.68	3712.23	6409.05	3854.14	6757.8	4490.23	5759.35	9993.32	6792.74	6337.31	10809.1	9008.57	14108.3	15221.5	17796.6	765.975	1640.67	2480.36	1119.22	2135.46	2794.94	1768.27	2362.3	1320.4	306.562	2427.53	2573.82	341.293	1844.87	137.832	642.667	CRF_BOVIN	0.133366		5.43246	0.184079		4847.26	4891.32	5215.38	8483.11	14033.7	1201.24	2265.24	1657.08	741.666	4628.72	969.452	0
OAR13:55899688-55902626	79.4635	328.376	261.703	29.9496	882.523	870.746	279.843	515.538	991.722	949.692	490.611	252.415	664.428	457.953	288.464	0	73.3846	72.4599	442.141	152.013	81.3342	221.034	75.2805	49.912	0	65.9461	106.503	5.01901	45.7063	22.5954	29.3903	CDH26	0.56598		5.42933	0.184185		283.424	223.181	515.765	736.891	415.815	117.597	132.415	55.5903	25.6777	306.09	56.6848	0
OAR5:48835223-48837307	23.2576	26.3403	120.17	7.48741	35.8385	276.756	64.9958	81.1495	132.721	155.266	97.0821	0	133.638	139.021	186.968	6.57489	31.4505	7.43178	2.26449	6.24709	16.0204	13.4542	39.1458	4.53745	24.4164	40.9935	0	10.038	64.4043	20.3359	3.9187	PSD2	1.0247		5.42315	0.184395		57.1589	56.5892	96.2695	116.555	114.907	9.54434	18.7169	17.4869	24.6742	67.455	11.4318	0
OAR11:28999741-29001117	211.257	614.607	200.283	381.858	920.601	798.262	917.163	1121.77	18.4335	1519.32	1237.8	1248.2	1154.75	1361.59	1169.88	345.182	138.906	180.221	3.39673	79.1298	108.446	282.539	498.357	200.782	8.13881	137.239	443.762	20.076	62.3267	6.77862	17.6342	Q8MJU2_BOVIN	0.333785		5.42228	0.184424		497.055	342.049	754.471	974.33	1233.61	133.541	242.118	197.481	26.7039	492.151	99.4109	0
OAR2:201312888-201316059	521.358	323.108	363.18	481.066	595.815	481.97	574.13	887.871	1098.64	950.644	997.692	410.52	1876.59	1045.39	778.142	323.813	104.835	245.249	187.386	216.566	283.437	51.8948	212.291	113.436	5.42587	165.757	53.2515	37.6426	143.352	18.0763	78.374	F1N426_BOVIN	0.290046		5.42005	0.1845		439.577	402.548	533.245	983.711	1027.66	172.257	191.047	84.4676	69.3611	424.539	87.9154	0
OAR2:31285020-31286721	69.7728	45.6565	88.1245	104.824	235.19	421.724	417.056	844.909	348.393	693.456	792.259	478.478	1411.67	1169.41	3538.14	0	31.4505	50.1645	219.655	54.1415	28.3437	263.318	105.393	56.7182	143.786	192.491	372.76	90.3422	54.0165	164.947	272.35	ENSBTAG00000045622	1.43229		5.41445	0.184691		411.579	67.8513	294.698	669.754	1649.43	60.2541	112.799	191.439	145.414	675.31	82.3158	0
OAR26:32157894-32160005	3112.64	4962.52	7770.98	5949.68	14147.2	18779.9	11520.5	7355.96	25364.5	12621.3	15651	23184	10730.6	19193.1	4480.1	3806.86	1459.83	1856.09	2581.52	739.239	3227.49	4514.85	10203.5	1860.36	1405.3	1953.43	585.766	519.468	1211.22	323.114	176.342	LETM2	0.455521		5.41246	0.184759		7137.05	5282.04	12599.3	15248.2	14397	1940.86	4671.27	1451.21	557.535	7195.05	1427.41	0
OAR24:37060879-37062199	3977.05	8446.46	7899.16	3069.84	7241.62	6719.34	8137.11	8864.38	16442.7	11852.6	13074.9	10944	17361.7	14191.1	15821	1926.44	1564.66	5061.04	2190.33	2854.92	2513.97	3717.21	2785.38	1454.25	705.363	1048.01	1814.99	936.046	897.505	291.481	636.789	KPNA7	0.10841		5.4053	0.185004		5949.72	6774.22	6291.98	12558.6	14579.4	2148.49	2967.87	1255.65	690.455	5292.98	1189.94	0
CL8651Contig1	478.719	1396.04	630.224	122.606	992.278	2294.06	655.374	119.337	739.183	427.695	266.976	946.555	598.55	182.636	116.632	1.64372	127.113	374.376	461.389	166.589	120.153	29.7915	248.426	171.289	2.71294	42.7759	31.0634	20.076	167.243	0	6.85773	TRPC7	1.14239		5.39251	0.185442		385.109	834.993	1016.08	388.298	461.093	192.904	141.24	61.9603	48.5443	493.969	77.0217	0
OAR1:99232761-99235196	1237.5	2907.97	1607.6	725.343	1980.08	2169.81	1984.18	3897.56	1761.32	2923.37	2830.98	3676.65	3322.14	2375.63	4431.13	417.505	555.626	732.03	586.785	417.514	543.46	1164.75	896.59	657.931	124.795	206.75	684.503	81.559	147.507	117.496	164.585	C1orf51	0.162001		5.38089	0.185843		1462.28	1917.69	1714.85	2853.31	3451.39	458.389	755.579	418.495	127.787	1279.15	292.456	0
OAR17:69221381-69223022	296.534	302.036	915.961	561.556	660.772	1504.27	664.401	1260.2	670.979	1786.51	1388.62	1424.34	1453.08	2747.72	1666.68	113.417	170.357	250.823	65.104	177.001	290.831	511.26	347.796	127.049	43.407	648.767	270.695	7.52852	361.495	6.77862	39.187	HORMAD2	0.293113		5.37877	0.185916		668.876	504.844	847.751	1276.58	1822.96	119.94	331.722	272.48	103.747	670.4	133.775	0
OAR13:63847515-63849787	156.989	40.3885	32.0453	44.9245	20.1592	212.744	205.82	229.128	0	24.7663	97.0821	693.447	22.5868	209.895	151.355	0	26.2088	39.0168	1.13224	81.2122	103.516	46.1287	3.01122	24.956	0	16.041	59.9079	0	10.3878	13.5572	0	MMP24	2.14617		5.37336	0.186103		82.7873	76.4742	120.912	87.7441	269.321	13.2716	58.4671	25.2262	5.98626	134.435	16.5575	0
OAR14:48606665-48609154	48.4533	407.397	98.8062	33.6933	134.394	86.6039	72.2176	19.094	261.756	1.9051	0	1.38689	3.76446	29.985	46.2967	47.6679	15.7253	55.7383	2.26449	0	19.7174	1.92203	66.2468	9.07491	5.42587	0	0	20.076	4.15512	0	0	CNTD2	2.52868		5.35777	0.186645		48.1861	184.885	81.7273	70.6887	20.3583	24.2792	21.9716	3.6252	6.05779	85.8106	9.63721	0
OAR4:50070565-50072448	116.288	0	96.1358	3.74371	167.993	11.2962	137.213	539.405	298.623	444.841	601.562	489.573	1624.37	1769.11	2105.61	826.792	2.62088	52.0225	0.566122	2.08236	3.69701	86.4914	57.2132	6.80618	5.42587	81.9871	452.638	35.1331	25.9695	22.5954	11.7561	F1MN01_BOVIN	0.898038		5.35678	0.186679		325.147	70.8079	80.0615	471.108	1497.17	176.4	37.371	136.714	23.8635	550.316	65.0294	0
OAR21:40908624-40909716	317.854	670.8	243.01	230.238	315.827	739.899	696.899	1207.69	654.389	1345.95	2269.29	956.956	2143.86	1799.1	2024.59	96.9796	152.011	287.981	6.22734	168.672	151.577	457.443	322.2	79.4055	62.3975	620.25	230.756	32.6236	122.576	56.4885	262.553	C11orf85	0.338259		5.35585	0.186712		604.081	410.555	495.716	1369.33	1731.13	108.64	274.973	248.202	118.56	663.215	120.816	0
OAR1:14127446-14135154	1397.39	4743.01	3547.68	2610.3	5710.64	7277.56	4771.77	5248.46	9660.07	8364.81	10642.6	11873.2	16235.2	13928	10790.7	1785.9	804.609	1333.08	3368.43	803.793	1416.57	2276.65	2998.42	1610.8	995.647	1424.97	2111.2	421.597	924.513	506.137	485.919	MYCL1	0.123827		5.35444	0.186761		4518.38	3229.36	5092.57	8478.99	13206.8	1458.4	1873.86	1535.65	584.542	4411.25	903.675	0
OAR3:94947554-94950255	277.153	182.626	186.931	245.213	614.854	254.164	350.255	429.615	1351.17	1153.54	492.345	1614.34	818.771	452.501	591.174	71.5019	191.324	265.686	279.664	22.906	426.388	86.4914	76.7861	133.855	92.2398	64.1638	24.4069	32.6236	10.3878	4.51908	13.7155	NOTO	0.600312		5.35195	0.186848		348.752	215.57	366.121	856.668	869.197	161.635	153.143	78.6664	15.3115	401.367	69.7504	0
OAR25:34401307-34402149	38.7627	277.451	0	52.4119	183.672	312.527	166.1	281.636	650.702	274.334	361.458	227.451	167.519	166.28	160.258	0	49.7967	52.0225	1.13224	95.7888	24.6467	1.92203	91.8422	20.4185	67.8234	69.5108	102.065	20.076	29.0858	27.1145	9.79675	SH2D4B	0.489708		5.34194	0.187198		128.503	105.405	178.678	392.033	180.377	20.5903	53.5499	64.9545	21.5183	143.277	25.7007	0
OAR21:9255030-9256418	1192.92	1046.59	846.529	612.096	1599.29	2402.32	2431.93	3575.35	2468.24	3798.29	4142.46	4316.01	11585.1	8692.92	8345.88	1007.6	1546.32	793.342	514.039	689.263	412.216	584.297	1299.34	651.125	230.6	910.77	803.21	363.878	1113.57	153.649	327.211	SYTL2	0.28909		5.33837	0.187323		2208.27	1028.68	1761.41	3496.09	8234.99	772.26	746.279	648.926	489.577	2742.5	441.654	0
OAR9:44380635-44383141	122.102	143.994	13.3522	80.4897	837.725	508.328	95.6883	348.465	1310.62	153.36	145.623	141.463	144.932	310.754	283.122	0	47.1758	137.488	69.633	229.06	69.0108	53.8169	112.921	136.124	0	16.041	2.21881	0	51.939	0	1.95935	CPA6/ARFGEF1	1.8805		5.33688	0.187375		179.594	93.1494	380.558	489.518	220.068	50.8593	116.202	38.5958	13.4746	272.87	35.9188	0
OAR24:37861023-37861631	38.7627	24.5843	109.488	37.4371	136.634	235.337	83.0502	62.0555	55.3005	63.8208	34.6722	370.301	48.938	141.747	64.1032	0	2.62088	44.5907	25.4755	10.4118	36.9701	73.0372	19.5729	24.956	27.1294	5.34698	22.1881	2.50951	2.07756	2.25954	1.95935	ENSBTAG00000046943	1.21508		5.33583	0.187412		58.3012	57.6117	123.115	53.9622	156.272	14.5374	34.998	19.9051	2.20149	77.1827	11.6602	0
OAR14:56149341-56150287	5.8144	86.045	53.4088	0	120.955	62.1289	110.132	52.5085	337.333	403.881	131.754	174.749	515.732	231.702	122.864	0	0	18.5794	245.131	22.906	20.9497	0	42.1571	56.7182	0	14.2586	31.0634	5.01901	22.8531	0	3.9187	C19orf75	1.15567		5.314	0.188182		93.3084	48.4227	73.3039	231.369	261.262	52.7421	21.5032	25.51	7.94771	129.288	18.6617	0
OAR1:22443322-22446717	11.6288	1.75602	0	0	638.373	111.079	1083.26	377.106	1000.94	4.76275	1288.07	4.16068	0	54.5182	753.212	0	0	0	355.808	22.906	0	28.8305	570.626	0	0	0	53.2515	0	4.15512	2.25954	33.309	E1B749_BOVIN	2.55246		5.30659	0.188445		206.452	4.46161	458.179	667.72	202.973	71.1615	155.591	13.3129	9.9309	369.831	41.2904	0
OAR4:37112394-37113558	27.1339	1.75602	160.226	0	122.075	0	19.8598	42.9615	0	33.3392	41.6066	1.38689	619.254	197.628	90.8129	52.5991	0	0	0.566122	4.16473	0	0	204.763	0	0	1.78233	0	5.01901	4.15512	0	0	U3	4.42937		5.30518	0.188495		52.6158	63.0387	35.4837	29.4768	227.271	10.633	52.2319	0.445582	2.29353	120.57	10.5232	0
OAR15:47250715-47251840	31.0101	251.111	0	196.545	8.95962	178.856	240.123	162.299	0	283.86	13.8689	1.38689	79.0538	5.45182	211.897	44.3805	5.24175	7.43178	0.566122	47.8944	1.23234	5.76609	52.6963	43.1058	18.9906	0	59.9079	20.076	8.31023	0	19.5935	ENSBTAG00000005251	1.62882		5.29659	0.188801		64.5037	94.0404	156.121	115.007	74.4473	11.524	26.8973	30.5011	11.9949	88.6016	12.9007	0
OAR26:15092698-15094550	261.648	410.909	1036.13	372.499	1180.43	830.268	898.206	2128.98	748.4	1182.11	1014.16	3081.68	1138.75	1782.74	1538.48	1.64372	107.456	215.522	452.331	216.566	162.668	432.457	591.704	86.2116	73.2493	413.5	545.828	35.1331	159.972	0	54.8618	B5LED8_BOVIN	0.399009		5.29122	0.188992		682.403	569.562	820.351	1268.41	1885.41	155.391	350.849	279.697	62.4917	710.518	136.481	0
OAR22:14734647-14736465	219.009	844.646	1094.88	533.478	974.359	1615.35	1431.71	2410.62	554.848	2144.19	2291.83	1421.57	2568.31	4148.83	4163.15	75.6112	73.3846	390.168	23.7771	653.862	77.6372	284.461	1520.67	369.803	75.9622	417.065	663.425	115.437	244.113	131.053	211.61	PDE6C	0.422071		5.28861	0.189086		1024.03	719.512	1138.73	1850.37	3075.46	112.588	634.156	381.564	175.553	1130.76	204.805	0
OAR24:2551479-2552090	23.2576	0	0	0	2.23991	94.1347	37.9142	0	0	0	45.0738	0	0	54.5182	19.5871	0	0	0	1.69837	37.4826	14.788	1.92203	0	0	0	0	0	0	0	0	0	U5	3.89354		5.28124	0.189349		10.7296	7.75253	33.5722	11.2685	18.5263	0.339673	13.5482	0	0	21.8279	2.14591	0
OAR2:51962792-51964216	1961.39	3202.98	1928.06	1394.53	5758.8	5307.32	3087.3	7761.71	12122.8	11416.3	11101.2	9525.88	20922.9	14170.6	13759.9	705.157	1256.71	1869.09	3003.28	1767.93	989.566	2275.68	1714.89	1091.26	309.275	4200.95	2867.81	479.316	617.035	483.542	1314.72	A9Q1J5_BOVIN	0.198699		5.27735	0.189489		4786.06	2364.14	3886.99	10600.5	14594.8	1366.85	1687.02	2117.32	723.654	5216.98	957.212	0
OAR8:17055753-17056363	9.69067	17.5602	194.942	97.3363	33.5986	212.744	99.2991	138.431	0	674.405	76.2788	0	155.284	406.16	441.6	0	0	18.5794	0.566122	0	70.2432	13.4542	88.8309	81.6742	37.9811	99.8104	26.6257	27.6046	49.8614	0	1.95935	ENSBTAG00000035379/C6orf170	2.04297		5.2743	0.189599		99.1781	74.0643	110.745	222.279	250.761	3.82911	43.1321	61.5228	19.8563	152.587	19.8356	0
OAR8:7008919-7013020	939.995	612.851	1164.31	902.233	2976.84	4936.43	2595.32	3804.48	3541.07	10419.5	8363.8	8569.61	32605.9	13697.7	13974.5	37.8056	1433.62	619.625	503.849	2101.11	465.823	1818.24	1107.38	1135.5	439.496	3832.9	3736.48	634.905	706.37	1012.27	2482.5	TTK	0.951275		5.27365	0.189622		4231.37	905.719	2852.7	6532.2	17211.9	518.98	1373.14	2286.09	1209.01	6489.65	846.273	0
OAR7:14941611-14945728	492.286	3342.59	1149.62	1021.1	3336.34	1727.37	3969.26	2441.64	1769.62	3520.15	4965.92	2223.19	1892.58	2791.33	1842.08	328.744	228.016	609.406	328.351	740.281	565.642	443.028	1859.43	581.929	173.628	761.054	390.511	55.2091	166.205	72.3053	82.2927	F1N157_BOVIN	0.391228		5.26906	0.189787		1415.2	1661.5	2513.52	3174.33	2187.3	298.903	902.095	476.78	94.003	1338.18	283.039	0
OAR8:63442497-63447058	548.492	914.887	745.052	260.188	1154.67	1041.13	1113.96	1775.74	2704.19	2891.94	2229.42	1593.54	2955.1	2296.58	2792.05	1757.14	191.324	282.408	9.62407	289.449	230.447	157.607	721.187	129.317	108.517	284.281	521.421	50.1901	128.809	9.03816	199.854	KIAA1244	0.218435		5.26263	0.190019		970.566	736.144	892.486	2400.32	2409.32	448.099	349.672	260.884	96.9727	977.827	194.113	0
OAR3:131961794-131963532	209.318	893.815	387.214	275.162	1709.05	854.743	315.049	214.807	2002.8	1287.85	313.783	1902.82	2050.69	501.567	336.542	208.753	107.456	296.342	96.2407	224.895	322.872	741.904	82.8085	220.067	94.9528	32.0819	86.5337	75.2852	64.4043	6.77862	25.4716	GPR84_BOVIN	1.0667		5.26226	0.190032		514.26	496.782	788.501	954.809	1197.9	141.758	343.12	108.409	42.9849	620.933	102.852	0
OAR11:44999445-45001571	31.0101	79.0209	50.7383	56.1556	136.634	248.516	27.0816	62.0555	602.775	101.923	78.0124	231.611	342.566	62.6959	49.858	18.0809	28.8296	159.783	1.13224	6.24709	52.9904	1.92203	12.0449	29.4935	86.8139	30.2996	2.21881	0	8.31023	0	0	F1N7G3_BOVIN	1.94782		5.25987	0.190119		83.8329	53.5898	117.097	211.191	171.683	41.5652	18.3011	37.2064	2.07756	126.014	16.7666	0
OAR18:65920823-65921842	1261.72	1344.23	1834.59	1327.14	3391.22	3707.03	3646.08	5890.5	8336.55	7533.24	9834.76	13545.1	22627.3	18036	25124.9	1433.33	862.269	1053.45	3368.71	1940.76	1338.32	2312.2	3815.21	1243.26	941.389	1870.55	1539.86	943.574	949.444	752.427	1495.96	WDR20	0.175526		5.25648	0.190242		4945.19	1480.18	3017.87	7898.76	19833.3	1343.55	2351.62	1398.76	1035.35	6460.8	989.039	0
OAR17:71812632-71814029	32.9483	1.75602	101.477	119.799	125.435	64.0116	126.381	95.4699	654.389	103.828	135.222	15.2558	0	166.28	24.929	0	15.7253	106.832	0.566122	22.906	57.9198	0	40.6515	18.1498	27.1294	8.91164	39.9386	7.52852	10.3878	0	1.95935	ENSBTAG00000022019	2.37071		5.25645	0.190242		68.5737	45.3937	108.906	247.227	51.6163	24.6246	30.3693	23.5324	4.96892	119.83	13.7147	0
OAR5:19380537-19382176	2680.44	6231.24	5244.74	2674.88	5960.39	7807.53	9559.8	12182	15240.8	11378.7	16807.3	16696.8	16589.1	19809.2	16804.8	2326.69	1108.63	2248.11	1798.57	2240.62	2477	3098.31	4220.22	2420.73	1820.38	2144.14	2835.64	1831.94	972.297	885.74	1201.08	E1BC90_BOVIN	0.067114		5.25458	0.19031		6428.96	4718.81	6500.65	13902.2	17475	1496.4	3009.04	2305.22	1222.76	6029.2	1285.79	0
OAR5:14410743-14411899	60.0821	80.777	40.0566	43.0526	161.273	278.639	99.2991	76.376	414.754	204.798	84.9468	794.69	359.506	117.214	133.548	0	7.86263	89.1814	15.8514	31.2355	43.1318	269.084	31.6178	45.3745	21.7035	12.4763	11.0941	10.038	8.31023	0	1.95935	CLEC4G	1.49104		5.25214	0.190399		114.449	60.3052	145.566	195.219	351.24	22.5791	93.7673	22.6621	5.0769	166.122	22.8899	0
OAR1:230143080-230144278	38.7627	163.31	0	0	107.515	105.431	28.887	76.376	0	91.4448	133.488	2.77379	0	13.6295	60.5419	0	0	0	1.13224	8.32946	32.0407	11.5322	40.6515	15.8811	0	53.4698	0	0	4.15512	0	0	ENSBTAG00000009622	1.5824		5.24529	0.190647		31.9146	67.3575	60.4584	75.3272	19.2363	0.226449	23.1385	17.3377	1.03878	45.4577	6.38292	0
OAR17:2353088-2355734	434.142	444.273	141.533	129.158	580.136	448.081	456.776	606.234	272.816	666.785	686.509	441.032	4017.62	673.299	1876.8	556.4	306.643	94.7552	253.057	331.096	142.951	38.4406	96.359	170.155	29.8423	92.6811	88.7525	45.1711	118.421	15.8168	35.2683	RBM46	1.73421		5.24333	0.190719		461	339.983	403.538	558.086	1752.19	242.171	152.212	95.3576	53.6693	751.245	92.2	0
OAR11:23746038-23747806	608.574	152.774	664.939	393.089	347.185	544.099	368.31	529.858	1082.05	1466.93	1062.7	42.9937	1949.99	1698.24	2671.86	267.927	314.505	200.658	394.021	143.683	135.557	244.098	234.875	179.229	2.71294	137.239	188.599	27.6046	174.515	15.8168	103.846	SPATA22	0.685881		5.24042	0.190824		527.37	475.429	413.171	1035.38	1590.77	235.422	189.553	126.945	80.4455	635.862	105.474	0
OAR2:224770868-224773929	1422.59	1188.83	1466.07	1727.72	2578.13	3447.21	2577.26	2940.47	3338.31	4709.4	6286.07	5231.36	6265.95	5879.78	6361.35	1405.38	521.555	553.668	1274.34	932.899	540.995	1007.14	1782.64	608.019	122.082	793.136	781.022	115.437	498.614	149.13	199.854	MOGT1_BOVIN	0.103269		5.23796	0.190914		2151.82	1359.16	2582.58	4318.56	5934.61	750.989	1065.92	576.065	240.759	2039.9	430.364	0
OARX:30884623-30885408	9.69067	161.554	16.0226	1.87185	58.2376	39.5366	209.431	133.658	0	318.152	339.787	305.117	3.76446	188.088	224.361	0	18.3461	5.57383	153.419	2.08236	18.485	7.68812	127.977	9.07491	8.13881	48.1229	2.21881	0	8.31023	0	0	A6QQ75_BOVIN	1.37575		5.23456	0.191038		78.0228	62.4224	77.2692	197.899	180.332	35.4678	39.0581	16.8888	2.07756	106.95	15.6046	0
OAR7:54501797-54503971	46.5152	152.774	291.078	73.0022	0	0	134.505	233.901	0	0.952549	121.353	508.99	0	57.2441	49.858	0	5.24175	14.8636	0	52.0591	20.9497	0	115.932	49.912	0	0	46.595	0	35.3185	0	0	F1MGW7_BOVIN	2.68579		5.22636	0.191338		64.8724	163.456	51.8769	89.0516	154.023	4.02106	47.2352	24.1268	8.82962	109.576	12.9745	0
OARX:113060138-113061278	399.256	1587.44	891.927	310.728	1343.94	1489.21	1653.78	3021.62	1806.48	2188.01	3130.9	6004.56	3566.83	3243.83	4248.62	399.425	267.329	598.258	366.847	418.555	274.811	974.47	617.3	294.935	268.581	568.563	1372.34	117.947	178.67	99.4198	309.577	SYTL4	0.206888		5.22139	0.19152		1355.3	959.542	1199.42	2536.75	4265.96	326.372	571.284	626.103	176.403	1443.89	271.059	0
OAR7:89620921-89624186	372.122	928.935	516.73	505.4	2020.4	1204.92	1603.23	2534.73	986.192	2545.21	3111.83	1492.99	1372.15	2025.35	2745.75	294.226	110.077	334.43	119.452	618.462	522.51	507.416	814.535	340.309	10.8517	687.979	173.067	55.2091	174.515	65.5267	72.496	STON2	0.272224		5.21594	0.19172		931.194	605.929	1333.49	2294.49	1909.06	171.637	615.731	303.052	91.9367	904.116	186.239	0
CL3218Contig2	1495.27	969.324	2281.89	1295.32	2284.7	6491.53	4286.11	5613.63	7108.88	7228.9	9232.34	6878.99	15672.4	11480.2	9284.28	1374.97	1837.23	2010.3	726.335	1818.95	719.684	1175.32	1812	454.88	701.294	1899.07	1729.56	1401.56	536.01	233.863	348.764	SLC4A10/0	0.238023		5.20297	0.192198		3560.76	1582.16	3589.42	7295.94	10829	1189.77	1381.49	1196.2	630.049	3835.24	712.152	0
CL31718Contig1	1.93813	234.429	30.71	19.6545	11.1995	0	28.887	45.3482	0	46.1987	95.3485	334.935	0	42.2516	113.071	0	30.1401	26.0112	0	0	27.1114	107.634	3.76402	0	0	7.12931	0	0	4.15512	0	0	CC024_BOVIN	3.17603		5.19994	0.19231		39.0295	89.0257	14.9353	46.7238	122.564	11.2303	34.6273	1.78233	1.03878	73.9478	7.80591	0
OAR12:2356618-2356956	228.7	68.4848	149.545	174.082	109.755	148.733	196.793	658.743	88.4808	220.991	402.197	224.677	1189.57	1275.73	897.445	274.502	152.011	63.1701	45.8559	104.118	91.1929	84.5694	18.0673	54.4495	16.2776	71.2931	17.7505	47.6806	62.3267	83.603	52.9025	SLC45A3	0.72323		5.19143	0.192625		234.635	148.91	157.341	342.603	896.854	107.108	74.4869	39.9427	61.6282	325.703	46.927	0
OAR11:22367042-22369007	7.75253	126.434	194.942	5.61556	174.713	131.789	86.6611	105.017	718.906	232.422	258.308	324.533	101.641	152.651	62.3225	0	15.7253	72.4599	33.9673	29.1531	27.1114	92.2575	153.572	18.1498	18.9906	23.1703	8.87525	27.6046	14.5429	11.2977	5.87805	LAT4_BOVIN	1.20442		5.17882	0.193094		104.402	109.709	99.6945	328.663	160.287	24.4305	75.5235	17.2965	14.8308	142.103	20.8804	0
OAR7:46845026-46845953	199.628	863.962	98.8062	7.48741	279.988	39.5366	265.4	14.3205	152.998	124.784	436.87	9.70825	510.085	381.627	235.045	0	107.456	193.226	0.566122	110.365	50.5258	3.84406	99.3702	86.2116	0	60.5992	2.21881	2.50951	27.0083	0	1.95935	NARG2/RORA/ANXA2_BOVIN	1.49045		5.17737	0.193148		140.842	387.465	148.103	182.243	284.116	60.2497	66.0263	37.2574	7.86928	192.191	28.1684	0
OAR5:12897019-12897782	120.164	333.644	243.01	310.728	678.692	658.943	352.061	229.128	906.928	736.321	594.628	1797.41	1038.99	828.676	398.864	0	55.0384	92.8972	324.388	64.5533	191.012	551.623	189.707	111.168	56.9717	44.5582	117.597	27.6046	33.2409	24.855	19.5935	AP1M2_BOVIN	0.540623		5.16766	0.193511		359.129	232.273	500.106	616.751	1015.99	94.4647	249.224	82.5736	26.3235	398.364	71.8258	0
OAR5:48841532-48842002	73.6491	114.141	66.761	65.5148	80.6366	122.375	115.548	346.079	724.436	401.023	169.894	61.0233	487.498	376.175	389.961	37.8056	18.3461	39.0168	10.1902	83.2946	104.749	9.61015	24.0897	45.3745	29.8423	62.3815	77.6584	17.5665	116.343	20.3359	47.0244	NRG2	0.618061		5.15629	0.193938		139.947	84.8505	96.0187	410.358	328.664	21.0718	55.4358	53.8142	50.3175	170.824	27.9893	0
OAR2:2386776-2390547	201.566	312.572	138.863	325.702	301.267	378.422	731.203	262.542	656.232	149.55	1158.05	804.398	118.581	239.88	473.651	70.6801	60.2802	104.045	2.26449	241.554	152.81	15.3762	171.639	95.2865	2.71294	110.504	148.66	27.6046	60.2492	0	31.3496	CNTRL	0.787395		5.14998	0.194175		243.468	217.667	434.149	556.594	409.128	47.4539	145.345	89.2911	29.8008	269.592	48.6935	0
OAR24:38492957-38496127	333.359	553.147	555.451	537.222	3312.82	1120.2	1553.58	1923.72	4567.82	1931.77	3165.57	2544.26	585.374	2434.24	949.083	1218	183.461	213.664	580.275	399.814	430.085	161.451	593.21	445.805	2.71294	424.194	499.233	50.1901	122.576	36.1527	41.1464	ENSBTAG00000005600	0.549868		5.14728	0.194277		1015.15	480.652	1630.96	2897.22	1628.24	439.08	396.14	342.986	62.5163	1139.33	203.03	0
CL19052Contig1	8.7216	17.5602	216.306	73.0022	36.9584	238.161	91.1747	155.139	0	716.317	93.6149	0	179.753	425.242	473.651	0	0	17.6505	0.849183	0	64.6976	16.3373	102.381	88.4804	40.694	107.831	29.954	31.3688	58.1716	0	6.85773	C6orf170/0	2.01136		5.14319	0.194432		106.157	80.8625	109.824	241.268	269.662	3.69993	45.8541	66.7398	24.0995	162.753	21.2314	0
OAR11:29089891-29094325	424.451	1634.86	1292.49	1211.09	1938.64	1661.48	2857.11	3706.62	3102.36	2764.3	4493.51	2852.15	1572.61	4835.76	4172.05	715.019	222.775	466.344	680.479	625.75	489.237	638.114	1492.06	456.014	56.9717	964.24	761.052	12.5475	272.16	38.4122	105.805	O77748_BOVIN	0.222159		5.13787	0.194633		1500.53	1117.27	1917.08	3516.7	3358.14	416.923	811.29	559.569	107.231	1411.63	300.106	0
OAR13:37426058-37426656	277.153	389.837	283.067	129.158	304.627	534.685	83.0502	128.884	304.153	0	169.894	202.486	0	98.1327	12.4645	111.773	47.1758	39.0168	140.964	0	55.4551	1.92203	6.02244	83.9429	0	0	82.096	0	37.396	0	0	SNX5_BOVIN	0.747473		5.13747	0.194648		113.657	316.685	262.88	150.733	78.2709	67.786	15.8499	41.5097	9.34901	135.881	22.7313	0
OAR3:79964845-79972164	1515.62	3731.54	3463.56	1192.37	3124.67	3765.39	1760.3	3093.23	7301.51	6895.03	4108.65	5460.89	5469.77	4166.55	3972.62	715.019	469.137	1447.34	1116.96	1534.7	1165.79	953.327	871.748	1245.53	246.877	623.815	778.803	228.365	600.414	72.3053	192.016	F1N3K2_BOVIN	0.19244		5.13421	0.194772		2299.48	2903.57	2460.68	5349.6	4767.46	749.691	1131.39	723.757	273.275	2045.06	459.896	0
SECO_C233748	174.432	25.4623	30.71	200.288	386.384	679.653	771.825	747.052	463.602	925.402	1608.79	705.929	2126.92	1849.53	1589.22	0	266.019	71.5309	22.3618	209.278	59.7683	170.1	532.986	156.542	100.379	278.043	391.62	109.164	77.9084	39.542	71.5163	SLC4A10	0.432424		5.12533	0.195109		478.773	76.8681	509.537	936.211	1567.9	71.9823	243.033	231.646	74.5326	579.826	95.7546	0
OAR1:172251737-172252602	501.977	807.77	304.43	385.602	721.25	1342.36	1016.46	682.61	458.994	1160.21	2373.31	4719.6	1609.31	2480.58	2412.77	872.817	149.39	165.357	31.7028	351.92	219.356	322.901	863.467	267.71	0	347.554	501.451	37.6426	178.67	0	58.7805	MORC1	0.585155		5.1218	0.195244		817.611	538.059	866.419	1168.78	2805.56	243.853	439.411	279.179	68.7733	1009.75	163.522	0
OAR1:9370645-9371485	9.69067	261.647	130.852	43.0526	49.2779	90.3693	52.3577	42.9615	12.9034	90.4922	121.353	23.5772	141.167	13.6295	89.0322	1.64372	18.3461	26.0112	11.8886	29.1531	25.8791	1.92203	49.6851	45.3745	0	0	8.87525	17.5665	4.15512	0	3.9187	F1N1N8_BOVIN	1.10014		5.1163	0.195454		45.7026	134.063	58.7644	66.9274	66.8516	11.5779	26.6598	13.5624	6.41009	56.9404	9.14053	0
OAR18:59379621-59380802	60.0821	382.813	202.953	50.54	366.225	165.677	393.586	310.277	405.537	6.66785	339.787	486.8	141.167	185.362	185.187	1.64372	62.901	176.505	0	81.2122	86.2635	5.76609	109.909	88.4804	0	110.504	6.65644	2.50951	22.8531	9.03816	3.9187	TCL1B	0.710255		5.11373	0.195552		143.575	215.283	244.007	265.567	249.629	48.2099	70.7878	51.4103	9.57988	147.774	28.715	0
OAR23:58203999-58206147	89.1541	1013.22	162.897	84.2334	174.713	205.214	57.774	114.564	140.095	79.0616	45.0738	575.561	20.7046	38.1627	30.271	1.64372	23.5879	243.391	0.566122	27.0707	75.1725	74.9592	18.0673	68.0618	5.42587	10.694	17.7505	12.5475	12.4653	0	0	ALPK2	2.91061		5.10551	0.195867		110.39	421.758	130.483	94.6985	166.175	53.8377	48.8174	25.483	6.25322	201.581	22.0781	0
OAR7:51958561-51960867	2459.49	2562.03	3343.39	2951.91	7549.6	10160.9	9782.77	22144.3	4883.03	17275	16712.9	9623.65	14488.5	18110.9	24272.9	2412.98	1923.72	1409.25	1615.43	2282.27	1564.45	2338.15	5265.87	2468.38	290.284	3607.43	5991.9	456.73	1515.58	572.794	1046.29	A6QLB1_BOVIN	0.346207		5.10361	0.19594		6486.54	2788.31	7611.3	15253.8	16624	1472.28	2862.69	3089.5	897.849	6855.11	1297.31	0
OAR12:53230374-53231718	1947.82	8167.25	2360.67	1360.84	7620.16	9582.92	7739.92	9950.36	13593.8	12818.9	20372.5	12363.5	20290.5	14343.7	19155.3	2414.63	1281.61	1969.42	2282.32	2598.79	717.22	2410.23	5956.19	1617.6	1025.49	3859.63	3676.57	665.019	1040.86	682.381	1683.08	CENPL_BOVIN	0.203664		5.08975	0.196473		6308.04	4158.58	6575.96	14183.9	16538.2	1589.6	2920.61	2544.82	1017.83	6209.15	1261.61	0
CL685Contig2	145.36	820.062	393.89	132.902	331.506	115.786	173.322	329.371	329.959	301.006	187.23	324.533	181.635	556.085	334.761	265.461	87.7994	109.619	0.566122	34.359	35.1216	57.6609	70.0108	81.6742	29.8423	39.2112	103.175	20.076	35.3185	2.25954	3.9187	ASL	0.50685		5.08968	0.196476		181.725	453.104	188.379	286.892	349.254	92.6891	49.2881	63.4756	15.3932	184.474	36.345	0
OAR5:17818526-17820260	9.69067	184.382	93.4654	31.8215	64.9573	52.7154	92.0774	367.559	370.513	50.4851	154.291	288.474	20.7046	218.073	83.6903	16.4372	2.62088	72.4599	0.566122	2.08236	43.1318	57.6609	21.0785	13.6124	54.2587	17.8233	84.3148	10.038	16.6205	9.03816	15.6748	Q3ZBX2_BOVIN	0.955403		5.07926	0.196879		81.3006	95.8461	60.3929	235.712	152.735	18.4168	30.9884	42.5023	12.8429	102.27	16.2601	0
OAR3:189655027-189655847	17.4432	166.822	24.0339	58.9634	118.715	0	45.136	9.54699	0	199.083	133.488	452.127	73.4071	185.362	154.916	0	2.62088	46.4486	0	43.7296	6.16168	3.84406	12.0449	0	180.41	0	33.2822	7.52852	6.23267	0	1.95935	A4IFQ7_BOVIN	1.63445		5.07843	0.196911		63.9776	69.433	55.7036	85.5294	216.453	9.8139	16.4451	53.4231	3.93014	97.4971	12.7955	0
OAR4:13934498-13935519	13.5669	28.0963	13.3522	127.286	512.938	92.252	220.264	42.9615	1.84335	835.386	620.632	434.098	1436.14	795.965	917.032	565.44	0	0	0	112.448	0	21.1423	9.03366	36.2996	165.489	267.349	35.501	17.5665	47.7838	0	3.9187	RPL7	1.09768		5.0687	0.197289		237.864	18.3385	238.185	375.206	895.809	113.088	35.6559	126.16	17.3173	357.343	47.5728	0
OAR7:12537728-12540720	137.607	256.379	405.907	221.815	221.751	146.85	260.886	105.017	187.1	38.102	78.8792	504.136	58.3492	88.592	174.503	0	55.0384	98.4711	0	83.2946	60.3845	21.1423	112.168	77.1367	0	48.1229	28.8446	0	20.7756	2.25954	0	MEGF11	0.658763		5.06595	0.197396		112.694	266.631	212.825	102.275	206.395	30.7019	69.2473	38.526	5.75878	120.992	22.5388	0
OAR13:58117056-58117791	106.597	140.482	213.635	37.4371	235.19	276.756	400.807	233.901	687.569	262.904	452.472	282.926	907.236	452.501	103.277	24.6558	10.4835	72.4599	82.0877	2.08236	107.213	69.1931	225.841	11.3436	67.8234	99.8104	35.501	115.437	51.939	29.374	5.87805	RBM38	0.742868		5.05702	0.197745		187.252	153.571	237.548	409.212	436.485	37.9374	101.083	53.6196	50.6571	209.48	37.4504	0
OAR1:215871361-215871841	197.69	154.53	317.782	185.313	129.915	689.066	640.931	735.119	735.496	939.214	1241.26	230.224	530.79	888.646	812.864	1.64372	34.0714	92.8972	190.217	212.401	97.3545	28.8305	484.806	142.93	35.2682	151.498	148.66	5.01901	93.4901	2.25954	56.8212	LRRIQ4	0.346676		5.0562	0.197777		329.258	223.334	411.306	912.773	615.631	63.7659	205.848	119.589	39.3975	338.85	65.8517	0
OAR1:67177482-67178337	325.606	412.665	464.656	465.155	439.022	203.331	353.866	1074.04	752.086	414.359	880.673	1210.76	1030.52	1327.52	3290.63	16.4372	162.494	234.101	599.806	245.719	245.235	161.451	88.8309	86.2116	2.71294	254.873	184.161	52.6996	268.005	9.03816	58.7805	F1N4U7_BOVIN	0.695725		5.05059	0.197997		494.047	400.976	365.343	780.289	1714.86	202.568	185.309	131.99	97.1308	634.204	98.8093	0
OAR19:16803220-16805884	54.2677	117.653	0	63.643	250.869	192.035	88.4665	434.388	0	33.3392	251.373	1.38689	254.101	109.036	19.5871	0	2.62088	72.4599	0.566122	6.24709	19.7174	53.8169	170.134	40.8371	0	7.12931	11.0941	0	10.3878	0	0	Q08DQ1_BOVIN	1.73962		5.05006	0.198018		73.0696	57.307	148.753	179.775	96.0279	15.1294	62.4788	14.7651	2.59695	105.242	14.6139	0
OAR9:599784-600714	511.667	993.03	420.594	381.858	912.762	522.448	463.998	878.324	1824.92	837.291	896.276	1755.11	1368.38	1240.29	966.89	355.044	144.148	450.552	130.208	120.777	579.814	225.839	210.785	136.124	160.063	69.5108	126.472	95.3612	98.684	15.8168	35.2683	C6orf221	0.227114		5.04505	0.198214		546.074	641.764	570.266	1109.2	1332.67	215.99	284.304	123.042	61.2826	502.607	109.215	0
OAR6:55576624-55581003	846.964	1255.55	506.048	428.654	2629.65	1268.94	538.021	1739.94	2904.2	2850.03	1630.46	3371.54	4957.8	3441.46	2304.15	1171.15	394.442	560.17	756.905	331.096	550.854	174.905	472.761	477.567	184.48	310.125	472.607	72.7757	178.67	183.023	196.915	ARAP2	0.266996		5.04255	0.198313		1198.77	869.523	1216.32	2281.16	3518.74	576.534	382.404	361.195	157.846	1239.82	239.754	0
OAR5:59555088-59557027	38.7627	64.9728	50.7383	117.927	129.915	286.17	48.7468	19.094	82.9507	150.503	74.5452	291.248	126.11	40.8886	46.2967	34.5182	7.86263	27.8692	4.52898	24.9884	24.6467	96.1015	36.1346	31.7622	0	1.78233	31.0634	5.01901	6.23267	0	0	A6QLU4_BOVIN	0.968586		5.03281	0.198696		61.3347	51.4913	145.689	81.7732	126.136	14.9558	45.4678	16.152	2.81292	73.6193	12.2669	0
OAR23:49938006-49940385	7728.31	19066.9	9287.79	9976.97	12506.5	14028	14078.8	17370.8	20421.5	18051.8	29391.6	23334.5	18613.4	32476.5	29482.1	7008.83	3932.63	5966.79	3977.57	4808.18	5162.87	4361.09	6033.73	4273.15	987.509	4281.15	3385.91	466.768	2914.81	201.099	807.252	MYO5B	0.117586		5.02316	0.199078		10786.6	12027.7	12647.6	21308.9	25976.6	4177.16	5091.47	3231.93	1097.48	9231.55	2157.32	0
OAR4:102683870-102685109	2717.26	1597.98	1479.42	1201.73	4806.84	3128.1	3588.31	8145.97	8891.39	9366.9	4843.7	8565.45	15805.1	7090.09	4556.67	629.546	1336.65	1653.57	1181.5	966.217	1108.49	2144.99	1032.85	1524.58	1096.03	1317.14	1406.73	752.852	608.725	894.778	591.724	PARP12	0.353722		5.01491	0.199405		3355.85	1931.56	3181.24	7811.99	9004.33	960.252	1313.13	1336.12	712.02	3580.08	671.17	0
OAR1:60624219-60625206	168.618	149.262	320.453	273.29	1355.14	1223.75	306.925	787.627	569.595	907.78	731.583	263.51	764.186	507.019	535.974	355.044	220.154	143.062	22.6449	154.095	107.213	146.074	227.347	68.0618	97.6657	28.5173	224.1	20.076	78.9472	0	7.8374	URIC_BOVIN	0.466334		4.97448	0.201026		347.276	212.777	789.777	749.146	517.672	148.181	158.682	104.586	26.7152	355.675	69.4552	0
OAR7:11315632-11318039	300.411	324.864	221.646	95.4645	461.421	969.588	482.052	3145.73	1150.25	619.157	1462.3	298.182	1104.87	1910.86	1777.08	31.2307	149.39	341.862	6.79346	127.024	214.426	117.244	230.358	124.78	122.082	286.955	576.891	30.1141	122.576	357.007	233.163	GPR137C	0.810228		4.97374	0.201056		561.154	282.307	502.131	1594.36	1272.75	105.855	172.263	277.677	185.715	698.8	112.231	0
OAR6:25474300-25474826	32.9483	75.5089	45.3975	31.8215	87.3563	5.64808	399.002	646.809	927.205	382.925	1054.03	884.838	47.0558	261.687	1540.26	0	26.2088	61.3122	141.53	89.5417	13.5557	192.203	103.887	0	0	131.892	548.047	0	18.698	2.25954	48.9838	ENSBTAG00000034189	1.34057		4.97102	0.201166		251.633	51.2849	130.957	752.743	683.46	45.8103	99.7969	169.985	17.4853	381.945	50.3265	0
OAR5:59572907-59576750	114.35	275.695	194.942	52.4119	322.546	478.204	155.268	238.675	180.648	167.649	164.693	403.586	351.977	130.844	201.213	0	47.1758	104.045	9.05795	77.0475	128.163	5.76609	60.2244	158.811	0	76.6401	2.21881	22.5856	45.7063	0	0	Q08E45_BOVIN	0.481062		4.96521	0.201401		134.521	194.996	252.108	187.916	271.905	32.0557	67.8002	59.4175	17.073	127.508	26.9042	0
OAR25:23373075-23375268	1149.31	1861.38	1516.81	1158.68	1593.69	2682.84	1987.79	2486.99	2095.89	3638.74	4219.6	1241.27	1140.63	3543.68	3890.71	1045.41	314.505	694.871	161.345	705.921	757.887	330.589	945.523	385.684	100.379	882.252	545.828	35.1331	336.564	29.374	90.1301	MYPN	0.287919		4.95675	0.201745		1340.95	1509.17	1855.75	3110.31	2454.07	443.226	684.98	478.536	122.8	1206.52	268.19	0
OAR13:82863211-82864607	60.0821	400.373	467.327	200.288	385.264	1767.85	1368.52	458.256	870.061	1267.84	1913.9	579.721	295.51	397.983	455.845	0	188.703	27.8692	10.1902	372.743	49.2934	257.552	709.142	106.63	5.42587	306.56	195.255	0	114.266	0	0	A2VDR3_BOVIN	0.790949		4.95588	0.201781		426.854	309.261	930.481	1127.52	432.265	45.3525	347.183	153.468	28.5664	511.578	85.3707	0
OAR26:32155099-32155700	122.102	695.384	232.328	220.879	253.109	434.902	269.01	553.726	296.779	256.236	329.386	76.2791	638.077	340.739	243.948	0	65.5219	113.335	2.83061	204.072	82.5665	38.4406	88.8309	95.2865	51.5458	124.763	148.66	10.038	24.9307	0	17.6342	LETM2/A4IFL5_BOVIN	0.525448		4.95458	0.201834		194.559	349.938	294.475	359.032	324.761	36.3374	103.477	105.064	13.1507	185.847	38.9119	0
OAR2:74315088-74316965	445.771	628.656	496.702	733.766	660.772	1146.56	348.45	1489.33	829.507	1868.9	1236.06	778.047	2250.21	1687.34	2510.71	1158.82	180.841	245.249	7.35959	89.5417	340.125	474.742	155.078	240.485	67.8234	272.696	75.4396	47.6806	180.748	6.77862	144.992	UHRF2	0.348875		4.94835	0.202088		670.941	523.709	722.387	1355.95	1806.58	318.455	264.871	164.111	95.0497	684.36	134.188	0
OAR3:144206893-144209297	315.916	263.403	397.895	340.677	333.746	542.216	453.165	443.935	1581.59	1487.88	953.485	2565.06	9670.91	3688.15	2282.79	133.142	482.241	448.694	1162.25	635.121	439.944	257.552	359.841	326.697	138.36	176.45	190.818	138.023	216.066	144.611	219.447	PRICKLE1	1.65547		4.93831	0.202498		993.228	325.738	417.451	1116.72	4551.73	445.265	423.114	208.081	179.537	1808.66	198.646	0
OAR5:15780635-15782451	98.8448	61.4607	45.3975	101.08	324.786	28.2404	81.2447	214.807	90.3241	372.447	157.758	850.166	508.203	327.109	400.645	55.8866	49.7967	100.329	11.3224	12.4942	88.7282	9.61015	61.73	104.361	0	30.2996	193.037	22.5856	29.0858	2.25954	19.5935	DENND1C	0.599879		4.93817	0.202504		143.666	68.5677	133.838	208.834	521.531	43.4669	43.1406	81.9244	18.3811	186.538	28.7331	0
OAR2:147268510-147271723	1403.21	546.123	1204.37	1151.19	2242.15	4497.76	4535.26	5704.33	4417.59	6600.69	9026.9	3575.41	12964.8	10125.4	7914.07	701.869	1750.75	1289.41	375.905	1593.01	591.521	1055.19	1945.25	646.587	474.764	1928.48	2003.59	958.631	481.994	210.137	423.22	SLC4A10/ENSBTAG00000015330	0.351817		4.92808	0.202919		2978.7	1051.23	3106.59	6437.38	8644.92	823.587	1296.24	1263.35	518.495	3275.41	595.739	0
OAR24:4011231-4011652	129.855	68.4848	130.852	48.6682	557.737	48.9501	115.548	38.188	53.4571	116.211	109.217	0	37.6446	76.3254	113.961	0	26.2088	16.7215	1.13224	45.812	103.516	1.92203	7.52805	68.0618	0	62.3815	0	15.057	8.31023	0	0	SEC14L5	2.13772		4.92013	0.203247		64.5726	109.73	192.726	79.2684	56.9828	8.8125	39.6946	32.6108	5.84182	101.857	12.9145	0
OAR23:33525206-33526196	83.3397	15.8042	165.567	76.746	416.623	124.258	106.521	42.9615	58.9872	514.377	449.005	463.222	1223.45	321.657	226.142	0	15.7253	52.0225	1.69837	154.095	38.2024	159.529	72.2692	18.1498	21.7035	106.94	13.3129	62.7377	124.653	72.3053	17.6342	B0JYK2_BOVIN	1.39947		4.91373	0.203511		168.375	88.237	181.037	266.333	558.618	13.8892	106.024	40.0265	69.3327	244.662	33.6751	0
OAR1:276079585-276082016	3489.61	4885.25	6288.88	3950.54	8283.17	9808.84	6819.14	7955.03	9260.99	10147	16686	15414.6	22694.1	20712.8	21778.2	2761.45	2336.51	3235.61	1708.56	2686.25	2144.88	2960.89	3969.54	1603.99	1006.5	3058.48	3967.24	708.936	1857.34	684.641	1825.13	SGOL1	0.109158		4.91253	0.203561		6602.91	4887.91	7215.42	11012.3	20149.9	2008.43	2940.39	2409.05	1269.01	6420.27	1320.58	0
OARX:49745432-49747446	606.636	500.466	726.359	569.043	1093.07	1041.13	480.247	1145.64	2418.47	2639.51	1241.26	1349.45	4027.98	2960.34	1515.33	244.915	256.846	755.255	626.131	291.531	352.448	762.085	152.067	428.789	81.3881	254.873	250.726	170.646	91.4126	45.1908	84.2521	PPP1R3F	0.420666		4.90922	0.203699		876.242	611.154	795.874	1861.22	2463.27	376.629	389.533	253.944	97.8755	952.517	175.248	0
OAR6:67285574-67293705	9141.21	8801.18	6150.02	5091.44	14644.5	11421.4	10060.8	18867.2	20715.6	28425.5	20810.2	28407	25438.4	36355.4	25904.8	7981.92	4051.88	5027.6	2470.56	3521.28	4976.17	4705.13	4859.35	4665.64	2468.77	3291.96	3705.42	1708.97	1797.09	1608.79	2049.48	Q1PSA0_BOVIN/FRYL	0.0783987		4.89473	0.204302		10616.9	8030.8	10304.5	22204.6	29026.4	3906.39	4515.48	3532.95	1791.08	9847.89	2123.39	0
OAR2:233690137-233692966	69.7728	184.382	157.556	155.364	331.506	103.548	79.4393	23.8675	18.4335	118.116	45.0738	0	22.5868	43.6145	0	0	0	20.4374	1.13224	0	4.92934	0	4.51683	106.63	0	17.8233	117.597	2.50951	6.23267	13.5572	0	SNORA62/DIS3L2	0.980724		4.88709	0.204621		53.1815	137.237	167.464	51.3727	16.5503	4.31393	2.36154	60.5126	5.57486	75.8494	10.6363	0
OAR9:54814945-54818243	839.212	573.341	427.27	861.052	911.642	1155.97	725.786	1981	1640.58	3275.82	1939.91	4397.84	21468.7	5908.41	10578.8	364.084	1255.4	668.86	246.263	839.193	552.087	851.46	864.22	653.393	279.432	922.355	1969.2	579.696	554.708	657.526	1134.46	F164A_BOVIN	1.60067		4.87918	0.204953		2228.31	613.274	913.614	2209.33	10588.4	506.922	776.74	956.094	731.599	4127.94	445.663	0
OAR20:15191056-15192405	56.2059	7.02408	66.761	129.158	203.831	1.88269	137.213	152.752	337.333	90.4922	213.234	510.377	724.659	455.227	630.348	0	112.698	27.8692	0.566122	4.16473	54.2228	23.0644	7.52805	163.348	0	122.981	79.8772	45.1711	72.7145	31.6336	68.5773	ENSBTAG00000021359	0.250304		4.86762	0.205439		146.159	43.3303	118.021	198.453	580.153	28.2266	22.245	91.5516	54.5241	189.886	29.2317	0
OAR2:25602790-25606833	4663.15	5578	3537	4918.29	7546.24	7517.6	6542.91	11824	5507.93	12228.4	13117.4	17012.3	16582.5	13209.8	21987.4	800.493	2078.36	3353.59	1971.24	2503	2799.87	2202.65	3143.71	2309.56	263.155	4694.65	3872.94	356.35	1957.06	146.87	811.171	DIRAS2	0.121183		4.86675	0.205476		5968.95	4592.72	6631.26	10669.4	17198	1640.74	2662.31	2785.08	817.863	5631.59	1193.79	0
OAR12:53296666-53299697	354.678	449.541	550.11	254.572	781.727	898.045	727.592	2095.57	1605.56	806.809	1459.7	690.673	2980.51	2352.46	2489.34	616.396	144.148	293.555	6.22734	249.884	91.1929	209.501	755.816	197.379	65.1105	235.267	477.045	303.65	178.67	67.7862	164.585	ZBTB37	0.381621		4.86414	0.205586		727.519	451.443	665.484	1491.91	2128.25	212.065	326.598	243.7	178.673	790.179	145.504	0
CL5173Contig1	125.01	618.997	738.376	30.8856	608.134	522.448	382.753	611.008	1388.96	490.087	501.013	185.844	447.03	222.162	303.6	74.7894	39.3132	171.86	2.54755	135.354	117.072	138.386	453.941	79.4055	52.9022	66.8373	184.161	18.8213	33.2409	3.38931	1.95935	C17orf97	0.601667		4.8633	0.205622		282.267	494.128	386.055	747.768	289.659	57.702	211.188	95.8266	14.3527	304.238	56.4535	0
OAR14:7976344-7977280	1197.77	4059.92	3319.36	2549.46	7624.64	9300.51	5901.08	5599.31	9189.1	6149.66	13263.8	13487.5	9832.78	12389.3	10459.5	2439.28	830.818	1661	388.36	1711.7	961.222	3895	4330.13	1522.32	621.262	2792.91	2307.56	429.126	758.309	167.206	340.927	Q0PHW6_BOVIN	0.189921		4.84734	0.206299		4499.38	2859.01	6343.92	8550.48	11542.3	1063.89	2724.51	1811.01	423.892	4172.94	899.876	0
OAR11:35287610-35290081	1.93813	212.479	128.181	161.915	114.235	312.527	254.567	221.968	14.7468	106.686	178.562	352.964	22.5868	128.118	170.942	0	0	65.0281	3.39673	45.812	101.052	7.68812	73.7749	2.26873	0	105.157	84.3148	5.01901	12.4653	0	19.5935	NME1	0.706105		4.83521	0.206816		93.806	114.199	210.811	130.49	168.653	13.685	57.0816	47.9352	9.26947	99.1312	18.7612	0
OAR14:60967155-60968355	1637.72	2094.93	2021.52	1025.78	1043.8	1526.87	2018.48	2296.05	2197.27	2971	2691.43	804.398	4044.92	3371.95	3892.49	276.145	445.549	1029.3	523.663	337.343	876.191	741.904	911.646	558.107	168.202	322.601	752.177	110.418	172.437	92.6412	113.642	AURKC	0.21576		4.82795	0.207127		1324.86	1918.06	1403.73	2538.94	3028.44	454.932	716.771	450.272	122.285	1153.79	264.971	0
OAR3:201599479-201601114	532.987	1204.63	582.156	182.506	2412.38	1332.95	664.401	496.444	1882.06	2143.24	943.083	2155.23	1616.84	883.194	512.826	0	217.533	525.798	7.35959	170.754	531.137	1237.79	252.942	412.908	21.7035	163.974	55.4703	115.437	145.429	4.51908	15.6748	GPRC5A	0.681958		4.8253	0.207241		691.076	773.258	1148.06	1366.21	1292.02	150.138	548.155	163.514	70.2651	716.021	138.215	0
OAR8:29237528-29238443	87.216	375.788	90.7949	119.799	335.986	845.33	234.707	114.564	711.533	174.317	348.455	1.38689	598.55	463.404	717.6	0	99.5933	42.7327	6.22734	10.4118	7.39402	334.433	114.426	40.8371	0	297.649	55.4703	5.01901	83.1023	18.0763	39.187	NR2E1	1.03216		4.82209	0.207379		205.613	184.6	383.955	337.217	445.235	29.7107	116.666	98.489	36.3462	240.942	41.1225	0
OAR14:14327048-14328926	422.513	335.4	432.611	359.396	1005.72	1393.19	1278.25	3250.75	2086.67	3456.33	3139.57	1324.48	5147.91	5240.56	5700.73	967.331	642.115	366.015	7.35959	655.945	151.577	313.291	727.209	338.04	75.9622	878.688	864.227	107.909	376.038	411.236	783.74	SHCBP1	0.364863		4.8103	0.207887		1362.61	396.841	1009.14	2983.33	4353.42	396.564	462.006	539.229	419.731	1609.51	272.521	0
OAR6:25199906-25201612	52.3296	251.111	376.532	18.7185	197.112	367.125	243.734	229.128	575.125	203.846	152.558	122.047	116.698	79.0513	402.426	0	70.7637	113.335	0.566122	64.5533	65.3138	13.4542	150.561	34.0309	0	81.9871	55.4703	32.6236	37.396	31.6336	0	MTP_BOVIN	0.767555		4.80701	0.208029		133.524	226.657	206.672	290.164	180.055	36.9329	73.4706	42.8721	25.4133	141.025	26.7047	0
OAR3:39199876-39201311	251.957	379.301	512.724	408.064	772.768	760.609	857.583	1331.81	1644.27	1578.85	1012.43	2610.13	1068.17	700.558	819.096	259.708	251.604	375.305	24.3432	179.083	178.689	438.223	258.965	317.622	122.082	135.457	224.1	100.38	174.515	99.4198	125.398	Q2KJ55_BOVIN	0.373106		4.80532	0.208103		579.781	381.327	699.756	1391.84	1299.49	182.192	263.74	199.815	124.928	579.763	115.956	0
OAR21:24199626-24202001	436.08	1257.31	536.758	384.666	1068.44	455.612	1105.83	658.743	656.232	764.897	1409.42	1057.51	865.827	537.004	979.354	99.4452	78.6263	393.884	144.361	384.196	292.064	194.125	581.918	195.111	21.7035	73.0755	64.3455	30.1141	103.878	0	47.0244	DBX1_BOVIN	0.293772		4.80247	0.208226		479.921	743.383	753.636	872.324	859.923	143.263	363.076	88.5588	45.2541	410.44	95.9842	0
OAR11:26615739-26616637	7.75253	108.873	104.147	26.2059	105.276	109.196	37.9142	248.222	49.7704	140.977	107.484	52.7019	276.688	171.732	153.135	0	5.24175	68.744	1.13224	0	33.2731	115.322	0	9.07491	10.8517	69.5108	39.9386	7.52852	2.07756	0	15.6748	A5D7M4_BOVIN	0.692859		4.7927	0.20865		67.0466	73.591	69.648	136.613	163.564	15.0236	37.1487	32.344	6.32022	73.5816	13.4093	0
OAR11:40333850-40338883	641.522	885.035	1516.81	651.405	1012.44	871.688	709.537	1565.71	3118.95	1646.01	1000.29	1017.98	2690.65	1512.88	1805.57	275.323	193.945	444.049	272.305	543.497	390.651	374.796	546.536	297.203	35.2682	310.125	372.76	110.418	189.058	112.977	133.236	CDC6	0.297128		4.78535	0.208971		814.471	1014.46	811.267	1832.74	1756.77	237.124	463.87	253.839	136.422	753.502	162.894	0
OAR5:32786355-32787389	54.2677	19.3162	136.192	41.1808	256.469	481.97	122.77	152.752	180.648	112.401	225.369	284.313	451.736	111.762	185.187	8.21861	131.044	29.7271	15.8514	2.08236	36.9701	84.5694	109.909	36.2996	13.5647	17.8233	39.9386	22.5856	56.0941	18.0763	7.8374	DTWD2	0.725147		4.76392	0.209911		111.191	69.9254	225.597	167.793	258.25	36.9682	58.3828	26.9066	26.1483	122.604	22.2382	0
OAR21:21923737-21926193	63.9584	75.5089	162.897	174.082	80.6366	222.158	269.01	186.166	55.3005	269.572	218.435	411.907	282.335	209.895	167.381	1.64372	47.1758	124.482	2.83061	4.16473	29.5761	21.1423	81.3029	29.4935	21.7035	67.7285	0	50.1901	49.8614	24.855	82.2927	ANO5	0.341817		4.76032	0.21007		112.506	100.788	186.472	182.368	267.879	35.2265	34.0465	29.7314	51.7998	104.247	22.5012	0
OAR5:5869485-5870195	511.667	2730.61	1193.69	439.885	940.761	1039.25	649.958	639.649	2641.52	1274.99	1236.06	2314.73	3544.24	2014.45	1499.3	287.651	144.148	587.111	687.272	376.908	459.661	616.972	502.873	47.6433	336.404	139.022	284.008	278.555	149.584	94.9007	94.0488	Q0II23_BOVIN	0.406843		4.75393	0.210352		895.404	1478.66	767.463	1448.05	2343.18	341.236	489.104	201.769	154.272	892.117	179.081	0
OAR19:56997915-56999230	32.9483	29.8524	18.6931	155.364	304.627	143.085	59.5795	381.88	0	69.5361	1.73361	0	357.624	54.5182	154.916	189.028	36.6923	35.301	0.566122	2.08236	48.0611	1.92203	0	4.53745	2.71294	0	2.21881	7.52852	8.31023	2.25954	54.8618	ENSBTAG00000020260	2.04252		4.75149	0.21046		69.6916	27.1646	165.664	113.287	141.765	52.3175	13.0164	2.3673	18.24	106.782	13.9383	0
OAR13:23290124-23291291	831.459	767.381	424.6	269.547	567.816	1133.38	686.067	2553.82	523.511	894.444	859.87	2159.39	1439.91	1316.61	2553.44	373.125	327.61	321.424	531.022	156.177	197.174	330.589	420.065	156.542	62.3975	392.112	184.161	52.6996	234.764	2.25954	72.496	PTF1A	0.402737		4.7484	0.210597		670.835	674.48	664.203	1207.91	1867.34	310.636	276.001	198.803	90.5548	689.096	134.167	0
CL13886Contig1	139.546	367.008	112.158	186.249	198.232	183.563	250.053	632.488	176.962	245.758	418.667	594.284	186.341	496.115	399.755	0	66.8324	62.2412	3.96285	15.6177	132.476	3.84406	62.4828	69.1962	2.71294	202.294	96.5183	48.9354	99.7228	74.5649	91.1098	PTPN4/0	0.382736		4.73892	0.211019		181.28	206.237	204.524	368.469	419.124	26.6073	53.6052	92.6804	78.5832	172.277	36.2561	0
OARX:51933479-51936941	174.432	395.105	331.134	147.876	430.062	429.254	178.738	186.166	86.6374	195.273	195.898	291.248	20.7046	147.199	256.413	8.21861	81.2472	143.062	59.4428	35.4002	161.436	63.427	70.7636	27.2247	0	7.12931	2.21881	17.5665	66.4819	24.855	11.7561	SLC9A7/CHST7	0.388726		4.73863	0.211032		136.98	300.224	296.483	165.994	178.891	58.3941	82.7567	9.14321	30.1649	129.381	27.3959	0
CL24Contig10	1348.94	2022.06	2693.14	1525.56	4103.51	3579.94	4982.11	6594.59	6670.16	4954.21	8941.09	5128.73	11014.8	13588.7	12882.1	2892.95	414.099	1262.47	1086.11	1246.3	1003.12	2002.76	2956.26	516.135	333.691	2571.01	2118.97	188.213	1006.58	186.412	494.736	Q2TVF3_BOVIN	0.238488		4.73533	0.211179		3558.37	2021.38	3547.78	6790.01	10653.6	1131.13	1802.11	1384.95	468.985	3685.87	711.673	0
OAR25:17008441-17011533	410.884	728.749	168.238	263.931	351.665	834.034	241.929	801.948	825.82	1066.86	1033.23	1453.46	2537.25	1375.22	1381.78	312.307	128.423	308.419	252.49	62.4709	167.598	342.121	417.054	328.965	56.9717	64.1638	268.476	70.2662	83.1023	27.1145	146.951	RTKN2	0.24039		4.7329	0.211287		532.642	435.957	422.89	931.964	1686.93	200.328	247.311	179.644	81.8586	565.097	106.528	0
OARX:9810456-9811484	15.5051	0	69.4314	11.2311	2.23991	195.8	50.5523	0	0	119.069	79.746	0	39.5269	79.0513	147.793	0	0	0	2.26449	0	33.2731	98.0236	0	27.2247	0	0	0	7.52852	10.3878	0	3.9187	FANCB	2.36055		4.7308	0.211381		32.0183	28.3122	64.9559	49.7037	66.5929	0.452898	32.8242	6.80618	5.45875	50.378	6.40366	0
OAR26:38790543-38791710	178.308	205.454	323.123	138.517	105.276	169.443	196.793	195.713	0	326.724	15.6025	15.2558	653.135	136.295	97.9354	0	60.2802	159.783	0.566122	6.24709	85.0312	3.84406	159.595	52.1807	0	5.34698	8.87525	2.50951	54.0165	0	23.5122	F1MU48_BOVIN	1.37333		4.73058	0.211391		109.012	235.629	152.507	134.51	225.655	44.1259	63.6792	16.6007	20.0096	138.593	21.8023	0
OAR15:79656769-79660822	1085.35	1050.1	1094.88	713.176	1840.08	1583.35	1160.9	1350.9	3950.3	3054.83	2536.27	2371.59	9638.91	4253.78	4312.72	1361	587.076	886.24	1270.09	909.993	331.498	357.498	350.807	544.495	309.275	319.037	956.308	190.722	332.409	45.1908	272.35	FAM111B	0.600721		4.7278	0.211515		1581.33	1076.78	1324.38	2723.07	5144.25	820.883	487.449	532.278	210.168	1910.91	316.265	0
OAR15:76532504-76533932	29.072	72.8749	360.509	0	105.276	318.175	231.096	219.581	315.213	493.897	438.603	2.77379	299.275	310.754	105.058	37.8056	18.3461	55.7383	301.743	66.6357	2.46467	5.76609	64.7412	36.2996	2.71294	109.613	6.65644	12.5475	12.4653	0	11.7561	ENSBTAG00000031028	0.762185		4.72607	0.211592		130.563	154.152	163.637	366.823	179.465	82.7266	34.9019	38.8205	9.19225	149.765	26.1126	0
OAR3:141338043-141338944	162.803	333.644	72.1018	63.643	232.95	30.1231	176.933	76.376	363.14	113.353	13.8689	1.38689	182.577	174.458	405.987	0	36.6923	50.1645	20.9465	72.8827	55.4551	11.5322	162.606	36.2996	0	3.56466	0	15.057	49.8614	0	27.4309	DBX2_BOVIN	1.1021		4.72553	0.211616		95.027	189.516	125.912	141.684	191.102	21.5607	75.619	9.96607	23.0873	112.104	19.0054	0
OAR3:169778748-169782157	794.635	1225.7	878.574	1141.83	1601.53	1794.21	491.079	754.213	1037.81	1507.89	641.435	2158.01	1138.75	1169.41	1613.26	458.599	416.719	423.611	206.635	510.179	573.036	382.484	188.201	480.97	13.5647	69.5108	124.253	45.1711	99.7228	2.25954	56.8212	ANO4_BOVIN	0.215026		4.72511	0.211635		709.68	966.304	1257.16	985.335	1519.86	301.113	413.475	172.075	50.9937	592.174	141.936	0
OAR4:10472489-10472861	129.855	21.0723	18.6931	48.6682	64.9573	263.577	332.201	1064.49	46.0837	382.925	568.624	381.396	257.866	387.079	2063.77	59.174	204.428	42.7327	0	110.365	80.1018	55.7389	158.089	113.436	35.2682	112.287	184.161	25.0951	29.0858	42.9313	111.683	GBG1_BOVIN	2.20339		4.71453	0.21211		238.575	56.5401	177.351	515.531	772.527	61.267	101.074	111.288	52.1988	401.497	47.715	0
OAR23:46416817-46421290	536.863	856.938	915.961	524.119	1697.85	1769.73	1200.62	1847.34	2250.73	2885.27	2770.31	6795.08	4848.63	3164.78	3217.62	1648.65	477	497.929	136.435	628.874	354.913	686.165	1030.59	301.741	306.562	584.604	485.92	168.137	400.969	142.351	135.195	A5PJU4_BOVIN	0.272234		4.71247	0.212203		1395.74	769.921	1298.08	2438.41	4506.53	552.004	675.135	419.706	211.663	1527.39	279.148	0
OAR4:104651302-104654426	75.5872	558.415	405.907	69.2585	223.991	444.316	198.598	262.542	0	53.3428	344.988	0	0	190.814	85.4709	18.0809	20.967	76.1757	168.138	106.201	60.3845	28.8305	18.0673	31.7622	0	33.8642	24.4069	0	72.7145	0	0	PRS58_BOVIN	1.05484		4.71116	0.212262		115.252	346.636	234.041	165.218	69.0711	56.6724	53.3707	22.5083	18.1786	147.853	23.0505	0
OAR5:32329885-32331826	1575.7	461.834	1599.59	1478.76	3110.11	2733.67	2198.12	5203.11	4348.46	7314.63	5488.61	2257.86	14116.7	8962.79	7675.47	567.084	1698.33	594.542	653.305	1713.79	801.018	1291.6	719.681	1120.75	640.253	1081.87	1559.82	521.977	1153.04	709.496	701.447	TFIP8_BOVIN	0.474946		4.70722	0.21244		2711.4	1212.38	2380.17	5588.7	8253.21	702.652	1131.52	1100.68	771.491	3121.8	542.281	0
OAR1:235449293-235449560	106.597	256.379	141.533	65.5148	51.5178	124.258	144.435	81.1495	97.6975	28.5765	270.443	0	182.577	163.554	235.045	0	23.5879	61.3122	76.4265	2.08236	73.9402	96.1015	24.0897	2.26873	18.9906	26.7349	0	2.50951	24.9307	6.77862	1.95935	MED12L	0.662164		4.7072	0.212441		77.1287	168.17	96.4314	119.467	145.294	32.2653	49.0535	11.9985	9.04454	79.2837	15.4257	0
OAR11:26179675-26181359	58.144	42.1445	283.067	95.4645	678.692	465.026	162.489	124.111	55.3005	347.681	343.255	0	88.4649	209.895	64.1032	3.28744	2.62088	131.914	2.26449	2.08236	174.992	7.68812	48.1795	158.811	0	5.34698	86.5337	17.5665	20.7756	0	23.5122	GLTPD2	1.20336		4.69537	0.212976		119.465	127.785	350.418	217.587	90.6158	28.0174	58.2354	62.6729	15.4636	158.415	23.893	0
OAR2:223549438-223553083	13.5669	94.8251	82.7836	46.7963	76.1568	75.3078	93.8828	214.807	1377.9	49.5326	409.132	244.093	329.391	689.655	509.264	1.64372	52.4175	14.8636	0	222.813	0	7.68812	146.044	22.6873	75.9622	42.7759	328.384	2.50951	35.3185	15.8168	9.79675	A3KN21_BOVIN	1.91423		4.69412	0.213032		170.51	63.7252	73.0359	512.844	443.101	13.785	94.1363	117.452	15.8604	279.668	34.1021	0
OAR4:5722193-5723855	56.2059	7.02408	90.7949	54.2837	35.8385	186.387	120.964	85.923	5.53005	200.988	26.0041	6.93447	163.754	89.955	131.768	0	2.62088	27.8692	92.844	43.7296	3.69701	59.583	10.5393	11.3436	0	7.12931	8.87525	2.50951	16.6205	0	0	C7orf72	1.06899		4.68578	0.213412		49.9908	51.3416	99.3683	79.6113	98.1028	24.6668	29.3872	6.83705	4.78249	58.8556	9.99817	0
OAR11:54564439-54564965	31.0101	52.6806	42.727	33.6933	80.6366	158.146	151.657	100.243	178.805	82.8718	353.656	248.254	176.93	231.702	121.084	0	7.86263	29.7271	5.66122	22.906	29.5761	82.6473	102.381	2.26873	0	44.5582	2.21881	15.057	81.0248	18.0763	21.5529	RHBDF2	0.493886		4.68375	0.213504		80.9553	42.1393	106.033	178.894	194.492	8.65019	59.3777	12.2614	33.9277	86.1303	16.1911	0
OAR12:38005223-38006503	85.2779	1.75602	88.1245	0	349.425	22.5923	81.2447	85.923	1.84335	22.8612	143.89	0	523.261	109.036	73.0064	0	20.967	24.1533	203.804	0	19.7174	23.0644	13.5505	15.8811	0	1.78233	0	2.50951	29.0858	0	7.8374	A6H6Z6_BOVIN	3.16664		4.67535	0.213888		62.9224	58.3861	113.316	63.6293	176.326	49.7848	14.0831	4.41585	9.85818	113.428	12.5845	0
OAR11:27301786-27302738	137.607	161.554	178.919	48.6682	138.874	48.9501	34.3033	52.5085	36.867	147.169	57.2091	1117.84	75.2893	21.8073	30.271	3.28744	31.4505	144.92	46.9881	8.32946	85.0312	17.2983	105.393	55.5838	0	5.34698	2.21881	0	16.6205	0	0	E1BIT6_BOVIN	4.77647		4.67083	0.214095		90.6549	159.36	67.6989	73.4384	311.301	45.3292	54.0129	15.7874	4.15512	198.283	18.131	0
OAR4:50220206-50220809	139.546	275.695	186.931	189.057	750.369	728.603	366.504	969.02	938.265	612.489	530.484	465.996	1108.63	954.068	2200.88	0	117.939	70.6019	5.0951	247.801	83.7988	472.82	171.639	154.273	103.092	265.567	261.82	37.6426	147.507	22.5954	219.447	ASZ1_BOVIN	0.542254		4.66526	0.21435		412.844	200.724	508.633	762.565	1182.39	38.7273	244.015	196.188	106.798	460.894	82.5689	0
OAR19:12597945-12600357	7889.17	16094.8	18818.6	13541	18950.7	26648.6	21658	30178.1	20113.7	30601.6	44947.3	45934.6	60434.7	44729.4	69530.6	6920.07	4756.89	6192.53	8080.26	6032.61	7597.35	9020.09	18559.6	5932.72	2967.95	9870.53	9849.31	1540.84	5067.16	2146.56	2960.58	Q3T2L0_BOVIN	0.129905		4.66448	0.214386		18631.2	14267.5	20199.6	31460.2	55157.3	5189.95	10302.4	7155.13	2928.79	17776.3	3726.23	0
OAR13:59070538-59072850	0	0	5.34088	13.103	179.192	35.7712	63.1904	162.299	0	410.549	78.0124	0	114.816	141.747	151.355	0	0	1.85794	0.566122	2.08236	8.62635	9.61015	3.01122	24.956	0	26.7349	221.881	2.50951	8.31023	0	0	SIRPB2	2.3607		4.66146	0.214525		53.7265	1.78029	72.8143	162.715	101.98	0.484813	5.83252	68.393	2.70493	92.392	10.7453	0
OAR16:31505304-31507849	30305.6	40915.3	41888.5	31624.9	66257.5	73354.5	50398.8	107752	91048.5	147020	119416	101876	223410	187483	206411	23649.1	16472.2	19179.6	29593.2	24828	18870.1	25936.8	35220.7	19004	10853.1	30550.9	41018.1	8337.83	19972.6	9030.26	15401.5	A5PKG2_BOVIN	0.148235		4.65753	0.214706		60228.4	37703.1	55408.9	116309	179795	17778.8	26213.9	25356.5	13185.5	59964	12045.7	0
OAR7:64454323-64455381	3149.47	1540.91	3669.18	3895.33	8839.79	11095.7	7616.24	12129.5	13305.3	14967.9	15249.7	10436.4	26551.7	18027.8	21252.9	3547.15	2727.02	1373.02	2383.66	3065.24	1171.95	2971.46	3902.54	2069.08	819.307	3655.56	6296.99	675.057	1354.57	885.74	2506.99	Q08DQ9_BOVIN	0.185099		4.64851	0.215123		6810.74	2786.52	7861.75	13913.1	19067.2	2006.17	2777.8	3210.23	1355.59	6741.18	1362.15	0
OAR1:76936121-76939421	1544.69	1449.6	1799.88	999.569	4470.85	4341.49	3173.96	4351.04	4149.38	5490.02	4384.3	3673.88	3826.58	3753.58	4740.07	429.012	621.148	876.95	290.987	1578.43	554.551	1872.06	1461.95	780.442	306.562	1026.62	838.711	218.327	500.692	225.954	417.342	GPR88	0.112924		4.63556	0.215724		2069.31	1598.05	3246.47	4593.68	3998.53	443.619	1366.75	738.084	340.579	1712.22	413.862	0
OAR6:100714811-100715852	178.308	105.361	157.556	306.984	228.47	562.926	292.481	1102.68	86.6374	751.562	483.677	941.701	645.606	782.336	852.929	128.21	136.286	44.5907	5.0951	187.413	8.62635	407.471	70.7636	36.2996	105.804	176.45	306.196	5.01901	66.4819	0	37.2277	A4FV00_BOVIN	0.398918		4.63306	0.21584		296.811	147.075	347.715	606.138	805.643	62.8363	168.568	156.188	27.1821	312.912	59.3622	0
OAR17:28814841-28816616	903.17	2542.72	2778.59	885.386	3046.27	6282.55	2161.11	5019.33	2902.35	3939.74	6641.46	10595.9	6217.01	10117.2	12440.5	804.602	799.367	875.092	3417.11	907.911	809.645	1698.11	2944.22	803.129	741.988	1433.88	875.321	240.913	737.533	205.618	346.805	SCLT1	0.257413		4.6239	0.216267		3035.95	2074.83	3093.83	4625.72	9842.64	1179.23	1589.97	963.58	382.717	3247.14	607.19	0
OAR2:72759021-72761351	178.308	331.888	237.669	127.286	154.554	120.492	292.481	486.897	294.936	67.631	198.498	220.516	5.6467	408.886	142.452	37.8056	41.934	70.6019	133.605	29.1531	114.607	3.84406	70.0108	65.7931	29.8423	55.2522	0	5.01901	78.9472	0	19.5935	A5HSH0_BOVIN	0.584164		4.61108	0.216869		129.811	249.288	173.703	261.99	194.375	56.7893	54.4038	37.7219	25.8899	126.519	25.9623	0
OAR21:25687199-25689673	841.15	2293.36	2460.81	894.746	3505.45	6026.51	2955.5	2167.17	3235.08	5180.44	6575.58	5130.12	6740.27	3553.22	3130.37	1865.62	618.527	831.43	2004.92	718.416	645.744	1440.56	1419.79	263.172	295.71	1130	561.359	180.684	573.406	31.6336	74.4553	F1MK19_BOVIN	0.344377		4.60954	0.216941		2172.43	1865.11	3345.55	4289.57	4638.5	1064.1	1056.13	562.559	215.045	1991.56	434.485	0
OAR5:42192964-42201402	19773.8	24838.9	39218.1	25599.5	63795.9	73266	33689.5	55611.2	56702.3	72145.6	53852.8	83892.5	67768.8	80815	95384.7	12655	9309.35	15069.8	20179.4	13875.8	17889.2	20880	23688.5	20184.9	2786.19	13107.2	12074.8	1565.93	8166.88	1423.51	3087.94	GDF9_BOVIN	0.103561		4.60732	0.217046		33622.6	27943.6	49087.7	59578	81965.2	11442.7	19083.4	12038.3	3561.07	28051.4	6724.51	0
OAR7:82624319-82625198	709.357	1167.75	686.303	479.194	1334.98	658.943	343.033	491.67	1111.54	1042.09	589.427	2372.97	916.647	894.098	886.761	133.142	224.085	531.372	97.9391	143.683	538.531	303.681	225.841	340.309	116.656	87.3341	224.1	45.1711	122.576	6.77862	27.4309	VRTN	0.425264		4.60675	0.217073		543.658	854.471	704.039	808.681	1267.62	197.308	302.934	192.1	50.4891	507.464	108.732	0
OARX:84852224-84853055	160.865	57.9487	218.976	33.6933	503.979	267.343	291.578	186.166	298.623	425.313	529.618	858.487	459.265	943.164	977.574	4.93117	230.637	22.2953	2.26449	99.9535	120.769	36.5186	165.617	79.4055	151.924	233.485	26.6257	42.6616	64.4043	106.198	52.9025	PHF6	0.305873		4.60002	0.21739		246.877	145.93	274.148	359.93	809.622	52.0256	105.715	122.86	66.5417	270.153	49.3754	0
OAR1:34454449-34454973	203.504	24.5843	376.532	350.036	315.827	60.2462	391.78	458.256	1858.1	312.436	665.706	370.301	1025.82	1147.61	1143.17	235.052	188.703	85.4655	744.45	166.589	98.5869	34.5966	115.932	102.093	5.42587	67.7285	2.21881	5.01901	143.352	22.5954	1.95935	CYP2J2	0.841079		4.59665	0.21755		345.925	201.54	279.472	823.623	921.725	250.734	103.926	44.3665	43.2313	432.465	69.185	0
OAR17:34522646-34524479	9.69067	49.1686	5.34088	37.4371	230.71	26.3577	178.738	52.5085	57.1438	204.798	426.468	4.16068	387.74	541.093	388.18	0	2.62088	57.5963	287.024	2.08236	19.7174	74.9592	15.0561	49.912	0	3.56466	62.1267	2.50951	14.5429	0	11.7561	F1MFP1_BOVIN	1.39265		4.59484	0.217635		103.323	21.4	118.311	185.23	330.293	69.4482	27.9538	28.9008	7.20213	150.687	20.6645	0
OAR13:56050690-56051759	309.132	287.987	341.816	258.316	584.615	677.77	261.789	305.504	685.726	278.144	523.55	318.985	1052.17	618.781	642.813	294.226	52.4175	78.0337	378.453	168.672	56.6875	71.1151	225.841	97.5553	0	119.416	13.3129	0	76.8697	0	27.4309	A2I9A5_BOVIN	0.340422		4.59243	0.21775		284.101	312.979	445.622	448.231	658.187	160.626	130.579	57.571	26.0751	258.62	56.8202	0
OAR1:28881942-28883542	40.7008	214.235	0	74.8741	259.829	442.433	312.341	133.658	226.732	294.338	348.455	416.068	31.9979	106.31	87.2516	0	31.4505	57.5963	2.26449	6.24709	25.8791	284.461	61.73	99.824	8.13881	46.3405	39.9386	10.038	20.7756	0	0	C1orf177	0.816489		4.58987	0.217871		118.836	84.9785	272.369	250.796	160.407	18.2623	94.5792	48.5605	7.7034	135.478	23.7671	0
OAR23:33553528-33554342	760.717	897.327	634.229	687.906	1737.05	1311.3	2847.18	2255.48	2717.1	1988.45	7473.59	2255.09	2132.57	4965.24	3320.01	393.671	284.365	447.765	635.472	569.527	473.833	356.537	984.668	657.931	374.385	1198.62	568.016	291.103	346.952	472.244	307.618	C18orf8/B0JYK2_BOVIN	0.605795		4.58968	0.21788		1430.51	764.091	1645.86	3608.65	3168.23	352.255	596.141	699.737	354.479	1576.85	286.103	0
OAR7:61673594-61674152	4719.36	9295.5	4828.15	3326.28	13461.8	9212.02	10189.9	9921.71	12345.8	9821.26	12827.8	7042.64	12467.9	11170.8	9737.45	1319.91	2741.44	3851.52	2655.11	1877.25	2085.11	3142.52	3855.87	3591.4	876.278	1623.7	2303.13	619.848	1057.48	524.214	513.35	Q58DU3_BOVIN	0.140676		4.58747	0.217985		5580.86	6281	9047.51	11229.2	10104.7	2113.6	2740.19	2098.63	678.722	4364.14	1116.17	0
OAR23:36250757-36251729	32.9483	556.659	381.873	146.004	546.537	854.743	417.056	687.384	425.814	283.86	539.152	718.411	308.686	463.404	259.974	0	31.4505	66.886	707.086	54.1415	52.9904	221.034	210.785	34.0309	16.2776	17.8233	22.1881	0	101.8	0	7.8374	A4FV02_BOVIN	0.619428		4.57415	0.21862		263.446	323.827	491.085	484.052	437.619	161.085	134.738	22.58	27.4094	262.407	52.6893	0
OARX:110362302-110363379	46.5152	827.086	587.497	164.723	707.81	1724.55	200.404	525.085	1520.76	521.521	246.172	2400.71	52.7025	932.261	382.839	212.04	49.7967	172.789	19.8143	162.424	274.811	797.643	67.7524	165.617	113.943	87.3341	84.3148	175.665	20.7756	81.3435	43.1057	E1BHI1_BOVIN	1.50345		4.57199	0.218723		431.284	487.033	699.371	703.385	942.129	90.888	325.658	112.802	80.2226	560.529	86.2568	0
OAR15:45535263-45538504	5592.48	12450.2	14340.3	10941	15746.5	15405.1	10231.4	11370.5	10429.7	15164.6	17233.8	24834.4	32828	32740.9	26553.9	3540.58	4138.36	3708.46	5891.07	4050.2	4653.3	4574.43	8140.83	3407.63	2178.49	2862.42	3702.09	1543.35	4385.73	1145.59	1849.63	ZNF215	0.0719679		4.56601	0.21901		10181.8	10794.3	13081	13549.6	29239.3	3455.69	5354.69	3037.66	2231.07	8930.06	2036.35	0
OAR4:60022365-60024949	137.607	142.238	809.143	73.0022	542.057	2392.9	1234.92	601.461	678.352	830.623	2596.95	661.548	617.372	1133.98	1339.04	0	47.1758	117.051	357.223	191.578	72.7078	255.63	1062.96	49.912	78.6751	295.866	532.515	30.1141	112.188	0	23.5122	AOAH	1.04946		4.55845	0.219373		548.978	362.996	1060.72	1176.85	937.986	104.29	395.719	239.242	41.4536	653.955	109.796	0
OAR18:30664484-30664769	118.226	93.0691	104.147	76.746	215.031	448.081	371.92	281.636	659.919	499.136	934.415	206.647	1055.93	403.434	899.225	161.085	41.934	65.0281	0	131.189	49.2934	253.708	335.751	24.956	0	62.3815	221.881	12.5475	99.7228	2.25954	29.3903	ISL2	0.599111		4.55499	0.219539		253.506	105.147	277.945	593.777	641.31	53.6094	192.485	77.3047	35.98	288.214	50.7013	0
OAR2:13437512-13444460	472.905	1957.96	555.451	417.423	788.447	1471.33	523.577	921.285	746.556	1381.2	1034.96	513.151	156.225	395.257	505.703	3.28744	133.665	273.118	6.22734	297.778	345.054	355.576	289.077	127.049	113.943	201.403	124.253	110.418	172.437	122.015	97.9675	PALM2	0.47237		4.5545	0.219563		471.442	995.44	800.193	1021	392.584	83.2595	321.871	141.662	125.71	463.935	94.2884	0
OAR24:4071034-4073608	129.855	187.894	96.1358	69.2585	295.668	50.8328	149.851	38.188	136.408	119.069	45.0738	87.3743	41.4091	10.9036	49.858	0	31.4505	104.045	0.566122	0	40.6671	82.6473	60.2244	9.07491	0	7.12931	4.43762	2.50951	10.3878	0	0	ENSBTAG00000026383	0.745035		4.55428	0.219574		60.0296	137.962	141.403	84.6846	47.3863	27.2123	45.8847	5.16046	3.22432	68.1604	12.0059	0
OAR3:104229346-104230343	42.6389	70.2408	58.7497	104.824	201.592	510.21	454.971	568.046	355.766	496.278	620.632	212.195	530.79	872.291	614.322	1.64372	55.0384	39.0168	24.9094	54.1415	64.0815	49.9728	298.111	163.348	70.5363	274.479	104.284	10.038	58.1716	18.0763	52.9025	PROM2	0.372215		4.55234	0.219667		227.493	57.2098	317.899	510.181	557.399	24.1217	116.577	153.162	34.7971	237.951	45.4987	0
OAR19:28855773-28856317	46.5152	184.382	66.761	286.393	33.5986	24.475	158.879	176.619	0	3.8102	128.287	0	0	188.088	185.187	0	15.7253	39.0168	0	4.16473	110.91	5.76609	37.6402	47.6433	0	58.8168	4.43762	0	16.6205	6.77862	0	GXYLT2	1.56386		4.55186	0.219691		59.0489	99.2195	125.836	77.1792	93.3187	10.9484	39.6203	27.7244	5.84977	77.5599	11.8098	0
OAR4:46352795-46354940	79.4635	280.963	443.293	59.8993	120.955	105.431	153.462	9.54699	387.103	156.218	98.8157	521.472	0	16.3554	10.6839	0	52.4175	117.051	140.398	4.16473	43.1318	1.92203	108.404	29.4935	0	5.34698	0	0	70.637	0	0	CDHR3	1.68817		4.54926	0.219816		97.3106	267.907	109.937	162.921	137.128	61.9733	39.4056	8.71011	17.6592	135.794	19.4621	0
OAR7:4370380-4372293	16597.2	35876.4	31355	20768.2	36862.1	42483.9	32895.1	52379.6	46425.7	52871.7	59150.7	58133.7	97677.5	68045.5	85857.3	4651.73	11094.2	17911.5	14746.9	14124.7	12945.1	17070.5	18555.9	12423.6	4365.11	12123.4	13104.3	3003.88	11318.5	1794.08	3834.45	CDO1	0.0858441		4.54468	0.220037		29369.3	27942.9	33252.3	52706.9	77428.5	9680.87	15674	10504.1	4987.74	25121	5873.85	0
OAR6:13216234-13217509	217.071	87.801	483.349	106.696	517.418	786.966	507.328	300.73	1799.11	2302.79	1210.06	787.755	1686.48	1033.12	1114.68	696.938	110.077	89.1814	8.49183	287.366	115.84	317.135	389.953	161.08	214.322	142.586	148.66	60.2281	72.7145	135.572	90.1301	ENSBTAG00000026936	0.540804		4.54041	0.220244		515.536	262.74	479.602	1403.17	1155.51	180.938	277.573	166.662	89.6613	579.607	103.107	0
OAR14:9846581-9848032	102.721	272.183	283.067	101.08	85.1164	158.146	108.326	219.581	134.564	124.784	98.8157	52.7019	109.169	40.8886	165.6	0	0	92.8972	0	14.5765	129.395	3.84406	108.404	49.912	0	12.4763	15.5317	15.057	29.0858	2.25954	9.79675	TAF1C	0.389562		4.53994	0.220267		81.9349	219.324	113.167	144.436	92.09	18.5794	64.0549	19.48	14.0498	79.1031	16.387	0
OAR2:224635606-224637424	1310.18	7398.12	3625.12	1108.14	3001.47	3671.25	1390.19	3408.28	1917.08	3362.5	1886.17	4496.31	1974.46	3216.57	2694.11	1688.1	678.807	832.359	711.615	1034.94	1286.56	434.379	1367.09	753.217	162.776	279.826	392.73	120.456	502.769	103.939	109.724	SGPP2	0.423819		4.53415	0.220549		1771.59	4111.14	2292.76	2643.51	3095.36	782.177	1030.74	397.137	209.222	1635.33	354.318	0
OAR13:32958217-32959867	1556.32	2708.66	4772.07	2562.57	4851.64	6723.1	4749.21	8530.24	8433.32	8233.36	9552.19	2973.5	5218.49	6897.91	5994.54	2725.29	980.208	1839.37	792.571	1513.88	1802.91	1220.49	3255.88	1380.52	442.209	985.627	1526.54	97.8707	864.264	119.756	160.667	F1N264_BOVIN	0.114499		4.53322	0.220594		3337.59	3012.35	4721.63	8687.28	5271.11	1267.49	1948.29	1083.72	310.639	2850.78	667.517	0
OAR12:22963554-22964902	60.0821	77.2649	172.243	82.3615	107.515	26.3577	131.797	310.277	383.417	308.626	192.431	19.4165	652.193	230.339	429.135	4.93117	41.934	52.0225	39.0624	52.0591	22.182	123.971	40.6515	86.2116	2.71294	60.5992	53.2515	22.5856	31.1634	65.5267	50.9431	DUS10_BOVIN	0.705444		4.52875	0.220812		126.88	103.197	87.0079	298.688	332.771	27.59	59.7159	50.6938	42.5547	148.736	25.3759	0
OAR3:147459345-147461389	44.5771	359.984	774.427	129.158	20.1592	184.504	252.761	467.803	1.84335	365.779	145.623	0	227.75	752.351	204.774	248.202	62.901	53.8804	3.96285	133.271	70.8593	7.68812	4.51683	72.5993	5.42587	124.763	0	7.52852	110.111	9.03816	13.7155	C12orf40	1.41369		4.51671	0.2214		156.773	392.996	146.646	245.262	296.219	73.7893	54.0839	50.697	35.0982	203.532	31.3546	0
OAR24:10522047-10525531	14500.1	44866.3	46808.8	9377.98	69047.3	71497.2	34119.2	26781.7	61413	30509.7	75276.8	67012.6	60192.8	85239.2	34690.5	8922.95	7531.09	16179.9	21863.1	10448.3	3463.48	14757.4	33232.6	17943.4	2752.27	11297.3	16839.7	698.897	5952.2	481.282	742.594	BCAR4	0.362527		4.50642	0.221906		29175.5	35391.8	46010.4	48495.3	61783.8	10899.4	15475.4	12208.1	1968.74	25771.1	5835.09	0
OAR13:59644827-59646079	281.029	676.068	387.214	134.773	349.425	465.026	465.803	315.051	980.662	1257.37	908.411	1715.59	1837.06	564.263	413.109	72.3238	170.357	471.918	234.375	258.213	305.619	128.776	132.494	138.392	113.943	80.2048	128.691	143.042	76.8697	9.03816	82.2927	F110A_BOVIN	0.571075		4.50318	0.222065		428.948	448.104	353.757	865.372	1132.5	189.795	206.276	115.308	77.8106	462.754	85.7896	0
OAR2:190238332-190239068	21.3195	1.75602	16.0226	0	266.549	80.9559	27.0816	0	479.271	134.309	358.857	0	95.9938	100.859	67.6645	0	0	20.4374	0.566122	2.08236	0	224.878	85.8197	40.8371	0	1.78233	6.65644	0	2.07756	0	5.87805	CNTNAP5	2.2397		4.50285	0.222081		65.8598	13.0327	93.6466	243.109	66.1292	4.2007	78.1949	12.319	1.9889	116.216	13.172	0
OAR17:29729109-29730031	730.676	1359.16	595.508	402.448	956.44	1105.14	1400.12	1938.04	1711.55	1265.46	2590.01	1020.75	3026.63	2137.11	3338.71	665.708	298.78	252.681	693.499	201.989	200.871	505.494	733.232	297.203	18.9906	594.406	636.799	40.1521	315.789	36.1527	94.0488	F1MDK8_BOVIN	0.278034		4.50242	0.222103		940.76	895.115	966.037	1876.27	2380.8	382.133	410.396	386.85	121.536	882.808	188.152	0
OAR14:7266464-7267207	29.072	277.451	384.543	76.746	255.349	497.031	160.684	176.619	1179.74	475.322	211.5	267.67	276.688	444.323	245.729	249.846	20.967	154.209	4.52898	174.919	55.4551	23.0644	311.661	24.956	0	67.7285	44.3762	17.5665	24.9307	0	1.95935	BCMO1	1.0336		4.49684	0.222378		197.892	230.356	247.453	510.796	308.603	85.9102	141.275	34.2652	11.1141	236.744	39.5783	0
OAR1:103630502-103631816	2004.03	3550.67	4120.49	1731.46	3149.31	3439.68	2690.1	3957.23	4829.57	3518.24	3767.13	4073.31	8203.71	3044.84	2865.95	1005.96	756.123	1932.26	199.275	785.051	1574.31	2660.09	1065.97	1036.81	208.896	356.466	596.86	243.422	469.528	58.7481	84.2521	KCNN3	0.251292		4.4966	0.22239		2192.9	3225.06	2752.64	4018.04	4546.95	778.724	1521.36	549.758	213.988	1843.92	438.579	0
OAR14:54735173-54736398	232.576	147.506	264.373	67.3867	215.031	122.375	34.3033	233.901	33.1803	20.0035	45.0738	368.914	1.88223	8.17772	60.5419	1.64372	36.6923	22.2953	142.097	0	73.9402	1.92203	4.51683	111.168	0	14.2586	4.43762	5.01901	18.698	0	3.9187	PIH1D1	1.35331		4.49133	0.222651		74.0591	214.818	109.774	83.0398	109.879	40.5456	20.0948	32.466	6.90893	96.8199	14.8118	0
OAR3:42116623-42117762	393.441	899.083	1081.53	338.805	951.96	950.761	1103.12	2613.49	1618.46	1307.85	920.546	1303.68	126.11	466.13	448.722	1.64372	62.901	327.927	28.3061	254.048	257.558	587.18	1017.04	247.291	0	319.037	119.816	0	149.584	70.0458	7.8374	U6atac/SPRED2	0.446477		4.49014	0.22271		579.803	791.351	836.162	1615.09	586.161	84.1556	528.957	171.536	56.8668	600.612	115.961	0
OAR10:20140656-20141865	3783.24	4118.75	7146.09	3943.99	6504.69	9305.22	4384.51	8472.96	7841.61	7467.51	5525.01	4148.2	9904.31	10464.8	7368.31	1923.16	1666.88	1817.07	2274.11	1795	1250.2	2116.16	2250.89	1676.59	450.347	2637.85	1184.85	220.837	2077.56	133.313	376.195	ENSBTAG00000011654	0.163612		4.48917	0.222758		4007.42	5016.03	6034.6	7326.77	7971.39	1536.24	1853.06	1487.41	701.976	3120.02	801.485	0
OAR11:28538159-28538422	32.9483	40.3885	133.522	102.952	64.9573	120.492	178.738	157.525	447.012	349.586	270.443	42.9937	329.391	84.5032	156.697	0	2.62088	120.766	24.3432	12.4942	91.1929	151.84	33.1234	2.26873	0	14.2586	106.503	15.057	12.4653	9.03816	1.95935	DRS7C_BOVIN	0.57489		4.48149	0.22314		100.325	68.9529	116.785	306.142	153.396	29.5461	72.1627	30.7576	9.62998	114.26	20.065	0
OAR23:43363337-43363832	139.546	482.906	173.579	16.8467	199.352	16.9443	92.0774	109.79	31.3369	43.8173	95.3485	321.759	79.0538	24.5332	39.1742	1.64372	5.24175	126.34	30.5706	0	115.84	0	54.2019	29.4935	16.2776	17.8233	17.7505	2.50951	22.8531	0	3.9187	IMPA2	1.3647		4.47835	0.223296		74.5331	265.343	81.305	70.0733	116.13	32.7593	42.5104	20.3362	7.32034	105.03	14.9066	0
CL20576Contig1	249.05	630.412	749.058	280.778	383.024	617.524	312.341	747.052	925.361	281.478	303.382	226.757	124.227	497.478	146.013	0	87.7994	314.922	154.551	167.63	158.971	149.918	167.875	83.9429	20.347	55.2522	73.2208	32.6236	66.4819	3.38931	5.87805	CI100_BOVIN	0.428125		4.47596	0.223416		258.604	542.84	398.417	564.318	248.619	111.454	161.099	58.1907	27.0932	246.936	51.7209	0
OAR2:231073456-231076058	1283.04	1348.62	1006.76	785.242	3066.43	2741.2	1819.88	2570.53	2424	2961.48	2035.26	3242.56	3329.67	1709.14	2586.39	98.6233	1024.76	997.716	677.648	603.886	545.925	1147.45	492.334	737.336	222.461	219.226	368.323	135.513	440.442	29.374	105.805	A0JNF5_BOVIN	0.161493		4.47368	0.22353		1314.74	1212.81	2103.19	2497.82	2716.94	559.75	697.399	386.837	177.784	1065.9	262.949	0
OAR3:173230145-173232971	263.586	1079.95	587.497	297.625	705.57	1140.91	593.989	673.063	335.49	927.783	888.475	876.517	1172.63	850.483	902.787	0	138.906	273.118	30.0045	231.142	268.649	382.484	258.965	242.754	51.5458	146.151	244.069	82.8137	205.678	51.9694	86.2114	SLC41A2	0.230643		4.47193	0.223617		451.317	643.679	684.524	706.203	950.604	88.4058	285.31	171.13	106.668	366.994	90.2634	0
OAR7:64716277-64717829	1029.15	1906.16	1527.49	1356.16	1769.53	1872.34	1494.9	2062.15	2534.6	1867.95	2017.05	3390.95	1451.2	1949.02	2258.75	284.364	361.681	856.513	600.939	687.18	651.906	686.165	657.951	698.768	59.6846	387.656	312.852	45.1711	400.969	11.2977	92.0895	TBPL2	0.111304		4.47178	0.223625		1138.15	1487.6	1623.23	2120.44	2262.48	420.699	670.801	364.74	137.382	862.905	227.63	0
OAR12:48778307-48779294	108.535	660.264	331.134	43.0526	212.791	207.096	595.795	377.106	652.546	285.765	393.529	529.793	167.519	436.145	229.703	39.4493	7.86263	252.681	75.8603	79.1298	150.345	138.386	230.358	22.6873	56.9717	30.2996	19.9693	12.5475	89.335	36.1527	5.87805	TMEM52	0.525897		4.47106	0.223661		208.99	366.645	264.684	427.236	340.79	75.1706	149.555	32.482	35.9783	199.293	41.798	0
OAR2:242502943-242504841	395.379	503.978	814.484	297.625	573.416	591.166	758.284	801.948	1017.53	892.539	1301.94	1887.56	2541.95	1946.3	2261.42	118.348	152.011	180.221	200.973	199.907	154.042	378.64	475.773	133.855	54.2587	242.397	359.448	102.89	247.229	472.244	495.716	GRHL3	0.0828744		4.45853	0.224289		663.015	571.28	555.123	1003.49	2159.31	130.311	302.09	197.489	329.52	662.763	132.603	0
OAR4:13639647-13641095	1097.95	813.038	1970.78	1643.49	1110.99	1660.54	1090.49	1828.25	1928.14	1493.12	1469.23	2129.57	1342.03	1139.43	2311.28	179.166	435.066	637.275	5.66122	1001.62	1148.54	422.847	271.01	356.19	179.054	151.498	155.317	122.966	363.573	4.51908	82.2927	DLX6	0.15671		4.45267	0.224584		920.804	1293.92	1376.38	1679.69	1730.58	251.434	711.003	210.515	143.338	714.962	184.161	0
OAR22:45103139-45104274	219.009	1341.6	1548.85	516.631	593.575	1278.35	1198.81	2214.9	825.82	1213.55	969.088	1080.39	777.362	1613.74	965.109	0	102.214	497.929	11.8886	574.733	377.095	814.941	465.233	140.661	62.3975	183.58	297.321	50.1901	261.772	22.5954	62.6992	C10orf90	0.343755		4.44487	0.224978		654.259	1036.49	896.842	1305.84	1109.15	122.406	558	170.99	99.3143	571.759	130.852	0
OAR1:85396030-85397859	6622.6	6777.36	8684.27	5338.52	12160.4	18685.7	7351.75	17700.1	17521	20423.6	14961.9	19143.3	25601.2	22280.2	34751.9	5434.15	3346.86	4321.58	6856.02	3644.14	3456.09	4355.32	5946.4	4882.3	1711.86	3144.03	4235.71	963.65	2490.99	903.816	1487.15	WDR47	0.133076		4.43985	0.225233		9522.07	7361.41	10884.1	17651.7	25444.2	3991.72	4350.49	3493.48	1461.4	8508.83	1904.41	0
OAR12:50418585-50418995	507.791	512.758	1036.13	37.4371	844.445	1654.89	1621.28	825.815	342.863	1465.97	1506.51	1178.86	903.472	1112.17	1216.18	358.331	99.5933	393.884	18.682	312.355	171.295	701.541	626.333	120.243	54.2587	187.144	113.159	50.1901	272.16	13.5572	56.8212	KAZN	0.406641		4.43747	0.225354		590.843	685.56	1039.51	1035.29	1102.67	174.098	452.881	118.701	98.1822	530.555	118.169	0
OAR25:7800033-7802497	441.894	698.896	424.6	804.897	1536.58	1724.55	1207.84	1327.03	2819.4	1417.39	3474.15	4177.32	8810.73	6911.54	8482.99	447.092	408.857	509.077	1194.8	586.186	330.266	563.155	1032.1	381.146	301.136	1677.17	1346.82	486.844	558.863	379.603	446.732	GPR137B	0.268814		4.43297	0.225582		1771.28	521.797	1318.46	2259.5	7095.65	511.965	627.925	926.568	468.011	2304.26	354.256	0
OAR5:9753334-9755599	1610.59	2180.98	1316.53	1108.14	1901.68	2138.74	891.887	1054.94	3268.26	2186.1	807.862	3960.97	2770.65	1739.13	1355.07	384.631	324.989	776.621	688.404	383.155	1104.17	949.483	477.278	501.389	358.108	124.763	170.849	243.422	243.074	40.6717	48.9838	ASF1B_BOVIN	0.340073		4.42487	0.225995		1132.63	1702.7	1510.11	1829.29	2456.45	434.929	728.522	288.777	144.038	989.19	226.526	0
OAR21:41664650-41666467	7709.9	2272.29	10793.9	5604.33	8758.03	14256.7	10612.4	20392.4	6223.15	15345.1	8694.05	9812.96	12791.7	24102.5	23738.7	1272.24	3163.4	2335.44	4299.13	4100.18	4512.81	7551.66	3578.83	2797.34	482.903	2190.48	1354.58	401.521	4385.73	248.55	993.391	OVOL1_BOVIN	0.325043		4.42386	0.226047		7250.84	6925.37	9807.86	12663.7	17611.4	2214.04	4935.87	1706.33	1507.3	6640.8	1450.17	0
OAR13:40642587-40643301	40.7008	238.819	285.737	213.391	374.064	481.97	366.504	742.279	298.623	45.7224	513.148	961.117	0	46.3404	126.426	0	52.4175	29.7271	3.39673	43.7296	253.245	94.1795	150.561	52.1807	0	212.097	115.378	5.01901	128.809	2.25954	0	FOXA2	1.22782		4.41863	0.226314		189.608	188.419	358.982	399.943	283.471	17.1083	135.429	94.914	34.0218	231.246	37.9216	0
OAR21:25472501-25473252	1002.02	1278.38	1669.02	865.732	2424.7	4583.42	4544.29	2582.46	2394.51	2369.47	7428.52	6039.23	2263.38	3388.3	4542.42	1259.91	411.478	590.826	1523.43	587.227	786.23	1128.23	2464.68	360.728	81.3881	869.776	528.077	65.2472	625.345	18.0763	162.626	A6QQD4_BOVIN	0.481731		4.40836	0.226842		1898.04	1316.47	3104.53	3693.74	4058.33	757.13	1241.59	459.992	217.824	1855.38	379.607	0
OAR4:104101009-104102688	1478.8	1599.74	1758.48	1860.62	1520.9	1984.36	1526.5	4993.08	1826.76	3352.5	3114.43	4112.14	6208.54	5907.04	9057.25	128.21	702.395	886.24	719.541	1055.76	1138.68	734.216	1230.08	549.032	241.451	1160.3	1071.69	496.882	893.35	442.87	723.98	A6QR07_BOVIN	0.20287		4.40706	0.226908		2015.35	1612.34	1723.09	3321.69	6321.24	487.277	1039.68	755.616	639.271	2053.1	403.07	0
OAR15:75156210-75158363	21.3195	196.674	42.727	104.824	118.715	278.639	265.4	76.376	188.022	301.006	114.418	11.0951	830.064	147.199	192.31	0	31.4505	74.3178	1.69837	18.7413	11.091	115.322	127.977	81.6742	143.786	48.1229	0	25.0951	16.6205	0	3.9187	ZNF408	1.61118		4.40313	0.227111		115.761	86.9069	191.894	169.955	295.167	21.4933	68.2827	68.3957	11.4086	159.019	23.1523	0
OAR1:20622534-20624502	40.7008	249.355	61.4201	235.853	389.744	233.454	232.902	66.829	333.646	567.719	164.693	1.38689	28.2335	76.3254	138.89	111.773	57.6593	117.051	2.83061	12.4942	34.5054	5.76609	152.067	104.361	29.8423	19.6056	4.43762	7.52852	10.3878	6.77862	7.8374	FAAH	0.767575		4.39352	0.227608		113.099	117.159	272.988	283.222	61.209	57.8627	51.2081	39.5617	8.13308	134.779	22.6199	0
OAR26:23564256-23565743	315.916	316.084	664.939	320.087	430.062	335.12	211.236	205.26	1476.52	609.632	175.095	2.77379	355.742	455.227	649.935	461.886	180.841	127.269	9.62407	77.0475	108.446	11.5322	94.8534	272.247	0	24.9526	4.43762	27.6046	137.119	15.8168	31.3496	MFHAS1	1.01738		4.39017	0.227781		261.57	432.313	324.126	616.627	365.919	155.924	72.9697	75.4094	52.9725	301.701	52.3139	0
OARX:8054957-8059349	1676.49	2253.85	2579.64	1210.15	3256.82	2998.19	1605.04	2162.39	2199.12	2218.49	2316.1	1810.59	2253.03	1998.09	2568.58	193.959	728.604	611.264	952.783	597.639	825.665	655.413	1069.74	993.703	10.8517	238.832	541.39	45.1711	484.071	42.9313	56.8212	TLR8	0.121284		4.38743	0.227924		1327.59	2169.99	2267.55	2224.02	2157.57	497.322	787.113	446.194	157.249	971.739	265.519	0
OAR11:13587277-13588515	265.524	902.595	512.724	263.931	611.494	721.072	418.862	582.367	796.327	914.448	476.743	1271.78	737.835	515.197	405.987	134.785	60.2802	306.561	26.0416	131.189	377.095	595.83	179.168	201.917	27.1294	76.6401	57.6891	40.1521	45.7063	9.03816	15.6748	Q5DM48_BOVIN	0.332174		4.38679	0.227957		376.832	560.281	503.84	692.471	732.7	105.534	320.82	90.8438	27.6428	328.205	75.3663	0
OAR25:44093079-44093786	149.236	635.68	475.338	610.224	2009.2	965.822	1216.87	1498.88	897.711	3418.7	3062.42	1334.88	1662.95	3854.43	2685.21	969.796	256.846	256.396	48.1204	414.39	398.045	511.26	385.436	730.53	187.193	989.192	219.662	102.89	189.058	119.756	188.098	Q3SZH5_BOVIN	0.469538		4.37587	0.228526		982.072	420.085	1200.53	2219.43	2384.37	306.232	427.283	531.644	149.95	1029.82	196.414	0
OAR21:2158215-2159377	13.5669	0	0	0	116.475	3.76539	74.023	0	0	72.3938	202.832	2.77379	0	8.17772	55.2	0	0	1.85794	0	18.7413	0	1.92203	109.157	2.26873	0	0	0	0	0	0	0	FAT3	4.18746		4.37355	0.228647		22.0372	4.52231	48.5659	68.8065	16.5379	0.371589	32.455	0.567182	0	46.894	4.40745	0
OAR14:49814244-49816028	67.8347	486.418	88.1245	361.268	98.5559	574.222	276.232	682.61	630.425	372.447	289.513	907.028	250.337	414.338	388.18	0	60.2802	39.0168	715.578	87.4593	69.0108	11.5322	284.56	97.5553	0	33.8642	0	5.01901	31.1634	0	1.95935	ERF	0.764582		4.37024	0.22882		236.275	214.126	327.569	493.749	489.971	162.975	113.141	32.8549	9.53543	256.948	47.255	0
OAR7:64184214-64184937	501.977	210.723	344.487	351.908	403.183	335.12	373.726	1245.88	519.824	611.537	615.431	805.785	1646.95	997.682	1223.3	27.9433	180.841	146.778	185.688	168.672	125.698	190.281	267.998	215.529	27.1294	194.274	217.444	47.6806	155.817	117.496	217.488	GCH1	0.216329		4.36983	0.228842		408.848	352.395	365.984	748.169	1168.43	108.25	188.162	163.594	134.62	394.208	81.7695	0
OAR11:42982061-42983802	1205.52	1069.42	1017.44	632.686	1149.07	2225.34	2570.94	5766.38	3174.25	7801.38	4115.59	3123.98	1941.52	2109.85	3167.77	310.664	419.34	629.843	571.217	989.123	497.864	1160.91	901.86	653.393	474.764	566.78	929.682	248.441	596.259	485.801	589.764	ARL4D_BOVIN	0.265292		4.36969	0.228849		1648.29	1097.46	1644.51	5214.4	2585.78	386.213	887.438	656.155	480.067	1722.94	329.657	0
OARX:106043049-106043685	62.0203	142.238	88.1245	7.48741	0	472.556	133.602	171.846	79.264	80.0142	305.115	1133.09	1.88223	299.85	40.9548	0	44.5549	70.6019	3.96285	16.6589	28.3437	3.84406	203.257	124.78	0	39.2112	71.002	20.076	56.0941	0	54.8618	RGAG1	3.12076		4.36657	0.229013		121.139	97.4608	153.412	159.06	368.945	23.8239	63.026	58.7483	32.758	216.568	24.2277	0
OAR13:61576299-61576791	71.7109	136.97	78.7779	91.7208	181.432	299.348	90.2719	298.344	676.509	733.939	136.955	382.783	1620.6	557.448	819.987	161.085	76.0054	148.636	114.074	58.3062	51.7581	309.447	25.5954	83.9429	103.092	99.8104	119.816	47.6806	22.8531	22.5954	64.6586	DNMT3B	0.874355		4.36517	0.229086		247.94	95.8195	165.693	461.437	845.205	99.9599	111.277	101.665	39.4469	333.786	49.5881	0
OAR1:10263504-10264915	1723	1250.29	1118.91	1076.32	2307.1	2609.41	1215.06	1656.4	2310.64	4553.66	2551.87	3783.45	7915.73	1575.57	4419.56	126.567	1061.46	808.206	234.375	820.452	733.856	1078.26	647.412	1045.88	434.07	705.802	683.394	260.989	403.046	307.298	446.732	CLSPN	0.474894		4.36201	0.229252		1608.54	1364.07	1801.97	2768.14	4423.58	446.12	819.995	717.287	354.516	1654.05	321.708	0
OAR16:31600012-31600716	42.6389	379.301	17.3579	198.416	573.416	350.181	180.544	133.658	1.84335	355.301	140.422	0	82.8182	111.762	1.78064	0	26.2088	85.4655	2.26449	116.612	105.981	1.92203	12.0449	45.3745	0	78.4224	0	37.6426	47.7838	36.1527	33.309	A6YT15_BOVIN	1.11353		4.35602	0.229567		103.181	146.432	325.639	157.806	49.0903	22.7877	59.14	30.9492	38.722	137.82	20.6363	0
OARX:46138581-46139865	67.8347	68.4848	85.454	33.6933	165.753	116.727	83.0502	167.072	259.912	555.336	72.8116	203.873	414.091	98.1327	233.264	32.8744	47.1758	26.0112	28.3061	102.036	40.6671	69.1931	28.6066	31.7622	13.5647	46.3405	28.8446	25.0951	22.8531	58.7481	43.1057	FAM120C/ENSBTAG00000037868	0.759749		4.34066	0.23038		105.506	73.9245	99.8059	263.783	237.34	26.8735	60.1257	30.128	37.4505	121.104	21.1011	0
OAR11:26468342-26470952	54.2677	414.421	307.1	80.4897	226.231	124.258	241.929	284.023	1498.64	490.563	265.242	183.07	304.922	130.844	243.948	1.64372	62.901	94.7552	6.22734	60.3886	158.971	247.942	358.335	34.0309	46.1199	57.0345	42.1574	10.038	10.3878	2.25954	0	ASGR2	1.35101		4.33566	0.230645		194.94	258.596	168.227	634.618	215.696	33.1055	206.409	44.8357	5.67134	277.105	38.988	0
SECG_scaffold7680	376.967	216.869	324.458	356.588	595.815	633.527	551.562	1331.81	859.001	1426.92	1255.13	1805.04	1692.13	1549.68	2627.34	3.28744	212.291	156.067	354.958	235.307	231.679	315.213	112.921	256.366	65.1105	556.086	301.758	169.392	302.285	268.885	300.76	BRWD3	0.127335		4.33145	0.23087		627.265	306.098	534.373	1218.21	1918.55	145.321	223.78	294.83	260.331	632.547	125.453	0
OAR7:56024592-56025203	352.74	581.243	518.065	381.858	783.967	941.347	433.305	625.328	165.901	506.756	767.989	1671.21	329.391	362.546	340.103	228.477	146.769	226.669	215.692	116.612	135.557	274.85	305.639	72.5993	84.101	51.6875	190.818	5.01901	97.6452	0	7.8374	F2Z4F2_BOVIN	0.634187		4.32684	0.231116		352.314	484.016	635.119	516.494	675.812	163.522	208.165	99.8014	27.6254	344.695	70.4627	0
OAR19:36700216-36701061	331.421	421.445	2478.17	559.684	524.138	1203.04	490.177	601.461	503.234	649.639	939.616	337.015	225.868	1706.42	648.154	432.299	146.769	332.572	27.1739	254.048	251.397	234.488	439.638	213.26	0	197.838	110.941	30.1141	166.205	0	31.3496	ENSBTAG00000008534	0.981973		4.32138	0.231408		467.341	1077.01	694.26	673.487	729.364	187.763	294.893	130.51	56.9171	521.931	93.4682	0
OAR7:77568831-77572233	217.071	310.816	312.441	192.801	598.055	240.985	148.046	71.6025	283.876	118.116	24.2705	366.14	52.7025	76.3254	30.271	6.57489	39.3132	143.062	90.5795	2.08236	189.78	0	4.51683	165.617	43.407	7.12931	0	7.52852	51.939	0	0	ENSBTAG00000017477	0.868722		4.31975	0.231495		122.421	280.109	294.972	124.466	131.36	55.9059	49.0947	54.0383	14.8669	140.693	24.4842	0
OAR2:72774941-72775133	32.9483	230.039	229.658	172.21	163.513	88.4866	451.36	300.73	228.575	151.455	208.033	19.4165	84.7005	84.5032	60.5419	50.9554	23.5879	74.3178	0.566122	145.765	55.4551	69.1931	27.101	36.2996	0	23.1703	42.1574	0	60.2492	0	11.7561	C9orf68	0.548684		4.3077	0.232142		100.863	164.215	218.892	222.199	62.2905	29.8854	74.3787	25.4068	18.0013	105.278	20.1726	0
OAR26:18920032-18921308	323.668	928.935	773.092	385.602	855.644	1577.7	839.529	1494.1	978.818	1600.28	1303.67	2762.69	3572.48	2655.03	2717.26	701.869	170.357	516.509	411.005	233.225	229.214	565.077	1189.43	309.681	257.729	372.507	383.854	27.6046	195.29	20.3359	64.6586	FGF20	0.128306		4.29974	0.232572		916.673	675.232	914.618	1344.22	2926.87	359.948	554.237	330.943	76.9724	915.789	183.335	0
OAR23:59047766-59048689	127.917	119.409	98.8062	114.183	80.6366	534.685	146.241	358.012	36.867	227.659	199.365	0	3.76446	302.576	131.768	1.64372	36.6923	91.0393	3.39673	18.7413	50.5258	142.23	58.7188	36.2996	0	58.8168	44.3762	0	37.396	9.03816	27.4309	CCBE1	1.14349		4.29523	0.232816		99.9431	115.377	218.936	205.476	109.527	26.5544	67.554	34.8732	18.4663	120.111	19.9886	0
OAR24:20767944-20770331	50.3915	142.238	213.635	82.3615	239.67	242.868	417.056	224.354	342.863	447.698	790.526	34.6723	1650.72	1414.75	870.735	6.57489	193.945	109.619	1.13224	316.519	104.749	78.8033	216.808	108.899	122.082	122.981	26.6257	165.627	105.955	67.7862	31.3496	HS3ST2	0.972843		4.29467	0.232847		288.516	135.421	245.489	451.36	992.718	62.2542	179.22	95.1468	92.6797	390.084	57.7032	0
OAR14:54575098-54577302	44.5771	119.409	128.181	151.62	199.352	163.794	113.743	23.8675	47.9271	107.638	31.205	463.222	33.8802	65.4218	62.3225	0	2.62088	37.1589	1.13224	2.08236	135.557	1.92203	73.7749	6.80618	0	89.1164	35.501	5.01901	18.698	0	27.4309	ENSBTAG00000030502	1.35325		4.28836	0.23319		70.7413	97.3892	157.127	52.6594	156.212	8.1824	53.3341	32.8559	12.787	92.1849	14.1483	0
OAR2:59982858-59985000	405.07	2209.07	745.052	917.208	1184.91	1681.25	1095.9	1589.57	595.402	582.96	1282.87	1887.56	348.213	928.172	1946.24	1024.04	269.95	395.742	163.043	156.177	415.297	267.162	709.895	224.604	154.637	126.545	115.378	25.0951	238.919	27.1145	15.6748	A7Z048_BOVIN	0.475565		4.28696	0.233266		700.927	1119.73	1219.82	1012.7	1277.55	370.555	387.133	155.291	76.7009	634.599	140.185	0
OAR2:69122325-69125059	222.885	617.241	648.917	254.572	537.577	86.6039	301.508	582.367	258.069	377.21	254.841	343.95	269.159	449.775	283.122	64.1052	83.8681	200.658	57.7444	56.2238	309.316	194.125	64.7412	199.648	0	12.4763	8.87525	12.5475	66.4819	20.3359	15.6748	DMRT3	0.346108		4.28267	0.233499		221.117	496.348	295.065	368.121	336.502	81.2751	156.102	55.2499	28.76	192.809	44.2233	0
OAR2:172472263-172474197	213.195	832.354	352.498	361.268	712.29	559.16	332.201	716.025	897.711	1152.58	573.825	1574.12	1949.99	1420.2	1084.41	899.116	170.357	367.873	142.663	368.578	108.446	30.7525	156.583	117.974	67.8234	180.015	290.664	45.1711	124.653	36.1527	64.6586	THSD7B	0.220212		4.28211	0.23353		513.01	466.016	491.23	835.036	1507.18	316.002	166.09	164.119	67.659	501.3	102.602	0
OAR9:48407759-48408628	0	0	0	31.8215	69.4371	144.967	37.9142	109.79	0	510.567	76.2788	424.389	67.7604	376.175	268.877	0	18.3461	0	374.207	0	0	3.84406	25.5954	47.6433	8.13881	8.91164	0	2.50951	10.3878	0	29.3903	TRPA1	2.04394		4.27087	0.234144		85.3855	0	71.0351	174.159	284.301	78.5106	7.35985	16.1734	10.5719	144.194	17.0771	0
OAR18:44374597-44377239	75.5872	121.165	104.147	7.48741	230.71	80.9559	63.1904	124.111	33.1803	3.8102	176.828	0	351.977	114.488	217.239	23.0121	96.9724	57.5963	0.566122	12.4942	11.091	26.9084	10.5393	20.4185	0	39.2112	66.5644	12.5475	37.396	6.77862	3.9187	P2R3C_BOVIN/A6QP80_BOVIN	1.12185		4.26871	0.234263		68.7385	100.3	95.586	84.4824	170.926	35.6294	15.2582	31.5485	15.1602	82.2476	13.7477	0
OAR1:97927491-97930290	13.5669	84.289	29.3748	142.261	212.791	182.621	146.241	176.619	235.949	18.0984	86.6805	455.594	9.41116	190.814	72.1161	0	23.5879	37.1589	2.26449	158.26	72.7078	3.84406	111.415	36.2996	0	1.78233	8.87525	10.038	47.7838	0	0	GJA8	1.04268		4.26741	0.234334		82.9175	42.4103	170.978	129.337	181.984	12.6023	86.5567	11.7393	14.4555	101.28	16.5835	0
OAR26:36164586-36167684	1872.24	1610.27	2203.11	2201.3	4925.55	6150.76	5827.96	7222.3	2918.02	6527.82	11486	10142.4	10585.7	11446.1	16829.8	504.623	1619.7	1402.75	662.363	1661.73	1212.62	720.762	4434.02	1554.08	892.556	3357.91	1491.04	1131.79	1570.63	1714.99	1567.48	HOOK3	0.227401		4.2647	0.234483		4111.23	1895.21	4776.39	7038.54	12251	837.887	2007.28	1823.9	1496.22	4114.34	822.247	0
OAR7:21906292-21907064	1290.8	3133.62	4430.26	1566.74	1364.1	1691.6	1349.57	1007.21	1670.07	2264.69	1197.92	3522.71	1584.84	2586.89	1445.88	580.234	487.483	889.956	995.809	396.69	1264.38	590.063	727.209	511.598	48.8328	201.403	181.943	170.646	394.736	20.3359	74.4553	TCRA	0.282537		4.26154	0.234657		1214.28	2951.56	1493	1534.97	2285.08	590.696	744.585	235.944	165.043	1064.48	242.856	0
OAR1:199048840-199049495	15.5051	5.26806	224.317	50.54	407.663	182.621	245.54	525.085	455.307	978.268	376.193	294.021	240.926	351.642	619.664	31.2307	23.5879	11.1477	2.83061	116.612	1.23234	367.108	100.876	145.199	103.092	10.694	161.973	22.5856	62.3267	0	84.2521	FETUA_BOVIN	0.526196		4.26116	0.234678		200.558	81.6967	221.591	583.713	376.563	13.7594	146.457	105.239	42.2911	225.793	40.1117	0
OAR3:165514899-165515218	60.0821	340.668	120.17	99.2082	143.354	64.0116	202.209	243.448	14.7468	73.3463	185.496	1.38689	80.936	125.392	170.942	0	36.6923	52.0225	0.566122	43.7296	81.3342	38.4406	96.359	27.2247	0	30.2996	0	10.038	22.8531	24.855	17.6342	ENSBTAG00000002251	0.764463		4.26047	0.234716		77.6595	173.64	127.196	129.259	94.6641	17.8562	64.9659	14.3811	18.8451	81.6184	15.5319	0
OAR7:6293131-6293583	405.07	203.698	226.987	381.858	492.779	1317.89	839.529	420.068	560.378	607.727	1636.53	1120.61	3581.89	2139.84	1403.15	0	154.632	124.482	569.519	297.778	151.577	330.589	620.311	115.705	18.9906	354.683	690.05	42.6616	336.564	27.1145	7.8374	ANKRD31	0.653827		4.25779	0.234864		618.725	278.585	758.013	806.175	2061.37	169.727	350.064	294.857	103.544	754.817	123.745	0
OAR24:40861384-40862521	108.535	121.165	0	280.778	313.587	73.4251	131.797	81.1495	138.251	364.826	308.582	1452.08	451.736	403.434	400.645	0	41.934	42.7327	0	88.5005	279.74	153.762	97.8646	147.467	198.044	19.6056	48.8139	10.038	16.6205	15.8168	0	ENSBTAG00000038978	1.18141		4.25401	0.235072		186.804	76.567	199.897	223.202	676.973	16.9334	154.967	103.483	10.6188	272.138	37.3608	0
OAR6:72330317-72331750	453.523	1870.16	2299.25	1110.01	3733.92	5023.97	4655.32	2348.56	4908.84	3397.74	5197.36	2816.78	760.422	1529.23	2250.73	553.934	204.428	323.282	1076.2	968.299	502.793	922.575	3378.59	460.552	56.9717	1031.97	672.3	37.6426	382.271	18.0763	41.1464	SPINK2	0.373168		4.24978	0.235306		1709.25	1540.98	3630.81	3963.13	1839.29	431.569	1443.06	555.448	119.784	1648.68	341.851	0
OAR20:37735435-37737960	174.432	108.873	112.158	205.904	295.668	153.44	196.793	515.538	9.21675	684.883	279.111	255.188	1786.24	1687.34	1830.5	0	304.022	169.073	1.13224	201.989	120.769	299.837	237.886	149.736	89.5269	74.8578	106.503	52.6996	168.282	33.8931	72.496	RNF144B	0.809671		4.24847	0.235379		334.774	131.821	212.951	372.187	1389.82	94.8454	215.12	105.156	81.8427	498.227	66.9547	0
OAR15:60890030-60892534	275.215	273.939	365.85	509.144	900.442	638.233	785.366	2124.21	811.074	1731.73	648.37	1547.77	811.242	1008.59	1542.04	0	222.775	281.479	19.8143	558.074	401.742	284.461	495.345	344.847	119.369	317.254	190.818	32.6236	128.809	70.0458	43.1057	PAX6_BOVIN	0.296785		4.24569	0.235533		563.993	305.001	708.296	1328.85	1227.41	104.813	434.905	243.072	68.6459	540.966	112.799	0
OAR10:69424499-69425236	3351.03	6161	4208.61	1819.44	4576.13	5397.69	3635.25	5933.46	5150.32	5430.48	5726.98	6085.69	7293.65	4222.43	6682.76	1868.91	1850.34	2407.9	1544.38	1201.52	1311.21	1789.41	2080	1270.49	265.868	914.334	1264.72	145.551	772.852	47.4504	289.984	CLD10_BOVIN	0.0870399		4.24285	0.235691		3054.83	4573.55	3857.13	5560.31	6071.13	1534.31	1595.53	928.853	313.959	2247.71	610.967	0
OAR2:209546164-209548565	1347	2156.39	1144.28	550.325	1902.8	1748.08	1345.05	2697.03	3517.11	3598.73	2959.27	4413.79	6271.6	4569.99	7821.48	529.279	980.208	916.896	356.374	860.016	511.419	670.789	920.68	806.533	401.514	1511.41	1099.42	474.297	680.4	385.252	514.329	E1BBI6_BOVIN	0.138484		4.22697	0.236576		1860.06	1549.23	1386.56	3193.03	5769.21	556.551	740.726	954.721	513.57	1838.91	372.011	0
OAR4:30119279-30121372	79.4635	254.623	29.3748	73.0022	105.276	58.3635	28.887	162.299	101.384	148.598	29.4714	1.38689	135.521	160.829	56.9806	1.64372	91.7307	61.3122	0	2.08236	50.5258	0	49.6851	13.6124	0	1.78233	0	30.1141	35.3185	18.0763	3.9187	CDCA7L	0.862544		4.2259	0.236636		57.5891	121.154	66.3821	110.438	88.6792	30.9373	25.5733	3.84867	21.8569	62.3936	11.5178	0
OAR1:98838203-98839257	23.2576	12.2921	232.328	252.7	225.111	169.443	93.8828	4.7735	253.46	2.85765	331.119	0	243.749	119.94	156.697	0	7.86263	70.6019	54.3477	4.16473	17.2527	3.84406	4.51683	34.0309	0	124.763	0	15.057	27.0083	103.939	68.5773	H2B1_BOVIN	1.06177		4.22238	0.236833		85.7283	89.2926	185.284	148.053	130.096	26.5624	7.44458	39.6985	53.6454	98.7756	17.1457	0
OAR25:29664102-29668846	932.242	842.012	838.518	926.567	1055	1174.8	1204.23	2658.84	1242.42	1409.77	3446.41	3209.27	12963.9	6599.42	10945.6	294.226	917.307	543.449	732.562	855.852	515.116	793.799	1589.92	503.657	371.672	1577.36	1271.38	391.483	975.414	440.611	720.061	SAMD8	0.684932		4.22172	0.23687		1998.16	870.924	1090.15	2189.36	8429.55	497.509	938.673	931.017	631.892	2942.45	399.631	0
OAR6:66870783-66878202	339.173	1237.99	977.381	537.222	705.57	1579.58	783.56	1121.77	2442.44	475.322	941.35	972.212	158.108	1191.22	781.703	92.0484	159.873	358.583	13.0208	376.908	499.096	861.07	386.942	297.203	62.3975	48.1229	188.599	27.6046	172.437	9.03816	47.0244	TXK	0.53315		4.22066	0.23693		575.632	851.516	901.483	1245.22	775.811	124.705	531.004	149.081	64.0261	552.893	115.126	0
OAR14:2174604-2175374	372.122	384.569	315.112	147.876	244.15	244.75	532.604	773.307	853.471	689.646	1040.17	449.353	1400.38	785.062	929.496	387.918	209.67	295.413	1.69837	283.202	118.304	261.396	109.909	195.111	2.71294	92.6811	168.63	60.2281	62.3267	18.0763	50.9431	ENSBTAG00000040000	0.235364		4.21568	0.23721		370.332	357.267	292.345	839.147	891.073	178.94	193.203	114.784	47.8936	347.769	74.0663	0
OAR13:50264770-50267816	96.9067	187.894	443.293	190.929	669.732	333.237	608.433	806.721	691.256	1190.69	1126.85	1191.34	901.589	599.7	438.038	0	104.835	208.09	670.288	81.2122	48.0611	215.267	234.875	120.243	160.063	137.239	53.2515	245.932	95.5677	0	23.5122	ADRA1D	0.311513		4.21457	0.237272		383.066	242.698	450.583	953.877	782.667	196.643	144.854	117.699	91.2529	365.342	76.6132	0
OAR8:59441564-59444800	1077.6	1615.54	811.813	988.338	1894.96	2065.32	2337.14	4689.96	5198.24	6203	5899.47	7049.58	29579.3	12037.6	12838.4	2478.73	1611.84	1133.35	1497.39	1134.89	1127.59	1114.78	1988.91	1109.41	1321.2	1835.8	2786.83	848.213	1094.87	1371.54	1412.69	TBPL1_BOVIN	0.882127		4.21367	0.237323		3811.43	1168.32	1821.44	5497.67	15376.2	1344.26	1341.54	1763.31	1181.83	5671.51	762.286	0
OAR2:87600481-87602253	343.05	1972.01	568.803	428.654	797.407	472.556	601.211	706.478	873.747	1232.6	861.604	1425.03	1342.03	1161.24	1214.4	315.595	204.428	351.152	229.846	204.072	470.752	217.189	243.909	347.115	97.6657	156.845	330.603	95.3612	174.515	70.0458	35.2683	HAUS6	0.263015		4.21351	0.237332		565.974	961.288	574.957	918.607	1285.68	220.204	283.981	233.057	93.7976	482.376	113.195	0
OAR13:51298291-51299070	529.11	1666.46	592.837	638.302	992.278	924.403	2000.43	1303.16	1839.66	819.193	1962.45	1601.86	246.572	1044.02	1841.19	192.316	471.758	432.901	606.883	235.307	542.228	155.684	608.266	251.829	314.701	297.649	161.973	45.1711	216.066	9.03816	15.6748	SLC4A11	0.367546		4.21334	0.237341		727.722	929.471	1138.85	1481.12	1183.41	340.771	385.371	256.538	71.4875	628.135	145.544	0
OAR11:19947070-19948757	284.906	333.644	85.454	217.135	521.898	681.535	223.874	534.632	342.863	524.855	237.504	1049.88	944.881	215.347	268.877	31.2307	76.0054	130.056	126.245	149.93	277.276	221.034	69.258	288.128	127.508	46.3405	59.9079	20.076	10.3878	0	3.9187	SEZ6	0.569324		4.21329	0.237344		261.438	234.668	411.111	409.963	619.746	72.7075	179.374	130.471	8.59564	262.184	52.2876	0
OAR20:25689793-25690772	52.3296	127.312	88.1245	44.9245	90.7162	243.809	58.6768	310.277	116.131	242.9	97.0821	583.882	239.985	99.4957	73.0064	344.36	44.5549	66.886	0.566122	13.5354	19.7174	7.68812	39.1458	24.956	0	1.78233	0	7.52852	24.9307	0	29.3903	A2VE28_BOVIN	1.29706		4.21289	0.237367		99.7965	89.2552	109.532	191.598	249.092	91.2734	20.0217	6.68458	15.4624	130.691	19.9593	0
OAR3:116251653-116256913	746.181	4338.25	3661.17	3914.04	3964.63	2097.32	2227.91	4324.79	6669.24	3930.22	2991.34	1429.89	3862.34	1641	5491.51	622.971	382.648	1386.03	631.792	1397.27	1449.23	1245.48	1470.98	1104.87	116.656	370.724	2012.46	37.6426	479.916	6.77862	274.309	PTPRQ	0.322375		4.21172	0.237433		2073.53	2915.2	3050.98	4478.9	3106.18	604.688	1390.74	901.178	199.662	1766.69	414.707	0
OAR1:16391245-16391970	32.9483	84.289	144.204	44.9245	78.3967	133.671	106.521	4.7735	18.4335	200.988	72.8116	52.7019	105.405	84.5032	112.181	0	44.5549	27.8692	0	33.3178	23.4144	0	164.111	4.53745	2.71294	1.78233	6.65644	0	12.4653	0	1.95935	FOXJ3	0.87254		4.21134	0.237454		51.6172	87.147	90.8783	74.2516	88.6977	14.4848	55.2109	3.92229	3.60618	56.2821	10.3234	0
OAR22:16188843-16189916	112.412	242.331	405.907	48.6682	223.991	101.666	110.132	482.123	62.6739	94.3024	135.222	5.54757	56.467	163.554	137.11	0	18.3461	33.443	4.52898	8.32946	114.607	15.3762	6.02244	24.956	0	30.2996	261.82	0	74.7921	0	11.7561	Q0VCF1_BOVIN	1.14624		4.20488	0.237819		96.3349	253.55	121.114	193.58	90.6697	11.2636	36.0838	79.2688	21.6371	119.237	19.267	0
OAR16:10628709-10632764	3508.99	6884.48	5250.08	3399.28	7940.47	9201.67	8582.15	14616.4	13083.2	14772.6	18770.7	7759.67	30255.9	16791.6	24813.3	2698.17	1879.17	3200.31	1733.18	2849.72	2156.59	3251.12	5658.83	2015.76	1245.24	5070.72	6759.61	1021.37	2308.17	1750.01	3551.32	CCNB1_BOVIN	0.28102		4.19955	0.238121		7509.03	5214.52	7280.89	15310.7	19905.1	1902.17	3479.06	3772.83	2157.72	7255.82	1501.81	0
OAR4:29508452-29509891	236.452	300.28	181.59	196.545	188.152	402.897	142.63	334.145	333.646	301.958	509.681	543.662	95.9938	220.799	336.542	558.866	94.3516	42.7327	1.69837	18.7413	76.4048	11.5322	66.2468	179.229	0	12.4763	0	2.50951	35.3185	0	0	ENSBTAG00000045673	0.578258		4.1935	0.238464		175.003	239.441	232.556	369.858	299.249	139.53	43.2313	47.9264	9.457	172.663	35.0005	0
OAR3:102331897-102333514	199.628	307.304	296.419	258.316	604.775	425.489	471.22	367.559	108.758	826.813	835.6	153.945	440.442	763.254	448.722	1.64372	112.698	96.6131	31.7028	118.695	189.78	144.152	94.8534	138.392	13.5647	267.349	257.382	25.0951	143.352	0	23.5122	MGAT4A	0.439581		4.18507	0.238945		263.452	267.783	439.95	534.682	451.591	48.5315	136.87	169.172	47.9897	239.317	52.6905	0
OARX:85670613-85671774	125.979	14.0482	170.908	679.482	127.675	577.987	97.4937	639.649	9.21675	462.463	445.538	41.6068	314.333	580.618	947.303	185.741	55.0384	14.8636	2.83061	199.907	133.092	355.576	195.729	9.07491	13.5647	90.8987	0	25.0951	31.1634	0	21.5529	5S_rRNA	0.965972		4.18495	0.238952		211.885	103.645	370.66	389.216	470.965	51.6946	221.076	28.3846	19.4528	251.828	42.3769	0
OAR3:220343275-220343866	616.326	756.845	739.712	531.606	636.133	837.799	1314.36	2878.42	1518.92	1416.44	3286.92	1587.99	1377.79	3216.57	2822.32	29.587	222.775	241.533	189.085	341.508	504.025	463.209	858.197	163.348	208.896	834.13	505.889	120.456	481.994	316.336	519.228	GTSE1	0.290823		4.18443	0.238981		952.85	704.294	829.974	2275.18	2251.17	136.596	541.735	428.066	359.503	925.747	190.57	0
OAR6:66860953-66863314	302.349	458.321	221.646	101.08	201.592	910.283	249.151	186.166	178.805	109.543	140.422	48.5413	15.0579	267.139	106.839	10.6842	49.7967	165.357	26.0416	31.2355	115.84	149.918	85.8197	49.912	0	53.4698	93.1901	0	60.2492	0	0	NIPAL1	1.09245		4.18397	0.239008		141.563	327.439	365.526	153.734	109.394	50.3759	95.7033	49.143	15.0623	177.682	28.3126	0
CL16893Contig1	526.203	395.105	264.373	138.517	595.815	325.706	292.481	420.068	266.364	615.347	500.146	959.037	1240.39	911.816	631.238	106.842	179.53	134.701	298.912	224.895	150.961	65.349	39.8986	80.5398	93.5963	102.484	399.386	52.6996	59.2104	35.0229	42.126	RHEBL1	0.203063		4.1727	0.239653		327.379	395.227	338.13	450.481	935.621	143.997	120.276	169.002	47.2647	301.967	65.4759	0
OAR3:124025010-124026248	193.813	275.695	184.26	151.62	89.5962	337.002	342.131	381.88	182.492	340.06	521.816	16.6427	568.434	357.094	354.348	3.28744	107.456	55.7383	4.52898	181.166	46.8288	13.4542	173.145	20.4185	8.13881	57.0345	268.476	47.6806	43.6287	6.77862	60.7399	C5H12orf50	0.489891		4.17236	0.239672		174.045	217.923	230.087	356.562	324.13	34.2021	103.648	88.517	39.707	160.961	34.8089	0
OAR3:180151220-180154617	874.098	251.111	2.67044	348.165	51.5178	363.36	1200.62	1050.17	761.303	2461.39	1596.65	6.93447	2559.84	362.546	801.29	0	529.417	423.611	6.22734	29.1531	712.29	44.2067	325.212	40.8371	260.442	19.6056	288.446	153.08	114.266	180.763	117.561	RAC2_BOVIN	1.19259		4.17174	0.239708		514.09	375.96	490.915	1467.38	932.652	191.851	277.715	152.333	141.417	664.826	102.818	0
OARX:84415851-84417070	1005.89	1632.22	1212.38	817.064	2261.19	2974.66	1716.97	2981.05	4285.79	4445.55	3787.07	4069.15	4874.98	4747.17	6622.22	695.295	801.988	585.253	1299.82	407.102	441.792	961.015	1618.53	686.29	655.174	810.959	766.599	671.293	408.24	567.145	775.903	MSPD1_BOVIN	0.104161		4.16342	0.240187		1922.12	1283.5	1942.47	3874.86	5078.38	676.47	857.11	729.756	605.645	1703.07	384.424	0
OAR24:1721492-1724746	15.5051	3.51204	5.34088	80.4897	33.5986	52.7154	66.8012	181.393	270.972	104.78	90.1477	4.16068	120.463	73.5995	32.0516	0	5.24175	0	0	41.6473	56.6875	0	162.606	0	0	3.56466	2.21881	2.50951	16.6205	0	0	F1MIB8_BOVIN	0.887157		4.16094	0.24033		46.0202	8.11933	58.4012	161.823	57.5687	1.04835	65.2351	1.44587	4.78249	65.2177	9.20404	0
OAR14:48135715-48136367	341.112	303.792	419.259	213.391	638.373	427.372	601.211	477.35	247.009	272.429	577.292	733.667	141.167	141.747	144.232	11.5061	138.906	427.327	3.39673	16.6589	276.043	19.2203	204.763	210.992	0	21.3879	22.1881	25.0951	70.637	0	7.8374	RS16_BOVIN/PLEKHG2	0.538275		4.16085	0.240335		230.173	354.721	470.087	393.52	290.203	116.227	129.171	63.6419	25.8924	216.536	46.0346	0
OAR14:62055438-62057094	3624.31	1293.31	3338.05	4408.21	6856.35	9352.29	4354.72	9079.19	2671.01	6508.77	8820.6	13214.3	12857.5	11686	28487.6	3410.72	2461	992.143	2783.62	4327.15	1253.29	2796.55	3319.87	1898.92	393.376	2808.95	2511.69	288.593	1817.86	282.443	1126.63	ZN274_BOVIN	0.414088		4.15699	0.240559		5129.84	2751.89	6242.89	6769.89	16561.4	1929.5	2924.22	1903.24	878.881	5683.54	1025.97	0
OAR5:60305017-60310384	1127.99	3811.44	1685.05	1091.29	2186.15	2043.66	2542.06	2124.21	2047.96	4451.26	3158.64	1554.71	1863.41	1730.95	1210.84	1234.44	414.099	1503.08	775.021	166.589	852.776	565.077	758.827	501.389	203.47	372.507	508.108	148.061	234.764	58.7481	84.2521	GPX3	0.253941		4.15274	0.240805		1322.93	2208.16	1965.79	2945.52	1589.98	785.326	585.817	396.368	131.456	1107.92	264.586	0
CL13115Contig1	743.274	1304.72	993.403	642.045	2745	3404.85	1687.18	2792.5	2415.71	2951	3512.29	1262.77	463.029	2153.47	1915.08	2283.13	465.206	438.475	444.689	372.743	265.568	280.616	1227.07	348.25	0	409.935	338.369	32.6236	519.39	5.64885	32.3293	PAX9	0.32516		4.14236	0.241408		1175.82	1013.8	2119.77	2917.87	1448.59	726.3	536.5	274.138	147.498	1093.17	235.164	0
OAR13:16725537-16726960	810.14	1914.06	1204.37	943.414	2174.95	3313.54	2933.84	3942.91	2210.18	2858.12	4254.28	3461.69	4761.11	3241.1	4223.69	1066.78	453.412	746.894	782.947	620.545	818.271	559.311	1273.75	760.024	268.581	602.427	1033.97	203.27	729.223	359.267	613.277	GWL_BOVIN	0.133472		4.13736	0.2417		1714.17	1309.52	2341.44	3316.37	3921.9	610.006	817.968	666.249	476.259	1393.4	342.834	0
OAR7:39561664-39563572	168.618	533.83	299.089	99.2082	257.589	630.703	247.345	210.034	221.202	269.572	325.919	316.212	745.364	509.745	384.619	0	94.3516	109.619	101.336	33.3178	115.84	36.5186	477.278	133.855	27.1294	65.9461	39.9386	7.52852	78.9472	2.25954	23.5122	A6QPV4_BOVIN	0.469976		4.13172	0.24203		211.82	333.846	308.711	256.681	488.985	61.0612	165.739	66.7173	28.0619	199.054	42.364	0
OAR15:37347266-37348221	187.999	547.879	122.84	305.112	1158.03	2187.69	1765.72	3398.73	707.846	4259.8	2551.87	1782.16	2324.56	1850.89	5562.73	486.542	15.7253	135.63	731.43	462.285	86.2635	941.795	1664.45	383.415	184.48	1252.98	603.517	42.6616	132.964	15.8168	278.228	CALC_BOVIN	0.677179		4.12879	0.242202		1165.55	286.239	1354.14	2729.56	2880.08	273.865	788.699	606.097	117.417	1343.08	233.11	0
OAR22:24231828-24232575	213.195	723.481	283.067	174.082	593.575	160.029	81.2447	109.79	803.7	526.76	58.9427	6.93447	803.713	335.287	151.355	175.878	86.4889	200.658	2.83061	177.001	156.507	3.84406	155.078	136.124	37.9811	74.8578	39.9386	37.6426	8.31023	6.77862	0	CCDC147	1.14589		4.12346	0.242515		204.035	406.581	252.233	374.798	324.322	93.1712	123.107	72.2253	13.1829	236.704	40.8069	0
OARX:14354104-14357453	1526.28	2044.01	2667.77	1591.07	3615.21	3719.26	1551.77	2346.17	1882.98	4122.16	3657.05	3791.07	8121.83	4768.98	5381.11	1358.54	710.258	921.541	1089.22	945.393	1364.81	964.859	848.411	738.471	522.24	900.076	718.895	303.65	711.564	512.916	543.72	ODPA_BOVIN/MAP3K15	0.196725		4.11815	0.242827		2062.62	2079.35	2619.33	3002.09	5515.75	815.911	1030.87	719.92	517.962	1799.33	412.524	0
OAR1:26895292-26896879	407.008	1132.63	592.837	287.329	947.48	1042.07	640.931	756.599	1325.37	974.934	779.257	698.301	2803.59	1810	1785.99	259.708	263.398	205.303	334.295	197.825	483.076	287.344	187.448	406.102	65.1105	376.962	442.653	57.7186	254.501	102.809	217.488	IPYR_BOVIN	0.332699		4.11661	0.242918		649.228	710.826	729.453	959.04	1774.47	212.541	288.923	322.707	158.129	611.692	129.846	0
OAR23:58828734-58830178	65.8965	219.503	413.918	155.364	573.416	1462.85	1204.23	396.2	2637.83	863.962	2909	198.326	257.866	1223.93	247.51	3.28744	44.5549	163.499	120.584	314.437	24.6467	472.82	691.075	204.185	122.082	990.974	71.002	17.5665	83.1023	4.51908	0	GRP_BOVIN	1.18473		4.1117	0.243208		521.23	233.106	848.965	1701.75	481.908	66.3851	375.744	347.061	26.297	721.769	104.246	0
OAR13:25360965-25362173	184.123	352.96	50.7383	151.62	479.34	246.633	256.372	248.222	147.468	414.359	674.374	837.684	1488.85	1777.29	1401.37	636.121	57.6593	92.8972	2.26449	102.036	133.092	295.993	105.393	102.093	0	233.485	379.417	20.076	29.0858	15.8168	56.8212	GPR158	0.377276		4.10749	0.243458		353.989	195.94	283.491	371.106	1376.3	157.788	159.128	178.749	30.45	453.273	70.7977	0
OAR1:19144161-19145134	94.9685	100.093	154.885	41.1808	89.5962	101.666	138.116	128.884	381.573	275.287	117.885	445.193	404.68	204.443	256.413	55.8866	39.3132	115.193	6.22734	31.2355	81.3342	92.2575	97.8646	58.9869	48.8328	19.6056	39.9386	35.1331	16.6205	9.03816	15.6748	TCTEX1D4/Q0VCE7_BOVIN	0.312388		4.10215	0.243775		119.291	116.649	92.6396	225.907	327.682	43.3239	75.6729	41.841	19.1166	117.723	23.8581	0
OAR13:79023584-79025742	1993.37	1329.31	2583.65	832.038	1693.37	1767.85	1001.12	1231.56	1686.66	1510.27	1939.04	2001.98	4863.69	4027.53	4241.49	943.497	824.266	1179.79	496.489	749.651	588.44	471.859	773.13	663.603	245.521	356.466	318.399	62.7377	552.631	40.6717	258.634	SALL4	0.169268		4.09148	0.24441		1329.96	1968.78	1323.59	1591.88	3783.67	688.809	645.77	395.997	228.669	1205.42	265.992	0
OAR1:70181431-70184389	56.2059	177.358	205.624	28.0778	434.542	207.096	171.517	443.935	444.247	303.863	121.353	6.93447	222.103	188.088	103.277	47.6679	39.3132	131.914	0.566122	39.5649	49.2934	115.322	137.01	145.199	0	7.12931	8.87525	25.0951	31.1634	9.03816	25.4716	ABCA4	0.60629		4.08779	0.244631		126.672	146.396	210.308	328.35	130.101	43.8923	85.2977	40.3008	22.692	131.547	25.3345	0
OAR7:21656441-21660705	50.3915	223.015	293.748	78.6178	44.7981	370.891	175.128	152.752	101.384	161.933	318.117	145.624	293.628	269.865	391.742	19.7247	23.5879	79.8916	3.39673	6.24709	104.749	30.7525	228.853	38.5684	2.71294	65.9461	115.378	12.5475	31.1634	9.03816	29.3903	Q0V8M6_BOVIN	0.529989		4.08557	0.244764		124.954	189.051	167.359	183.547	275.215	25.3202	92.6502	55.6514	20.5348	118.125	24.9908	0
OAR5:42157236-42160156	145.36	184.382	307.1	117.927	266.549	197.683	249.151	66.829	870.061	112.401	646.636	328.694	732.188	329.835	272.439	392.85	47.1758	148.636	0.566122	27.0707	39.4348	255.63	10.5393	77.1367	0	121.198	39.9386	12.5475	60.2492	20.3359	7.8374	B0JYQ5_BOVIN	0.871934		4.08284	0.244928		196.399	212.281	207.827	423.982	415.789	117.845	83.1687	59.5684	25.2425	218.486	39.2799	0
OAR2:10930742-10931506	286.844	82.533	104.147	31.8215	685.411	338.885	101.105	95.4699	929.048	314.341	22.5369	289.861	30.1157	79.0513	28.4903	1.64372	128.423	27.8692	23.211	156.177	56.6875	146.074	46.6739	220.067	16.2776	37.4289	0	0	31.1634	2.25954	0	Q58D30_BOVIN	1.99671		4.08033	0.245078		139.149	157.841	289.306	340.349	106.88	36.2294	101.403	68.4433	8.35573	206.488	27.8298	0
OAR4:93543882-93545810	199.628	409.153	469.997	254.572	349.425	325.706	133.602	23.8675	600.932	182.89	81.4796	847.392	92.2294	95.4068	56.9806	16.4372	39.3132	304.703	26.6077	43.7296	237.841	3.84406	58.7188	154.273	32.5552	14.2586	8.87525	45.1711	89.335	2.25954	0	CPA5	1.26523		4.0802	0.245086		167.78	359.593	265.826	222.292	273.002	77.4122	86.0333	52.4906	34.1914	199.96	33.556	0
OAR17:70188282-70189927	4223.19	5149.53	5850.93	5607.13	7042.26	8899.5	3408.67	4315.24	7307.96	7777.09	5875.2	20197.3	13472.1	10019.1	20206.8	2006.98	2307.68	2010.3	2399.23	2955.92	3319.91	4443.74	2504.58	2475.18	1231.67	1935.61	1530.98	1048.97	2182.48	508.397	981.634	EIF4ENIF1	0.167394		4.0769	0.245285		5264.36	5074.55	6239.39	6318.87	15973.8	1744.84	3306.04	1793.36	1180.37	4974.01	1052.87	0
OAR3:94986442-94988586	54.2677	163.31	5.34088	29.9496	35.8385	158.146	30.6925	38.188	0	18.0984	26.0041	0	11.2934	16.3554	14.2452	0	13.1044	111.477	2.26449	0	9.85869	11.5322	4.51683	0	0	0	2.21881	2.50951	0	0	0	FBXO41	2.46736		4.07569	0.245358		24.4907	74.3062	63.6567	20.5726	10.4735	25.3691	6.47693	0.554703	0.627377	42.86	4.89814	0
OAR22:48484270-48486610	350.802	532.074	718.348	243.341	371.824	346.416	225.68	305.504	401.85	246.234	58.9427	61.0233	1.88223	144.473	33.8322	169.303	78.6263	143.062	3.96285	43.7296	202.103	0	162.606	70.3305	0	19.6056	75.4396	12.5475	76.8697	0	0	ENSBTAG00000047164	0.33028		4.07462	0.245421		164.529	533.742	296.815	253.133	60.3027	78.9909	102.11	41.3439	22.3543	176.796	32.9059	0
OAR21:23743958-23752580	2757.96	9918.88	2841.35	2180.71	9939.58	3713.61	4775.39	7069.55	4256.29	5157.1	5048.27	3718.26	6738.39	4116.12	4846.91	1662.63	1209.53	2942.98	1777.62	1416.01	1343.86	1391.55	2683	3053.71	165.489	484.793	1071.69	165.627	598.337	33.8931	186.138	F1N5R0_BOVIN	0.377437		4.0728	0.245532		3137.59	5172.73	5152.32	5382.8	4854.92	1518.55	1708.6	1193.92	245.999	2639.6	627.518	0
OAR24:36138605-36140022	27.1339	131.702	1455.39	110.439	98.5559	129.906	207.625	133.658	178.805	21.9086	239.238	511.764	383.975	193.539	397.084	392.85	13.1044	83.6075	1.69837	79.1298	92.4252	111.478	97.8646	129.317	0	35.6466	2.21881	2.50951	51.939	2.25954	9.79675	Q08DN0_BOVIN	2.15414		4.07119	0.245628		171.825	538.075	136.632	143.402	371.591	98.252	95.2244	41.7957	16.6262	272.887	34.365	0
OAR7:70541376-70543721	2970.19	2653.35	1759.82	2028.15	4247.98	4471.4	2561.92	3522.84	5034.19	4644.16	3807.87	5514.29	8319.47	5450.45	6039.05	2585.58	1947.31	1188.16	778.984	1763.76	1175.03	1451.13	1174.38	1204.69	146.499	657.679	714.457	343.802	939.056	112.977	344.846	PRKCH	0.100614		4.06737	0.245859		2566.24	2461.12	3327.36	4252.26	6330.82	1300.01	1391.08	680.832	435.17	2058.81	513.248	0
OAR3:197897309-197900597	431.235	1062.39	793.12	602.737	938.521	617.524	805.226	2133.75	807.387	2221.35	2488.6	3601.07	6668.75	3287.45	5638.41	1263.2	851.785	555.526	1046.76	356.084	433.782	138.386	947.028	290.397	162.776	351.119	998.465	178.175	502.769	24.855	317.415	LMO3_BOVIN	0.28078		4.06691	0.245887		1306.97	762.249	741.002	1912.77	4798.92	743.454	468.82	450.689	255.803	1572.78	261.394	0
OAR5:66000794-66008564	1065	1758.66	2356.66	984.594	2060.71	1724.55	1410.95	463.029	2320.78	667.737	2010.99	721.185	705.837	1168.05	795.948	172.591	450.791	667.002	353.26	306.108	936.575	263.318	776.894	519.539	37.9811	185.362	161.973	62.7377	392.659	2.25954	13.7155	SGCD	0.315518		4.06624	0.245927		823.143	1726.77	1545.2	1365.63	847.755	328.729	570.724	226.214	117.843	707.119	164.629	0
OAR15:78389475-78390224	180.246	806.014	1399.31	82.3615	689.891	600.58	1126.59	782.854	438.717	1084	910.145	449.353	766.069	834.128	448.722	0	55.0384	382.737	20.9465	54.1415	618.633	161.451	380.919	68.0618	347.256	185.362	129.8	95.3612	191.135	15.8168	74.4553	bta-mir-130a	0.461445		4.06513	0.245995		431.616	795.19	624.856	803.929	624.568	91.7443	303.786	182.62	94.1922	383.278	86.3232	0
OAR3:206933330-206938153	468.059	1506.67	797.126	547.517	481.58	299.348	267.205	219.581	409.223	88.5871	254.841	1467.33	395.269	408.886	277.78	54.2428	170.357	261.97	417.232	129.107	307.468	32.6745	108.404	108.899	92.2398	58.8168	22.1881	165.627	93.4901	13.5572	37.2277	A6QP47_BOVIN	0.725153		4.05832	0.246407		321.371	923.95	398.913	243.058	637.317	180.76	144.413	70.5359	77.4756	361.407	64.2742	0
OAR2:239833823-239834646	29.072	5.26806	299.089	18.7185	55.9976	0	171.517	525.085	7.3734	535.333	94.4817	0	20.7046	264.413	195.871	0	0	0	0	4.16473	44.3641	142.23	19.5729	24.956	29.8423	80.2048	90.9713	27.6046	45.7063	31.6336	43.1057	TMEM222	1.95408		4.05766	0.246448		90.5574	111.143	61.5582	290.568	120.247	0	52.583	56.4936	37.0125	140.656	18.1115	0
OAR14:35301235-35302248	144.391	181.748	178.919	93.5926	271.029	179.797	88.4665	85.923	91.2458	140.977	105.75	175.442	251.278	174.458	233.264	18.9028	96.9724	96.6131	12.1716	70.8004	93.0414	59.583	64.7412	35.1653	0	15.1498	5.54703	6.27377	39.4736	2.25954	13.7155	F1MCJ4_BOVIN	0.165139		4.05456	0.246636		97.6352	168.353	158.221	105.974	208.611	44.932	72.0415	13.9655	15.4306	77.9374	19.527	0
OAR18:3331467-3332844	1002.02	1473.3	1757.15	2259.33	1950.96	2669.66	3466.44	3379.64	2011.09	2800.5	4656.47	1087.32	400.915	1262.1	3153.52	534.21	608.043	544.378	745.866	539.332	630.34	580.453	2103.34	397.027	78.6751	408.153	774.365	110.418	546.398	65.5267	105.805	GBRA5_BOVIN	0.273593		4.05279	0.246743		1358.15	1410.82	2586.6	3211.92	1475.96	486.499	963.365	414.555	207.037	1200.28	271.631	0
OAR1:198981503-198982217	63.9584	8.7801	301.76	151.62	170.233	403.838	252.761	434.388	495.861	388.64	454.206	563.079	109.169	1210.3	475.432	1.64372	39.3132	52.0225	2.26449	85.3769	138.022	319.057	195.729	242.754	37.9811	224.573	22.1881	0	54.0165	9.03816	21.5529	HRG	0.691133		4.0467	0.247115		223.534	124.833	244.613	443.274	589.496	19.0488	184.546	131.874	21.1519	253.14	44.7068	0
OAR19:11199351-11199955	284.906	340.668	445.963	123.542	447.981	1107.02	256.372	410.521	326.273	391.498	275.644	287.087	481.851	466.13	240.387	0	290.917	187.652	9.62407	120.777	181.153	134.542	67.7524	186.036	27.1294	37.4289	113.159	72.7757	89.335	2.25954	31.3496	ITGA9	0.546803		4.04554	0.247186		239.927	357.179	483.73	350.984	368.864	97.6388	126.056	90.9383	48.93	221.097	47.9854	0
OAR3:11189988-11190619	1803.43	2337.26	1669.02	1302.81	2383.26	2000.36	2419.29	3866.53	2383.45	1880.81	3614.58	4069.84	2610.66	2550.09	3412.6	861.31	691.912	1348.87	757.754	826.699	988.333	457.443	802.49	739.605	225.174	824.327	767.709	70.2662	544.32	36.1527	160.667	E1BM14_BOVIN	0.109508		4.04409	0.247274		1561.52	1936.57	2026.43	2936.34	3160.8	731.969	768.741	639.204	202.851	1157.99	312.303	0
OAR3:58743760-58744769	1153.19	1127.37	1146.95	975.235	1523.14	2910.65	1937.24	2066.92	2529.07	2435.67	4197.93	2733.57	4300.9	4822.13	6704.13	276.145	883.236	823.07	863.053	675.727	661.764	1047.51	1083.29	478.701	317.413	704.02	816.523	461.749	621.19	390.901	599.561	RPIA_BOVIN	0.211527		4.04232	0.247383		1653.8	1142.5	1836.56	2807.4	4640.18	569.101	867.071	579.164	518.35	1539.1	330.761	0
OAR1:12204516-12206110	745.212	1674.37	2498.2	1003.31	1360.74	2174.51	1635.73	2016.8	3788.08	1867.95	3083.22	2433.3	1446.5	2411.07	2993.26	272.858	314.505	680.008	1086.95	412.308	669.775	767.851	1403.23	249.56	40.694	844.824	541.39	87.8327	509.002	112.977	231.203	Q08DF6_BOVIN	0.199887		4.03743	0.247682		1269.59	1639.26	1543.57	2689.01	2321.03	470.865	813.29	419.117	235.254	1008.16	253.918	0
OAR3:154933778-154935569	922.552	511.88	566.133	788.05	1472.74	1308.47	1929.11	4441.74	3089.45	5243.78	4289.82	4675.22	10266.6	9063.65	6678.31	1295.25	1002.49	536.017	1035.15	1125.52	574.885	1357.91	793.456	855.31	145.142	837.694	1401.18	533.27	1233.03	868.794	1020.82	RASSF3	0.200633		4.03195	0.248019		2253.66	666.855	1374.59	4266.2	7670.95	773.782	962.943	809.832	913.979	2559.46	450.732	0
OAR19:25970063-25975465	1736.57	2423.31	1273.8	1422.61	1760.57	1605.94	2166.53	4310.47	1100.48	2650.95	2495.53	2185.05	5655.17	4920.26	7636.29	1587.84	833.439	1421.33	550.837	749.651	1334.62	570.843	1127.7	546.763	54.2587	334.187	1158.22	308.669	460.179	241.771	193.976	CHL1	0.321997		4.02928	0.248183		1768.32	1811.23	1738.91	2639.36	5099.19	878.688	945.704	523.357	301.149	1731.41	353.663	0
OAR18:45862023-45866520	1164.82	1738.46	1191.02	917.208	3178.43	3606.3	2091.6	3541.94	2585.3	3716.37	4798.63	2247.46	1065.34	3192.04	3288.85	2536.26	626.39	624.269	454.03	604.927	521.278	578.531	1367.09	542.226	16.2776	550.739	579.11	155.589	766.619	47.4504	182.22	PAX9/ODC_BOVIN	0.25146		4.02626	0.248369		1563.77	1364.76	2448.38	3660.56	2448.42	848.19	767.957	422.088	287.97	1334.37	312.753	0
OAR11:49650352-49651524	988.448	1864.89	883.915	741.254	1272.27	922.52	1521.98	2343.79	3268.26	1164.97	2733.9	2217.64	2830.88	2254.33	2482.22	478.323	372.165	945.694	6.79346	341.508	568.107	520.87	980.152	276.785	211.609	429.541	1311.32	120.456	517.312	65.5267	139.114	A6QQY0_BOVIN	0.177257		4.02511	0.248441		1121.82	1245.75	1114.51	2377.73	2446.27	360.595	602.659	557.313	210.602	931.027	224.365	0
OAR4:97745729-97748996	6622.6	11602.9	10376	4831.25	12993.7	13640.1	7625.27	16294.3	10276.7	13271.9	9845.17	14450	21689.9	20539.7	18579.2	7306.35	2877.72	5399.19	3874.54	2228.13	3937.31	4395.68	3658.63	3770.62	1440.57	2584.38	4377.72	1006.31	2171.05	951.267	1244.19	BPGM	0.101738		4.01145	0.249286		7866.53	9533.83	9772.58	12422	18814.7	3891.56	3554.94	3043.32	1343.2	6066.29	1573.31	0
OAR16:8575317-8577929	11.6288	59.7047	40.0566	11.2311	89.5962	77.1905	79.4393	147.978	334.568	26.6714	204.566	402.199	5.6467	32.7109	144.232	0	13.1044	1.85794	0.566122	16.6589	54.2228	3.84406	170.134	20.4185	0	49.9052	99.8465	2.50951	6.23267	4.51908	0	TMEM174	1.62731		4.00744	0.249536		68.1045	37.13	64.3643	178.446	146.197	3.10569	61.2149	42.5426	3.31532	97.8602	13.6209	0
OARX:115139785-115140783	189.937	151.018	269.714	174.082	282.228	489.501	514.55	119.337	270.972	523.902	754.12	670.563	451.736	294.398	366.813	0	204.428	105.903	3.96285	41.6473	8.62635	140.308	261.976	29.4935	0	199.621	148.66	57.7186	218.144	36.1527	15.6748	PCDH19	0.442308		4.00122	0.249924		225.651	203.556	365.09	417.083	445.877	62.8588	113.139	94.4436	81.9224	202.625	45.1302	0
OAR11:43629828-43630478	370.184	1271.36	488.69	245.213	503.979	325.706	315.952	248.222	1675.6	525.331	369.259	725.345	462.088	419.79	405.987	96.9796	199.187	405.032	134.737	233.225	329.034	211.423	161.1	127.049	67.8234	33.8642	55.4703	80.3042	47.7838	6.77862	37.2277	C17orf53	0.728002		4.00067	0.249958		341.282	710.078	347.712	704.604	503.303	167.187	233.696	71.0517	43.0236	354.193	68.2563	0
OAR23:25969550-25973327	330.452	314.328	652.922	178.762	266.549	856.626	389.975	539.405	974.21	643.447	524.417	790.529	1822	1420.2	1568.75	516.129	309.263	229.456	308.82	149.93	245.235	90.3354	264.987	309.681	56.9717	105.157	34.3916	77.7947	190.097	40.6717	78.374	B4GALT6	0.239878		3.9983	0.250106		460.641	432.567	422.978	670.37	1400.37	272.734	187.622	126.55	96.7343	455.682	92.1281	0
OAR3:189449756-189451920	959.376	956.153	699.655	720.663	1293.55	2842.87	1372.13	1365.22	1915.24	2710.48	1496.1	2295.31	2364.08	2118.03	1164.54	550.647	503.208	302.845	24.9094	351.92	347.519	1529.94	395.975	415.177	73.2493	395.677	359.448	175.665	334.487	433.832	288.024	LRMP/CASC1	0.256798		3.99407	0.250371		992.127	871.728	1557.3	1871.76	1985.49	276.322	656.338	310.888	308.002	817.567	198.425	0
OAR21:25337039-25338796	503.915	459.199	0	33.6933	685.411	401.014	71.3148	319.824	700.473	817.287	232.304	737.827	178.812	79.0513	0	0	220.154	366.015	3.39673	201.989	1.23234	190.281	109.909	88.4804	24.4164	24.9526	126.472	27.6046	8.31023	0	1.95935	ENSBTAG00000002245	1.08887		3.991	0.250564		213.397	321.038	297.858	517.472	248.923	117.913	125.853	66.0804	9.46854	250.654	42.6794	0
OAR1:12381008-12382399	125.979	152.774	170.908	58.0274	194.872	233.454	158.879	71.6025	265.442	124.784	205.433	300.956	376.446	267.139	187.858	105.198	26.2088	63.1701	70.1991	74.9651	67.7785	44.2067	126.471	36.2996	0	35.6466	48.8139	5.01901	49.8614	2.25954	17.6342	A7Z079_BOVIN	0.202444		3.99043	0.2506		118.332	149.887	161.308	166.815	283.1	52.9552	78.3554	30.19	18.6935	97.3592	23.6664	0
OAR26:29933238-29938193	261.648	1020.25	656.928	245.213	3095.55	2225.34	588.573	4871.35	1400.95	1515.03	1839.36	2160.78	735.012	4421.42	1720.1	1637.15	144.148	369.731	46.9881	270.707	202.103	747.67	594.716	487.776	244.164	1129.1	949.651	32.6236	259.695	0	45.0651	UNC5D	0.857522		3.9855	0.250909		1094.15	646.275	1538.67	2406.67	2259.33	439.603	453.799	702.674	84.3459	1222.97	218.831	0
OAR22:36592390-36593473	3.87627	26.3403	2.67044	84.2334	40.3183	109.196	93.8828	81.1495	720.749	77.1565	150.824	22.1903	0	73.5995	65.8838	0	0	1.85794	0.566122	43.7296	24.6467	186.437	115.932	11.3436	0	12.4763	0	12.5475	2.07756	0	3.9187	VAX1	3.36096		3.98414	0.250995		63.4711	10.9623	81.9077	257.47	40.4184	0.484813	92.6863	5.95498	4.63595	131.844	12.6942	0
CL2969Contig2	840.181	947.373	1357.92	365.011	1734.81	755.902	2082.57	2584.85	1491.27	807.762	2856.99	1098.42	4406.31	6183.72	5242.22	714.197	421.961	586.182	505.547	317.561	347.519	454.56	942.511	311.95	237.382	1294.86	397.167	362.624	1005.54	399.939	475.142	KIAA0182	0.503761		3.98181	0.251142		1339.68	1048.49	1234.57	1935.22	4232.67	445.577	515.538	560.34	560.811	1483.73	267.935	0
OAR23:43381894-43382576	26.1648	193.162	88.1245	20.5904	67.1972	171.325	70.4121	28.641	341.02	149.55	114.418	375.848	178.812	144.473	96.1548	197.247	5.24175	37.1589	10.1902	22.906	109.678	0	25.5954	2.26873	40.694	8.91164	31.0634	37.6426	8.31023	6.77862	9.79675	A4FUX1_BOVIN	0.945345		3.98137	0.25117		84.496	102.484	82.3812	158.407	198.822	49.9675	39.5448	20.7344	15.6321	96.1892	16.8992	0
OAR14:17918137-17919930	296.534	205.454	566.133	248.956	848.924	732.368	682.456	568.046	1.84335	681.073	755.854	489.573	796.184	493.389	714.038	0	123.181	130.056	3.39673	197.825	165.133	61.505	441.144	122.511	70.5363	213.879	137.566	82.8137	193.213	92.6412	133.236	A6QLF6_BOVIN	0.319832		3.97464	0.251595		330.628	356.041	628.176	501.704	623.296	51.3268	216.402	136.123	125.476	275.89	66.1256	0
OAR14:48099318-48101351	199.628	56.1927	66.761	91.7208	219.511	380.304	245.54	47.735	285.719	337.203	384.861	5.54757	470.558	384.353	254.632	0	131.044	59.4542	1.69837	4.16473	25.8791	105.712	123.46	58.9869	67.8234	117.634	2.21881	60.2281	74.7921	58.7481	29.3903	SAMD4B/PAF1_BOVIN	0.599016		3.9718	0.251775		140.371	107.527	234.269	263.879	278.773	38.4393	64.8039	61.6657	55.7896	136.771	28.0742	0
OAR15:14857361-14860949	434.142	670.8	74.7723	286.393	1330.5	1146.56	866.611	1522.75	652.546	1265.94	1447.56	3719.65	3780.46	1795.01	2081.57	226.834	867.51	791.485	39.0624	433.132	224.285	522.792	308.65	310.816	306.562	301.213	241.85	228.365	675.206	47.4504	135.195	A7YY77_BOVIN	0.313978		3.9715	0.251794		862.441	393.238	907.517	1222.2	2844.17	384.978	372.215	290.11	271.554	940.499	172.488	0
OAR23:32868435-32871599	703.542	1034.3	964.028	791.794	1713.53	1893.99	615.655	1069.26	1284.81	2347.08	1851.49	1146.96	4479.71	4047.97	3848.86	210.396	490.104	393.884	1667.23	497.685	368.468	1322.36	494.593	326.697	206.183	609.556	348.353	95.3612	322.022	61.0076	68.5773	OSBPL1A	0.374633		3.96204	0.252395		1137.92	900.622	1253.74	1638.16	3380.88	552.323	670.776	372.697	136.742	1162.7	227.584	0
OAR3:212600340-212601293	137.607	158.042	243.01	140.389	356.145	109.196	205.82	310.277	210.142	160.028	526.15	723.958	882.767	877.742	1079.07	323.813	81.2472	91.0393	73.0297	10.4118	117.072	190.281	143.033	133.855	16.2776	162.192	19.9693	22.5856	116.343	103.939	43.1057	CECR2	0.182836		3.96092	0.252466		250.598	179.553	202.888	301.649	890.885	113.826	115.199	83.0734	71.4934	277.204	50.1196	0
OAR18:40567278-40570977	135.669	228.283	32.0453	29.9496	98.5559	160.029	140.824	167.072	92.1675	110.496	265.242	213.582	1148.16	771.432	950.864	11.5061	20.967	20.4374	3.39673	27.0707	55.4551	119.166	48.1795	129.317	154.637	64.1638	126.472	175.665	51.939	88.1221	129.317	COCH	0.685577		3.95438	0.252884		186.135	131.999	107.34	158.744	771.01	11.2614	62.4678	118.648	111.261	269.308	37.227	0
OAR14:24266400-24267521	71.7109	247.599	48.0679	44.9245	60.4775	139.319	54.1632	33.4145	143.781	60.9632	93.6149	359.205	105.405	70.8736	67.6645	73.9675	26.2088	115.193	2.26449	45.812	59.1521	0	31.6178	34.0309	0	7.12931	2.21881	5.01901	18.698	6.77862	3.9187	NLRC5	1.05005		3.95346	0.252943		65.5869	122.459	74.7211	82.9434	150.787	43.5267	34.1455	10.8448	8.60359	76.4017	13.1174	0
OAR6:112985579-112987384	40.7008	98.3372	133.522	13.103	123.195	126.141	84.8556	291.183	3.6867	150.503	202.832	1.38689	372.682	269.865	213.677	143.004	62.901	48.3066	1.69837	0	69.0108	3.84406	64.7412	61.2556	5.42587	0	53.2515	5.01901	24.9307	6.77862	23.5122	CCDC96	0.835498		3.95235	0.253014		87.0758	90.8533	86.8235	162.051	214.403	51.182	34.399	29.9832	15.0601	96.9732	17.4152	0
OAR26:14330593-14337115	947.747	1251.16	646.246	1638.81	1529.86	856.626	1964.32	5933.46	2780.69	5181.39	5379.39	3740.45	13266.9	11338.4	16076.5	1554.14	783.642	733.888	615.941	2124.01	1031.47	1118.62	790.445	1347.62	442.209	2211.87	1912.62	848.213	945.289	1466.44	1650.75	SNX25/LRP2BP	0.463676		3.95192	0.253041		2971.26	948.386	1497.4	4818.73	11105.6	737.522	1266.14	1478.58	1227.67	3842.78	594.253	0
OAR11:39915854-39920882	32.9483	194.918	357.839	78.6178	277.748	327.589	340.325	176.619	433.187	225.754	440.337	911.189	801.831	357.094	251.071	754.469	0	104.045	62.5565	168.672	23.4144	5.76609	36.1346	6.80618	0	35.6466	139.785	22.5856	43.6287	2.25954	0	IKZF3	0.829193		3.95101	0.2531		213.317	195.235	256.07	318.974	580.296	184.214	58.4967	45.5595	17.1185	246.846	42.6635	0
OAR13:22607059-22607397	1058.22	724.359	1065.51	1135.28	908.282	1471.33	958.688	1517.97	1371.45	1662.2	1347.88	1805.74	1179.22	1054.93	1473.48	751.181	348.577	507.219	271.172	499.767	390.651	253.708	682.041	356.19	51.5458	199.621	337.259	17.5665	361.495	11.2977	19.5935	Q32L54_BOVIN	0.0763779		3.95018	0.253153		767.529	949.362	1118.39	1474.88	1378.34	375.63	456.542	236.154	102.488	540.943	153.506	0
OAR5:4122548-4123378	127.917	477.638	256.362	73.0022	206.071	201.448	254.567	128.884	670.979	289.575	214.968	52.7019	141.167	117.214	85.4709	23.0121	28.8296	219.237	27.1739	10.4118	147.88	123.01	105.393	54.4495	16.2776	37.4289	33.2822	15.057	37.396	0	11.7561	HOMER3/DDX49	0.699552		3.94998	0.253166		135.115	287.306	183.772	326.102	99.1386	59.6506	96.6737	35.3595	16.0523	146.514	27.023	0
OAR1:206487150-206491855	525.234	1420.62	1022.78	697.265	562.216	2285.59	1014.66	1231.56	1535.51	1652.67	1943.38	575.561	3342.84	3290.17	3312	537.497	487.483	419.896	60.0089	381.073	209.497	703.463	432.11	360.728	208.896	548.957	1294.68	155.589	465.373	67.7862	262.553	ZMAT3_BOVIN	0.398796		3.94802	0.253291		1000.25	989.544	1139.93	1590.78	2630.14	300.977	431.536	603.314	237.825	950.549	200.049	0
OAR5:14489472-14491986	220.947	612.851	582.156	175.954	555.497	1171.04	505.523	267.316	1135.5	484.848	563.423	1221.85	805.595	654.218	505.703	29.587	86.4889	362.299	166.44	102.036	244.003	647.724	227.347	58.9869	151.924	74.8578	115.378	140.532	95.5677	22.5954	31.3496	A5PK17_BOVIN	0.447234		3.94712	0.253349		387.727	471.985	602.002	612.772	796.842	128.963	305.277	100.287	72.5113	346.062	77.5454	0
OAR7:43577456-43579269	3.87627	38.6325	53.4088	14.9748	291.188	11.2962	261.789	0	35.0236	95.2549	495.812	128.981	20.7046	13.6295	596.516	0	7.86263	68.744	139.832	127.024	41.8994	30.7525	67.7524	20.4185	10.8517	1.78233	2.21881	20.076	8.31023	0	9.79675	CA12	2.89246		3.94475	0.253502		84.4648	31.9725	144.812	156.523	189.958	43.2877	66.8571	8.81786	9.54576	143.174	16.893	0
OAR6:71465682-71466096	672.532	287.987	328.464	63.643	743.649	824.62	617.46	797.174	333.646	484.848	579.025	500.669	513.849	335.287	808.412	0	419.34	243.391	14.153	299.86	41.8994	215.267	301.122	220.067	2.71294	53.4698	166.411	10.038	124.653	2.25954	19.5935	SRD5A3/ENSBTAG00000045602	0.361495		3.94396	0.253552		323.403	429.661	562.343	548.673	539.554	135.377	214.537	110.665	39.1361	269.318	64.6807	0
OAR24:11228766-11229844	133.731	302.036	53.4088	123.542	380.784	252.281	129.992	52.5085	3.6867	332.44	190.697	550.597	344.449	231.702	142.452	0	31.4505	130.056	4.52898	66.6357	117.072	126.854	123.46	138.392	0	7.12931	86.5337	2.50951	18.698	18.0763	1.95935	SNX29	0.644853		3.93798	0.253937		132.183	163.059	221.65	144.833	317.3	33.2071	108.505	58.0138	10.3108	135.565	26.4365	0
CL22009Contig1	31.0101	151.896	229.658	76.746	88.4763	236.278	334.909	167.072	188.022	63.3445	585.093	83.2136	241.867	333.924	478.993	154.51	26.2088	69.6729	47.2712	26.0296	27.7276	61.505	191.965	19.2842	0	57.9257	153.098	10.038	43.6287	1.12977	1.95935	FGF2	0.827837		3.93503	0.254127		134.918	137.521	184.102	250.883	284.499	59.5326	76.8068	57.577	14.189	142.954	26.9836	0
OAR13:72776039-72776321	397.317	208.966	251.021	86.1052	181.432	107.314	297.897	109.79	36.867	170.03	303.382	37.4461	492.204	327.109	268.877	43.5586	44.5549	113.335	2.83061	95.7888	72.7078	73.0372	64.7412	70.3305	40.694	67.7285	64.3455	20.076	41.5512	31.6336	41.1464	PABPC1L	0.472408		3.93458	0.254157		134.317	285.768	168.187	155.017	281.409	40.8558	76.5687	60.7746	33.6018	124.373	26.8633	0
OAR7:34310835-34313349	445.771	776.161	1383.29	992.082	2645.33	4279.36	1285.47	630.102	374.2	2532.83	1871.43	599.138	1699.66	2854.03	1858.99	21.3684	311.884	633.559	1497.39	549.744	336.428	605.44	1005.75	415.177	154.637	352.901	142.004	27.6046	452.908	9.03816	58.7805	PLA2G4D	0.640958		3.93073	0.254406		993.628	868.406	2300.56	1352.14	1752.95	492.841	624.34	266.18	137.083	1007.38	198.726	0
OAR3:211736286-211736808	655.089	1273.12	1538.17	451.116	1702.33	2080.38	2074.45	1971.45	2311.56	1954.63	2583.08	1825.15	2721.71	2303.39	1969.39	453.667	243.742	780.337	495.923	474.779	868.797	797.643	694.086	136.124	330.978	661.244	372.76	235.894	417.589	246.29	231.203	Q32KM7_BOVIN	0.114067		3.92991	0.254459		1124.39	1155.46	1577.07	2205.18	2204.91	394.734	708.826	375.276	282.744	834.054	224.878	0
OAR18:20734025-20738830	9577.29	21986.3	19702.5	10337.3	22392.3	25939.8	18021.9	27870.1	26932.3	20725.6	21530.6	29282.9	26545.1	26434.5	25237.1	4558.04	5754.14	9112.29	8471.73	6065.93	6744.57	9440.05	10040.2	5624.17	2040.13	5089.44	5844.35	1892.17	4638.15	1674.32	3285.83	PRC1	0.0729538		3.9289	0.254524		13638.4	17088.7	19172.8	24264.6	26874.9	5579.24	8072.68	4649.52	2872.62	9507.03	2727.68	0
OAR1:43130963-43132256	11.6288	0	240.339	54.2837	111.995	143.085	81.2447	0	227.654	113.353	58.9427	0	26.3513	256.235	33.8322	0	0	14.8636	1.69837	110.365	71.4755	0	48.1795	43.1058	0	14.2586	0	32.6236	18.698	0	13.7155	ENSBTAG00000044389	1.66264		3.92847	0.254552		55.7396	83.9894	97.6521	99.9874	79.1047	3.31239	57.5051	14.3411	16.2593	73.7768	11.1479	0
OAR11:45968616-45968830	27.1339	208.966	37.3861	18.7185	190.392	161.912	99.2991	66.829	206.455	104.78	121.353	52.7019	20.7046	51.7923	16.0258	0	0	79.8916	0.566122	31.2355	64.0815	126.854	25.5954	6.80618	10.8517	10.694	4.43762	2.50951	6.23267	2.25954	3.9187	MYL4	0.806467		3.92821	0.254569		56.7866	91.1622	117.58	124.854	35.3061	16.0916	61.9416	8.19738	3.73011	64.8142	11.3573	0
OAR2:28457120-28458280	3145.59	5668.44	3725.26	2229.38	4187.5	6227.95	3442.97	3260.3	3548.45	5927.24	3286.92	7108.52	3137.68	4125.66	2983.47	1148.96	1087.66	2378.17	904.097	941.229	2417.23	2402.54	1562.82	1225.11	265.868	593.515	576.891	278.555	887.117	42.9313	129.317	SUSD3	0.2128		3.92703	0.254646		2543.46	4179.76	4021.95	4005.73	4338.83	1103.78	1830.95	665.347	334.48	1923.71	508.693	0
OAR4:48047982-48052335	6039.22	4901.93	4983.04	5756.88	6170.94	6646.85	6077.11	10969.5	8730.1	11287.2	15539.2	23881.6	44842.3	25671.2	30254.9	4514.48	4756.89	3956.49	4342.16	4831.09	3701.94	3448.12	3508.82	3371.33	2368.39	3430.98	3310.47	2963.73	3951.52	2294.56	2778.36	CBLL1	0.172977		3.92615	0.254702		8686.5	5308.07	6162.95	11631.5	31162.5	3514	3872.49	3120.29	2997.04	9721.72	1737.3	0
OAR5:70032475-70036993	784.944	1949.18	883.915	686.97	2170.47	2273.35	586.768	1031.08	1070.99	1004.94	351.923	368.914	344.449	283.494	733.625	184.097	314.505	284.266	705.388	381.073	462.742	382.484	120.449	512.732	75.9622	156.845	161.973	10.038	147.507	0	47.0244	ATP10B	0.510759		3.92526	0.25476		595.874	1206.01	1429.39	864.731	432.621	297.651	336.687	226.878	51.1423	596.577	119.175	0
OAR1:50710469-50713745	234.514	551.391	467.327	185.313	349.425	150.616	287.065	124.111	441.482	151.455	260.041	385.556	328.45	169.006	137.11	27.9433	76.0054	157.925	5.66122	89.5417	272.346	3.84406	245.414	79.4055	0	33.8642	55.4703	10.038	74.7921	0	15.6748	LHX8	0.362787		3.92393	0.254846		173.251	417.744	243.105	244.272	255.03	53.507	152.787	42.185	25.1262	153.151	34.6502	0
OAR22:4874580-4877377	598.883	2298.63	3506.29	518.503	2204.07	2980.31	962.299	611.008	2189.9	640.113	939.616	1920.85	882.767	1275.73	452.284	424.08	353.818	733.888	639.718	524.756	237.841	629.465	608.266	571.719	8.13881	450.929	79.8772	55.2091	654.431	6.77862	0	PCDH15	0.621619		3.92156	0.255001		901.94	2134.6	1666.29	1095.16	1132.91	430.301	500.082	277.666	179.105	889.469	180.388	0
OAR15:22050308-22051183	390.534	299.402	173.579	334.126	268.789	437.726	361.088	162.299	266.364	490.087	747.186	90.8415	1030.52	801.417	1358.63	208.753	196.566	154.209	228.147	161.383	119.537	74.9592	147.55	77.1367	29.8423	109.613	255.163	17.5665	119.46	20.3359	43.1057	Q3T080_BOVIN	0.566892		3.91857	0.255195		295.997	287.838	350.432	416.484	820.353	157.535	125.857	117.939	50.1169	307.833	59.1995	0
OAR7:7897457-7898568	742.305	962.299	1068.18	602.737	987.799	1946.71	915.357	1312.71	1904.18	1102.1	329.386	1317.55	1362.74	1041.3	2658.5	4.93117	456.033	627.985	10.1902	315.478	154.042	345.005	1029.84	378.877	81.3881	185.362	1136.03	72.7757	118.421	0	54.8618	A7MBA3_BOVIN	0.412756		3.9167	0.255317		749.195	924.26	1113.15	1162.09	1595.02	219.828	461.09	445.415	61.5146	658.392	149.839	0
OAR5:54885611-54890179	722.924	2430.33	1855.95	1920.52	2537.81	2579.29	1102.22	2109.89	1800.95	2249.45	1546.38	2465.2	5962.91	3543.68	3482.94	231.765	669.634	999.574	816.914	409.185	1127.59	566.038	704.625	682.887	603.628	354.683	840.93	515.704	579.639	291.481	495.716	PRELID2	0.207353		3.9162	0.25535		1490.34	1669.74	2034.96	1926.67	3863.68	543.577	701.859	620.532	470.635	1258.37	298.067	0
OAR3:134056036-134057204	1273.35	584.755	929.313	645.789	1536.58	916.872	655.374	3250.75	1716.16	2289.93	1284.6	1632.37	3212.97	1780.02	2117.19	455.311	427.203	559.241	523.097	472.697	600.148	936.029	183.684	503.657	166.846	219.226	250.726	454.221	444.597	83.603	217.488	NR4A1_BOVIN	0.222877		3.91125	0.255673		978.187	929.14	938.653	2135.36	2185.64	392.97	548.139	285.114	299.977	848.109	195.637	0
OAR2:249268667-249269583	3597.18	8910.05	2323.28	1033.26	4280.46	1541.93	2658.51	4052.7	5327.28	4567.47	3177.71	8994.7	3211.09	2723.18	2820.54	1471.13	503.208	3648.07	643.115	743.404	4208.43	1516.48	526.963	587.6	292.997	409.935	670.081	431.635	315.789	79.0839	105.805	ENSBTAG00000038945	0.558503		3.91038	0.255729		2431.39	4943.5	2378.54	4281.29	4437.38	1253.11	1748.82	490.154	233.078	2337.97	486.278	0
OAR4:115961837-115964977	868.284	918.399	1236.41	831.103	2486.3	2363.72	2341.65	2253.09	2153.03	1289.75	3696.05	765.565	2588.07	4233.34	3093.87	724.882	246.362	609.406	620.187	660.109	576.733	634.27	1707.36	549.032	122.082	442.017	785.459	27.6046	575.484	38.4122	172.423	CNPY1	0.335112		3.90884	0.25583		1277.76	1007.7	2005.69	2347.98	2670.21	440.167	894.618	474.648	203.481	1113.4	255.551	0
OAR22:11225800-11227244	412.822	31.6084	80.1132	220.879	300.147	327.589	651.763	2401.07	782.502	2588.08	1834.16	637.971	5556.35	3043.48	5402.47	294.226	214.912	137.488	41.893	499.767	126.931	319.057	231.864	471.895	134.29	806.503	1153.78	168.137	326.177	447.389	1255.94	F1MT49_BOVIN	0.86131		3.90469	0.256103		996.815	174.848	375.095	1901.45	3660.07	137.704	294.405	641.618	549.412	1425.07	199.363	0
OAR18:5238129-5239163	2116.44	1492.62	2450.13	1196.11	2817.8	1967.42	2401.23	2959.57	2357.64	3728.28	2721.77	2223.19	2121.28	2314.3	3054.7	639.408	707.637	1174.22	206.068	978.711	1088.15	374.796	1004.24	1354.43	265.868	561.433	829.836	72.7757	434.21	20.3359	107.764	A5D7K4_BOVIN	0.0992313		3.90201	0.256278		1475.56	2019.73	2095.64	2941.81	2428.36	545.467	861.475	752.892	158.771	1044.25	295.112	0
OARX:18809494-18810771	279.091	542.61	341.816	65.5148	658.532	882.984	395.391	439.162	668.214	696.314	989.891	409.134	914.765	730.543	1303.43	402.712	172.978	380.879	20.9465	12.4942	48.0611	221.034	91.8422	170.155	260.442	170.212	257.382	127.985	112.188	42.9313	54.8618	A6QQV1_BOVIN	0.328994		3.9019	0.256285		382.726	387.839	500.606	698.395	839.468	195.503	93.3577	214.548	84.4915	330.977	76.5451	0
OAR8:63526229-63529484	546.554	453.053	606.19	449.245	584.615	88.4866	313.244	463.029	831.35	1744.59	773.19	866.808	4819.46	1420.2	1940.01	193.959	440.307	401.316	721.522	443.544	308.084	186.437	176.156	210.992	5.42587	212.097	159.754	185.703	324.099	203.359	176.342	NHSL1	1.07766		3.89967	0.256432		653.198	535.266	358.898	953.041	2261.62	351.421	278.555	147.067	222.376	898.109	130.64	0
OARX:5579332-5583503	2087.37	3250.39	2721.18	2891.08	4690.36	2863.58	3846.49	6649.48	4071.96	4138.35	5346.45	3486.65	10255.3	11725.5	13650.4	918.841	1659.02	1904.39	1310.57	2121.93	1749.92	2337.19	2650.63	1574.5	553.439	1233.37	1317.97	880.837	1422.09	255.328	460.447	MID1	0.263608		3.89789	0.256549		3355.65	2686.31	3572.88	5051.56	9779.48	1158.56	2214.92	1169.82	754.675	3226.86	671.129	0
OAR24:29832832-29838595	96.9067	474.126	737.041	117.927	339.346	289.935	241.929	243.448	475.584	40.9596	388.328	805.785	173.165	350.279	192.31	174.235	23.5879	92.8972	106.997	243.637	173.759	82.6473	136.258	106.63	0	55.2522	71.002	0	76.8697	0	15.6748	ENSBTAG00000046557/AUTS2	0.660731		3.89733	0.256586		204.081	436.024	247.284	287.08	380.385	79.5434	159.075	58.2211	23.1361	202.187	40.8162	0
OAR8:6862569-6865301	1929.41	1994.84	2937.48	2431.54	2973.48	1963.65	1884.88	2066.92	4478.42	3946.41	4036.71	6402.59	8680.86	5867.52	8177.61	1112.8	826.887	1251.33	560.178	1136.97	915.626	1919.15	1521.42	1083.32	486.972	1321.6	961.855	485.589	982.685	754.687	1045.31	A5PKE6_BOVIN	0.0845339		3.89562	0.256699		2456.09	2287.24	2313.39	3632.12	7282.14	750.238	1373.29	963.435	817.069	2192.53	491.217	0
OAR25:34134735-34135634	44.5771	187.894	40.0566	88.913	31.3587	160.029	187.766	257.769	204.612	304.816	221.035	36.0592	47.0558	43.6145	128.206	4.93117	7.86263	74.3178	29.4383	31.2355	61.6168	71.1151	156.583	20.4185	5.42587	3.56466	26.6257	0	4.15512	9.03816	37.2277	DYDC1_BOVIN	0.338452		3.8929	0.256878		81.5264	90.8426	117.017	247.058	63.734	23.31	80.1377	14.0087	12.6052	85.2481	16.3053	0
OAR18:54130206-54134143	339.173	1288.92	259.033	387.473	838.845	551.63	577.74	701.704	995.409	533.428	722.915	497.895	1802.24	1469.26	1584.77	141.36	191.324	295.413	320.991	133.271	197.174	178.749	231.864	235.948	127.508	367.16	394.948	115.437	257.617	99.4198	150.87	LCMT2	0.318031		3.89268	0.256892		515.79	629.042	588.922	738.364	1338.54	189.818	185.264	281.391	155.836	462.204	103.158	0
OAR6:22046682-22047850	58.144	8.7801	208.294	89.8489	499.499	0	247.345	396.2	0	309.579	256.574	381.396	227.75	141.747	71.2258	0	28.8296	68.744	11.3224	0	70.2432	1.92203	246.92	83.9429	16.2776	139.022	8.87525	25.0951	10.3878	29.374	52.9025	SLC9B2	1.10042		3.89172	0.256956		119.04	91.7394	209.173	240.588	205.53	21.7792	79.7713	62.0293	29.4398	137.86	23.808	0
OAR1:19101773-19103315	393.441	270.427	416.588	273.29	477.1	993.121	245.54	486.897	798.17	557.718	366.658	1933.33	1050.29	466.13	240.387	111.773	165.115	210.877	220.505	164.507	232.911	356.537	130.988	152.005	170.915	62.3815	93.1901	115.437	101.8	70.0458	99.9269	A6QPE8_BOVIN	0.7104		3.89075	0.25702		368.645	360.152	497.263	552.361	922.533	141.654	221.236	119.623	96.8026	384.489	73.729	0
OAR12:32782806-32783493	250.019	609.339	280.396	102.952	199.352	218.393	185.96	243.448	571.438	440.078	353.656	972.212	848.887	674.662	635.69	110.129	78.6263	196.942	2.26449	118.695	85.0312	82.6473	106.898	129.317	111.23	151.498	124.253	67.7567	76.8697	99.4198	264.512	EXO1	0.153671		3.88994	0.257074		270.728	379.918	176.664	402.155	782.863	77.5925	98.3179	129.075	127.14	248.802	54.1456	0
OAR19:11891661-11893141	110.474	749.821	568.803	67.3867	656.292	444.316	249.151	439.162	897.711	854.437	429.935	402.199	417.856	370.724	283.122	34.5182	20.967	313.993	378.169	114.53	216.891	334.433	88.8309	52.1807	27.1294	78.4224	144.223	35.1331	39.4736	0	27.4309	SCN5A	0.405437		3.88399	0.257467		285.41	476.366	354.286	655.311	368.475	149.529	188.671	75.4888	25.5094	257.695	57.082	0
OAR2:68672893-68673981	98.8448	26.3403	120.17	78.6178	96.316	101.666	126.381	52.5085	235.949	699.171	377.927	459.062	255.042	231.702	108.619	192.316	91.7307	85.4655	0.566122	22.906	61.6168	3.84406	7.52805	61.2556	0	192.491	71.002	2.50951	45.7063	0	3.9187	DOCK8	0.90622		3.88307	0.257528		126.167	81.785	100.745	341.389	263.606	74.0156	23.9737	81.1873	13.0336	153.8	25.2334	0
OAR15:40220509-40222694	168.618	158.042	232.328	157.236	250.869	536.568	249.151	205.26	341.02	386.735	507.947	262.123	239.044	376.175	217.239	0	115.319	83.6075	3.39673	47.8944	139.254	199.891	97.8646	113.436	29.8423	76.6401	188.599	5.01901	54.0165	15.8168	7.8374	MICALCL	0.251569		3.88163	0.257624		176.348	186.329	298.456	360.241	273.645	40.4646	121.226	102.129	20.6724	142.77	35.2696	0
CL1515Contig1	1332.47	6442.84	1830.59	2797.48	4435.01	6152.65	5153.63	4546.76	2331.84	4421.73	8759.93	7437.91	3151.8	5180.59	6148.56	1368.4	1146.63	2071.61	1202.44	2785.16	985.253	1446.33	3660.14	991.434	291.641	1433.88	1168.2	92.8517	431.093	63.2672	143.033	ENSBTAG00000037322	0.309713		3.87932	0.257777		2884.04	3201.96	4634.69	5015.06	5479.72	1157.82	2219.22	971.29	182.561	2386.39	576.807	0
OAR1:12114394-12116316	8888.28	8249.79	21633.2	13162.9	22362.1	26926.3	7084.54	14258.4	15787.4	18592.8	12344.2	35064.8	19704.1	17775.6	25885.2	4880.21	4319.21	6727.62	8627.13	6555.28	7517.25	8718.33	6818.9	4417.21	2097.1	2197.61	3104.12	1266.05	3332.4	811.175	2261.09	A4IFM5_BOVIN	0.207072		3.87733	0.25791		11011.9	12923.8	17384	15245.7	24607.5	4910.83	7402.44	2954.01	1917.68	8755.71	2202.39	0
OAR3:35355391-35356458	38.7627	140.482	138.863	7.48741	374.064	675.887	465.803	248.222	709.689	500.088	1345.28	753.083	984.407	673.299	965.109	49.3117	62.901	98.4711	39.6285	308.19	45.5964	142.23	1139.75	61.2556	0	155.063	0	25.0951	51.939	13.5572	15.6748	SPDYA	0.691446		3.87349	0.258165		329.974	106.036	380.811	700.82	843.975	50.0625	408.941	54.0795	26.5665	386.892	65.9948	0
OAR1:66055833-66060705	1790.84	1730.56	1353.91	1761.41	2403.42	4714.27	1716.97	3188.7	1507.86	5851.99	4424.17	5116.25	11161.6	6166	8028.03	59.174	1150.56	751.539	1627.6	1041.18	670.391	889.9	887.557	1152.51	835.584	1924.91	967.402	1693.92	1042.93	833.771	1246.15	LRRC8B	0.275873		3.87343	0.258169		2506.16	1625.1	2649.02	3743.18	7617.98	717.776	872.257	1220.1	1204.19	2499.3	501.233	0
OAR1:256929318-256929929	133.731	131.702	443.293	147.876	358.385	39.5366	532.604	424.841	110.601	259.093	514.882	1.38689	252.219	474.308	441.6	0	186.082	55.7383	0	166.589	36.9701	34.5966	144.538	58.9869	54.2587	74.8578	35.501	32.6236	166.205	92.6412	35.2683	CPNE4	0.696283		3.87321	0.258184		175.513	236.242	269.601	327.354	292.378	48.3641	95.6736	55.9011	81.6844	169.471	35.1027	0
OAR2:243237111-243237743	3414.99	2493.55	2317.94	3038.02	8027.82	10160.9	9570.63	23406.8	10075.7	17235.9	18893.7	24652	47049.2	39157.7	41968	3963.84	3919.52	2632.71	2881.56	3756.59	2760.43	5335.56	6267.1	4029.26	5425.87	5023.49	7556.16	6391.71	3577.56	2849.28	5679.18	ID3_BOVIN	0.159547		3.87085	0.258341		10758.5	2742.16	7699.34	17403.1	38206.7	2679.53	4529.92	5508.7	4624.43	12221.5	2151.7	0
OAR19:27201099-27201413	321.73	33.3644	376.532	204.032	452.461	995.945	391.78	568.046	1139.19	1305.95	525.284	368.914	799.949	858.661	1278.5	470.105	154.632	295.413	5.0951	183.248	142.951	38.4406	105.393	129.317	0	292.302	532.515	40.1521	172.437	2.25954	88.1708	CNTN3	0.442957		3.86879	0.258479		395.896	243.875	511.055	884.616	826.507	185.049	117.508	238.534	75.7549	380.912	79.1791	0
OAR3:68266971-68268414	1139.62	528.562	3151.12	1173.65	1489.54	3123.39	653.569	1484.56	2071.92	3497.76	1462.3	3874.98	5347.42	2443.78	1244.67	1149.78	799.367	633.559	596.693	699.674	1095.55	1609.7	445.66	428.789	217.035	353.792	181.943	170.646	494.459	81.3435	68.5773	A6QNQ2_BOVIN	0.491386		3.86259	0.258893		1345.59	1606.43	1610.04	2129.14	3227.71	635.881	962.646	295.39	203.757	1278.42	269.119	0
OAR2:66842245-66845682	155.051	280.963	80.1132	153.492	309.107	306.879	245.54	754.213	796.327	1412.63	367.525	2072.71	1205.57	1243.01	828	366.55	165.115	122.624	127.944	362.331	66.5461	32.6745	94.8534	183.767	29.8423	447.364	95.4089	75.2852	141.274	244.03	264.512	PTAR1	0.405128		3.8622	0.25892		420.363	172.042	253.754	832.674	1337.32	156.447	139.101	189.096	181.275	481.551	84.0726	0
CL258Contig4	814.985	1402.18	1271.13	731.894	880.283	1591.82	1829.81	661.129	861.766	1536.46	2459.12	695.527	2732.06	3654.08	2310.39	267.927	389.2	680.937	874.942	568.485	554.551	296.954	785.175	324.428	290.284	379.636	364.995	125.475	388.503	74.5649	107.764	E1BED6_BOVIN	0.373758		3.86091	0.259007		964.725	1162.77	1258.45	1379.62	2348.01	442.601	551.291	339.836	174.077	861.233	192.945	0
OAR5:61635084-61637266	649.275	238.819	1086.87	1238.23	907.162	485.735	825.988	921.285	659.919	296.243	403.931	54.0888	62.1137	346.19	486.116	18.0809	165.115	111.477	289.288	443.544	326.569	126.854	183.684	70.3305	0	24.9526	361.666	22.5856	245.152	0	3.9187	NMUR2_BOVIN	0.422548		3.86067	0.259022		356.619	658.321	864.279	570.344	237.127	116.792	270.163	114.237	67.914	344.663	71.3238	0
OAR4:65191939-65198503	7294.17	14044.7	9421.31	5809.29	13691.4	10485.7	10212.5	12688	11591	10558.1	14933.3	11322.6	16857.3	17492.2	17733.4	2980.07	2922.28	3938.84	5746.14	3503.58	3992.15	3796.97	5757.45	4628.2	1032.27	3242.05	3901.78	643.688	3019.73	697.068	1129.57	A5PKM1_BOVIN	0.0852261		3.85634	0.259313		7582.79	10253.4	10049.7	12442.6	15851.4	3117.47	4262.54	3201.08	1372.51	5341.91	1516.56	0
OAR22:14184509-14185723	42.6389	166.822	48.0679	3.74371	120.955	126.141	50.5523	119.337	114.288	738.226	52.0083	134.529	1020.17	201.717	165.6	514.485	18.3461	7.43178	0	35.4002	4.92934	88.4134	36.1346	29.4935	8.13881	32.0819	48.8139	17.5665	16.6205	0	3.9187	F1MZS4_BOVIN	2.85431		3.84298	0.260215		127.954	85.8429	75.3479	255.965	380.504	108.053	41.2194	29.632	9.52643	226.562	25.5908	0
OAR22:19697653-19698009	11.6288	5.26806	0	190.929	264.309	0	72.2176	42.9615	0	167.649	142.156	0	107.287	0	211.897	192.316	23.5879	0	0	56.2238	0	1.92203	31.6178	27.2247	0	0	2.21881	2.50951	0	0	0	CNNM1	2.06683		3.84275	0.26023		50.1265	5.63229	131.864	88.1915	79.796	43.1807	22.4409	7.36088	0.627377	78.0658	10.0253	0
OAR5:49953655-49956055	36.8245	7.02408	0	146.004	192.632	478.204	50.5523	66.829	398.163	0	13.8689	173.362	442.325	19.0814	169.161	491.473	34.0714	29.7271	2.26449	0	23.4144	9.61015	3.01122	0	5.42587	0	0	0	10.3878	0	0	PCDHB1	2.47492		3.84043	0.260388		90.4328	14.6162	216.848	119.715	200.982	111.507	9.00894	1.35647	2.59695	152.731	18.0866	0
OAR7:15587401-15588690	941.933	1580.42	857.211	984.594	1317.06	1108.91	1733.22	2200.58	2604.65	1798.41	3990.77	1441.68	2507.13	1970.83	2544.54	302.445	290.917	505.361	981.089	691.345	432.55	415.159	1513.14	573.988	35.2682	450.929	1060.59	57.7186	272.16	6.77862	78.374	SPESP_BOVIN	0.196192		3.83692	0.260626		1137.09	1126.52	1285.95	2648.6	2116.05	415.963	763.048	530.194	103.758	944.269	227.418	0
OAR7:7844932-7845764	403.132	760.357	1037.47	507.272	1312.58	2342.07	1272.83	887.871	600.932	707.744	1048.83	1255.14	732.188	635.137	991.819	31.2307	112.698	191.368	898.436	456.038	189.78	280.616	1023.81	288.128	40.694	171.104	108.722	17.5665	203.601	0	19.5935	S100Z	0.38918		3.83344	0.260863		597.702	733.651	1358.69	811.345	903.571	246.746	487.562	152.162	60.1902	531.451	119.54	0
OAR22:10891546-10893374	56.2059	360.862	264.373	183.442	197.112	173.208	126.381	291.183	7.3734	108.591	466.341	6.93447	240.926	169.006	128.206	0	20.967	52.0225	2.26449	8.32946	78.8695	207.579	114.426	27.2247	0	69.5108	66.5644	10.038	68.5594	4.51908	43.1057	SLC16A12	0.758189		3.83148	0.260996		114.649	227.147	170.035	218.372	136.268	15.0508	102.301	40.825	31.5556	117.442	22.9298	0
OAR7:78097618-78098456	302.349	625.143	526.076	353.78	645.093	421.724	420.667	291.183	600.01	362.921	497.546	558.918	233.397	362.546	156.697	0	120.56	193.226	248.528	256.131	101.052	74.9592	133.999	197.379	18.9906	146.151	135.348	10.038	103.878	20.3359	9.79675	ERH_BOVIN	0.204927		3.83079	0.261043		262.207	484.523	460.316	437.915	327.889	112.463	141.535	124.467	36.0121	197.831	52.4414	0
OAR15:56994078-56994905	569.811	272.183	496.702	473.579	1818.8	2999.13	1166.31	4000.19	2338.29	3881.64	5306.58	2266.88	12101.8	5833.44	9018.96	1573.04	715.499	261.97	264.379	957.888	188.547	411.315	737.749	494.583	217.035	1999.77	2642.6	419.088	685.594	1028.09	2037.72	E1BDH4_BOVIN	0.634083		3.8297	0.261117		2167.07	446.232	1614.46	3881.67	7305.27	562.978	573.875	1338.5	1042.62	2723.54	433.414	0
OAR3:99530237-99531761	420.575	417.055	1570.22	1302.81	1606.01	2269.59	993.894	1723.23	1352.1	2526.16	1379.09	2687.8	3194.15	1725.5	2586.39	146.291	500.587	321.424	66.2363	722.58	295.144	795.721	1177.39	370.937	339.117	926.811	408.261	153.08	567.173	176.244	207.691	Q2KIE7_BOVIN	0.177865		3.82895	0.261168		1062.23	802.616	1543.08	1745.14	2548.46	206.908	747.708	511.281	276.047	878.139	212.447	0
OAR16:36099667-36102501	102.721	354.716	186.931	61.7711	134.394	184.504	123.673	200.487	116.131	211.466	126.553	241.319	105.405	65.4218	324.077	0	91.7307	74.3178	2.83061	0	70.2432	15.3762	73.7749	47.6433	94.9528	0	53.2515	82.8137	66.4819	0	35.2683	LIFR	0.428271		3.8224	0.261616		104.782	214.789	126.086	163.659	184.056	33.7758	39.8486	48.9619	46.141	90.635	20.9565	0
OAR2:240708547-240709054	62.9893	339.79	263.038	54.2837	162.393	45.1847	139.922	128.884	64.5172	102.875	58.0759	594.284	43.2913	87.2291	44.5161	73.9675	10.4835	181.15	0.283061	18.7413	105.365	3.84406	42.1571	10.2093	0	23.1703	98.7371	7.52852	21.8144	9.03816	5.87805	UBXN11	1.60669		3.81693	0.261991		90.44	221.939	100.446	88.5882	192.33	53.1767	42.5268	33.0292	11.0648	122.207	18.088	0
OAR3:86960273-86962575	170.556	1606.76	651.587	288.265	573.416	860.391	368.31	568.046	167.745	567.719	665.706	206.647	139.285	485.212	461.187	18.0809	117.939	405.032	171.535	72.8827	124.466	320.979	346.29	208.723	0	101.593	97.6277	27.6046	162.05	0	0	VIT	0.70559		3.81623	0.262039		321.149	809.634	522.596	492.304	323.083	142.517	216.154	101.986	47.4135	331.377	64.2299	0
OAR20:9212136-9214833	1127.99	2114.25	2192.43	857.308	2108.87	1929.76	1119.37	1878.37	1054.4	980.173	1220.46	1417.41	1189.57	1341.15	1442.32	386.275	311.884	888.098	478.373	608.05	818.271	271.006	700.108	544.495	51.5458	126.545	310.634	173.156	268.005	15.8168	195.935	TCP11	0.152178		3.8123	0.262309		907.162	1811.56	1503.83	1283.35	1347.61	412.926	599.359	258.305	163.228	658.524	181.432	0
OAR22:22912178-22914507	1445.85	1622.56	1925.39	891.002	2488.54	1942.94	1489.49	1587.19	2921.71	1600.28	1216.99	3297.34	1695.89	1142.16	899.225	456.955	707.637	1012.58	353.26	354.002	884.201	902.393	442.649	486.642	301.136	226.356	390.511	153.08	272.16	178.504	205.732	CNNM2	0.267987		3.80892	0.262542		1080.46	1664.6	1702.99	1831.54	1758.65	506.086	645.811	351.161	202.369	829.866	216.093	0
OARX:69266033-69266669	776.223	356.472	941.33	819.871	1630.65	1180.45	1020.98	2782.95	635.955	2972.43	874.606	605.379	1595.19	1323.43	1163.65	129.854	370.854	234.101	444.123	536.209	573.652	598.713	283.055	941.522	16.2776	421.521	315.071	48.9354	273.199	15.8168	29.3903	F1MCS2_BOVIN	0.453644		3.80806	0.262601		771.35	691.341	1162.99	1816.49	1171.91	235.786	497.907	423.598	91.8353	716.658	154.27	0
OAR1:26932607-26934417	972.943	1892.11	2625.04	1236.36	3178.43	4192.76	834.113	1131.32	2078.38	2718.58	2000.58	907.028	2621.95	1469.26	1661.34	652.558	419.34	667.002	2281.47	722.58	481.843	566.999	1046.4	485.508	151.924	155.063	357.229	127.985	151.662	4.51908	5.87805	ZYG11A	0.417076		3.80386	0.262891		1219.3	1830.03	2360.41	1982.21	1664.9	804.074	704.455	287.431	72.5109	1060.15	243.859	0
OAR18:54387559-54390095	34.8864	325.742	110.823	93.5926	73.9169	355.829	148.046	109.79	57.1438	102.875	101.416	6.93447	56.467	269.865	62.3225	1.64372	7.86263	104.974	8.49183	27.0707	44.3641	105.712	117.438	76.0024	0	19.6056	8.87525	0	10.3878	0	3.9187	STRC/KCRU_BOVIN	1.07023		3.79785	0.263307		78.9031	157.151	167.846	92.8064	98.8972	24.5944	73.646	26.1208	3.57662	91.4125	15.7806	0
OAR3:38066935-38071708	5300.8	5387.47	5660	5126.07	9494.96	7919.55	6199.88	11179.5	10166.1	12441.2	11014.5	13871.7	25077.9	20182.6	22505.6	5465.38	3847.45	2528.66	2180.14	4158.48	1838.03	3793.13	3289	3314.61	1315.77	3112.84	4271.21	1360.15	2590.72	2093.46	3018.38	MXD1	0.0852494		3.79769	0.263318		7087.27	5449.42	7185.12	11200.3	20409.5	2804.32	3269.66	3003.61	2265.68	6201.18	1417.45	0
OAR13:76319412-76321199	211.257	117.653	146.874	129.158	277.748	370.891	305.119	267.316	558.535	759.182	407.398	346.723	696.426	357.094	384.619	300.801	78.6263	81.7496	39.6285	106.201	49.2934	344.044	149.055	68.0618	51.5458	69.5108	48.8139	45.1711	58.1716	4.51908	3.9187	PREX1	0.306184		3.79673	0.263384		220.487	158.595	270.729	498.108	446.216	100.161	162.148	59.4831	27.9451	198.584	44.0974	0
OAR9:44108929-44109841	143.422	82.533	165.567	119.799	170.233	308.762	438.722	854.456	259.912	376.257	644.903	388.33	120.463	624.233	678.425	443.805	91.7307	66.886	13.0208	183.248	97.3545	73.0372	144.538	49.912	56.9717	60.5992	95.4089	2.50951	66.4819	2.25954	62.6992	ARFGEF1	0.527008		3.79646	0.263403		222.144	130.507	259.379	533.882	452.863	123.089	124.545	65.7229	33.4875	226.029	44.4289	0
OAR2:193645892-193651535	1376.07	1747.24	1164.31	1613.54	1744.89	3079.15	2280.27	4654.16	4106.98	3067.21	6611.99	4833.32	9128.83	7005.58	11917.9	1702.9	1016.9	880.666	1294.15	705.921	688.876	613.128	1591.43	721.455	206.183	1645.09	2418.5	434.145	980.608	1945.46	1230.47	SOSB2_BOVIN	0.250028		3.79622	0.26342		2658.3	1429.21	2179.46	4610.08	8221.4	978.923	899.839	1247.81	1147.67	2725.59	531.66	0
OAR11:55298913-55299307	145.36	187.894	368.521	31.8215	353.905	314.41	169.711	434.388	121.661	464.844	412.599	511.764	457.382	275.317	352.568	60.8177	91.7307	217.38	4.52898	139.518	144.183	57.6609	111.415	68.0618	81.3881	112.287	19.9693	65.2472	64.4043	27.1145	29.3903	LLGL2	0.27985		3.79042	0.263823		190.234	233.925	217.462	358.373	399.258	74.8914	113.194	70.4265	46.5391	156.521	38.0467	0
OARX:65874148-65875699	263.586	1513.69	950.676	190.929	678.692	245.692	388.169	591.914	681.117	776.328	265.242	352.271	287.982	338.013	281.342	0	154.632	232.243	1.69837	633.039	191.012	222.956	156.583	117.974	73.2493	98.028	17.7505	100.38	174.515	0	25.4716	GAB3	0.536308		3.78536	0.264176		322.748	909.317	375.87	578.65	314.902	77.7146	300.897	76.7504	75.0917	331.207	64.5495	0
OAR22:22154638-22156003	77.5253	50.9246	32.0453	16.8467	201.592	99.7828	102.91	162.299	309.683	50.4851	123.086	729.506	107.287	98.1327	42.7355	6.57489	26.2088	59.4542	2.26449	104.118	25.8791	167.217	102.381	63.5244	0	8.91164	22.1881	7.52852	12.4653	6.77862	5.87805	ELOVL3/E1BBR5_BOVIN	2.00076		3.7849	0.264208		91.1682	53.4984	105.283	161.388	244.415	18.9005	99.8988	23.656	8.16264	137.556	18.2336	0
OAR22:22088893-22090853	44.5771	324.864	152.215	11.2311	141.114	171.325	102.91	186.166	304.153	218.134	84.9468	0	7.52893	147.199	292.026	0	44.5549	61.3122	283.061	56.2238	32.0407	5.76609	27.101	27.2247	2.71294	42.7759	0	0	14.5429	0	21.5529	SNORD22	0.980965		3.77185	0.265122		90.5567	173.885	106.645	198.35	111.688	77.7856	30.2829	18.1784	9.02394	103.2	18.1113	0
OAR9:90044176-90045040	65.8965	259.891	5.34088	33.6933	76.1568	342.65	364.699	840.136	58.9872	193.368	559.956	8.32136	511.967	539.73	379.277	0	112.698	79.8916	1.13224	170.754	19.7174	63.427	174.651	72.5993	0	251.308	0	65.2472	149.584	22.5954	15.6748	CA13	1.07354		3.77121	0.265167		175.463	110.376	204.3	413.112	359.824	38.7443	107.137	80.9769	63.2754	209.079	35.0926	0
OAR7:71109495-71112472	62.0203	138.726	53.4088	116.055	284.468	623.172	338.52	1274.52	407.38	366.732	546.087	639.358	400.915	1019.49	1933.78	493.117	131.044	122.624	563.291	154.095	78.8695	82.6473	109.909	47.6433	43.407	62.3815	379.417	10.038	24.9307	0	17.6342	SYT16	0.859766		3.77054	0.265214		339.538	84.7182	340.554	648.681	998.386	262.015	106.38	133.212	13.1507	424.87	67.9076	0
CL5613Contig1	1390.61	1660.32	2192.43	1178.33	3297.14	4364.09	5684.42	7250.94	7213.02	6787.39	13919.1	7892.81	10320.3	10577.9	12444.9	590.096	518.934	1335.86	2847.59	902.705	1195.37	1041.74	3605.93	689.693	1040.41	3938.95	3312.69	1035.17	1953.94	928.671	2276.76	TRIP13	0.204332		3.76951	0.265287		3980.27	1747.79	3631	8792.63	10309	1058.5	1686.44	2245.43	1548.64	3776.28	796.053	0
OAR6:25300582-25301848	147.298	532.074	138.863	7.48741	335.986	178.856	250.956	100.243	11.0601	362.921	204.566	330.081	193.87	152.651	83.6903	0	91.7307	65.0281	2.83061	77.0475	24.6467	5.76609	167.123	77.1367	65.1105	53.4698	184.161	0	20.7756	0	23.5122	C6H4orf17	0.802902		3.76616	0.265522		125.45	272.745	193.321	169.698	190.073	31.9179	68.6457	94.9696	11.0719	129.075	25.0899	0
OAR18:15652462-15654946	112.412	382.813	483.349	52.4119	376.304	619.407	733.008	1007.21	1139.19	826.813	948.284	438.258	655.017	842.306	868.954	90.4047	7.86263	494.213	143.795	58.3062	394.348	584.297	109.909	49.912	111.23	130.11	217.444	50.1901	101.8	42.9313	99.9269	KLHL25	0.23833		3.76603	0.265532		392.659	326.191	445.283	980.374	701.134	147.255	286.715	127.174	73.7122	343.929	78.5317	0
OAR7:7346715-7352153	193.813	156.286	264.373	101.08	235.19	65.8943	288.87	181.393	411.067	260.522	480.21	533.954	600.432	640.588	459.406	0	96.9724	334.43	109.262	152.013	120.769	230.644	93.3478	49.912	0	27.6261	86.5337	15.057	58.1716	0	5.87805	SV2C	0.199759		3.76495	0.265608		201.732	204.824	172.759	333.298	558.595	108.133	149.193	41.0179	19.7767	186.028	40.3464	0
OAR14:23249020-23249267	89.1541	133.458	349.827	756.228	477.1	1575.82	540.729	434.388	1391.73	257.188	310.316	1427.11	73.4071	76.3254	8.90322	138.073	18.3461	68.744	188.519	49.9767	490.47	665.023	305.639	56.7182	32.5552	80.2048	11.0941	37.6426	74.7921	22.5954	0	MT3_BOVIN	1.34306		3.76205	0.265813		327.164	190.813	837.468	598.405	396.437	82.7363	377.777	45.1431	33.7575	431.966	65.4327	0
OAR13:22069962-22079316	1519.5	3016.84	2552.94	2377.25	3248.98	3057.5	2635.94	2907.06	1987.13	1774.6	4945.99	2955.47	3519.77	3936.21	5612.59	1413.6	892.409	1280.12	587.635	1255.67	836.756	219.112	2470.7	761.158	149.211	1023.06	948.542	82.8137	837.256	135.572	162.626	DNAJC1	0.188998		3.762	0.265816		1906.58	2363.09	2829.92	2903.69	4006.01	834.754	1195.56	720.492	304.567	1442.03	381.316	0
CL3121Contig1	1026.24	2036.98	1487.43	573.723	1900.56	1800.8	811.545	1038.24	3325.4	3349.64	1470.97	4215.46	4741.34	1909.5	1244.67	1110.33	554.315	1347.01	131.057	462.285	961.222	599.674	350.807	410.64	914.259	331.513	229.647	791.749	236.842	159.298	184.179	IGFR1_BOVIN/0	0.44334		3.76015	0.265947		1280.88	1516.89	1271.66	2296.06	3027.74	628.543	593.497	471.515	343.017	1186.94	256.176	0
OAR17:53056145-53058945	203.504	215.991	82.7836	35.5652	257.589	16.9443	182.349	38.188	0	161.933	15.6025	148.398	24.469	43.6145	92.5935	21.3684	73.3846	48.3066	0	20.8236	13.5557	0	194.224	20.4185	0	1.78233	0	0	37.396	0	0	LRRC43	1.15371		3.75836	0.266074		62.9285	167.426	123.112	53.931	77.2687	28.6119	57.1507	5.55022	9.34901	78.0319	12.5857	0
OAR9:57387068-57389542	687.068	946.495	1065.51	262.059	725.73	1022.3	987.575	720.798	1732.75	1414.54	1629.59	2197.53	11777.1	4958.43	5138.94	322.17	2032.49	598.258	685.008	351.92	283.437	647.724	941.006	394.759	374.385	577.474	563.578	607.3	662.741	377.343	595.642	FABP5	1.07593		3.75603	0.266239		1460.7	899.69	749.417	1374.42	6018.01	727.585	556.022	477.549	560.757	2239.81	292.14	0
OAR12:27793881-27795690	488.41	396.861	1014.77	559.684	1057.24	847.213	723.981	443.935	219.359	3094.83	1138.11	2041.51	2695.36	1670.98	1134.27	228.477	670.944	512.793	481.77	314.437	357.377	355.576	243.909	378.877	108.517	320.819	142.004	165.627	351.107	192.061	160.667	CDC42BPA	0.572154		3.75027	0.266648		726.176	633.346	797.028	1224.06	1885.53	378.797	317.825	237.554	217.366	736.73	145.235	0
OAR16:24164269-24167305	1929.41	4023.04	3523.64	2001.01	3505.45	3472.63	2518.59	2754.31	2496.82	2209.91	2399.32	6211.2	3796.46	2972.6	4261.97	226.834	715.499	1669.36	1028.08	877.717	1953.25	1967.2	2065.7	925.641	47.4764	383.201	1022.87	330	350.069	4.51908	110.703	CCNO	0.137788		3.74916	0.266726		1992.08	3158.7	2874.42	2465.09	4310.56	727.955	1715.97	594.797	198.823	1504.19	398.416	0
OAR1:16337756-16338369	348.864	2881.63	451.304	275.162	920.601	916.872	402.613	548.952	1435.97	1190.69	338.054	1090.1	280.453	411.612	213.677	123.279	34.0714	977.279	208.899	177.001	155.274	1045.58	137.01	145.199	67.8234	55.2522	113.159	50.1901	35.3185	2.25954	5.87805	GUCA2B	1.27511		3.74593	0.266956		485.162	1227.27	628.812	878.415	498.96	268.706	378.718	95.3584	23.4116	601.764	97.0324	0
OAR6:104154840-104156471	1372.2	2419.8	2617.03	1718.36	1742.65	3683.49	4029.74	5064.68	3874.72	3344.4	10144.2	6718.11	11756.4	10884.6	10680.3	1134.99	912.065	1261.54	711.615	1538.87	1801.68	1745.2	5878.65	1002.78	1296.78	1140.69	2252.09	722.738	766.619	264.366	399.707	F1N4A2_BOVIN	0.252569		3.74008	0.267374		3318.74	2136.34	2793.56	5607	10009.8	804.043	2741.1	1423.09	538.358	3353.74	663.749	0
OAR19:17644608-17645521	391.503	252.867	421.929	355.652	434.542	647.647	525.383	167.072	267.286	443.888	211.5	952.796	225.868	226.25	96.1548	348.469	188.703	135.63	5.66122	37.4826	174.992	13.4542	146.044	326.697	37.9811	8.91164	0	27.6046	118.421	27.1145	5.87805	OXYR_BOVIN/CAV3_BOVIN	0.575374		3.73978	0.267396		233.012	355.433	490.806	272.437	375.267	135.693	92.9931	93.3974	44.7545	218.792	46.6025	0
OAR9:69260263-69263863	1087.29	1287.16	1929.39	1132.47	3079.87	2863.58	1067.01	2214.9	897.711	2744.3	2145.34	4148.2	1400.38	2652.31	2916.7	1106.23	676.186	949.41	645.945	847.522	508.955	313.291	1159.32	1150.24	341.83	301.213	419.355	82.8137	371.883	15.8168	117.561	RSPO2	0.270413		3.73808	0.267517		1308.84	1434.62	2035.73	2000.56	2779.4	675.553	707.272	553.161	147.019	1055.2	261.769	0
OAR9:50331196-50340940	702.573	2094.93	1559.54	971.491	1799.76	1391.31	1446.16	1587.19	3389	802.523	1457.1	603.299	4149.38	3724.95	3162.42	530.1	657.84	575.963	130.491	492.479	455.964	465.131	806.254	778.173	314.701	711.149	545.828	579.696	513.157	289.221	389.911	JPH1	0.395101		3.73533	0.267714		1196.05	1452.35	1402.18	1808.95	2910.01	378.879	554.957	587.463	442.996	1066.61	239.211	0
OAR24:28540004-28542381	1221.02	1843.82	1742.46	662.636	2633.01	2289.36	2027.51	2248.32	3059.96	2106.56	3752.4	2800.14	2988.98	3467.36	2269.43	36.1619	575.282	1008.86	312.499	801.71	557.016	603.518	1591.43	871.191	282.145	1155.84	695.597	276.046	648.198	276.794	337.988	TYW1	0.135814		3.73408	0.267804		1456.23	1602.44	1903.13	2791.81	2881.48	386.562	888.418	751.193	384.756	1071.43	291.247	0
OAR3:213067563-213072552	441.894	2593.64	1442.04	604.608	876.923	1227.52	998.408	1000.05	1201.86	1294.99	1067.9	2483.23	2932.52	1981.74	2406.54	371.481	159.873	1163.07	344.202	331.096	656.835	668.867	472.761	184.901	444.921	245.07	312.852	376.426	302.285	201.099	217.488	NOL12_BOVIN	0.185614		3.72797	0.268243		935.713	1492.52	926.864	1141.2	2451.01	407.726	532.39	296.936	274.324	791.665	187.143	0
OAR26:23332956-23335282	44.5771	61.4607	176.249	44.9245	147.834	382.187	79.4393	162.299	519.824	164.791	39.873	9.70825	82.8182	73.5995	128.206	49.3117	5.24175	53.8804	2.26449	62.4709	29.5761	67.2711	46.6739	152.005	0	64.1638	33.2822	5.01901	27.0083	0	7.8374	CLDN23	1.29334		3.72765	0.268266		87.8644	94.0956	163.596	221.697	73.5831	22.1397	51.498	62.3627	9.96617	111.633	17.5729	0
CL28565Contig1	7.75253	106.239	12.017	0	27.9988	158.146	54.1632	0	420.284	0	19.9365	0	95.0527	136.295	61.4322	201.356	0	35.301	1.98143	23.9472	9.85869	0	3.01122	20.4185	0	12.4763	0	1.25475	5.1939	0	0	WDR85	3.89035		3.72493	0.268461		45.6167	42.0029	60.0771	110.055	73.1951	47.7277	9.20427	8.22371	1.61216	87.0265	9.12333	0
OAR11:9173180-9175209	40.7008	410.909	400.566	74.8741	113.115	5.64808	135.408	467.803	16.5901	2.85765	209.767	517.311	7.52893	220.799	151.355	60.8177	68.1428	20.4374	2.83061	2.08236	64.0815	188.359	124.966	52.1807	65.1105	12.4763	37.7198	17.5665	56.0941	2.25954	19.5935	U3/TEX14	1.31478		3.7249	0.268463		115.16	284.059	82.2613	174.254	224.248	30.4457	94.8721	41.8718	23.8784	145.536	23.0319	0
OAR7:50896580-50899154	1920.69	2010.64	2575.64	1796.98	4309.58	6734.4	2394.01	3522.84	1671.92	5983.92	3332	3956.11	3264.73	2655.03	2349.56	1506.47	1037.87	795.2	1689.87	1166.12	929.797	1328.12	1100.6	964.209	179.054	1377.74	721.114	150.57	695.982	151.389	127.358	TEX9	0.296465		3.7144	0.269222		2012.89	2168.99	3808.74	3627.67	3056.36	1005.88	1131.16	810.529	281.325	1618.66	402.578	0
OAR3:79101705-79105517	971.005	1475.06	2510.21	2251.84	967.639	2052.14	1325.19	899.804	1819.39	493.421	1211.79	1153.9	649.37	1054.93	1106.67	1150.61	183.461	715.309	20.3804	291.531	708.593	484.352	898.849	440.133	0	133.675	244.069	55.2091	309.556	13.5572	78.374	A7YWN4_BOVIN	0.289853		3.71388	0.26926		828.065	1652.09	1649.2	1106.1	991.216	413.951	595.831	204.469	114.174	681.566	165.613	0
OAR16:31669186-31670698	3305.49	4051.14	2985.55	3375.89	8790.51	9754.24	6181.82	18664.4	19594.8	26368.5	22104.4	33003.2	57724.3	37469	69055.2	5002.67	4755.58	3505.94	7890.89	5778.56	1992.69	7221.07	4485.21	5025.23	3587.86	15427.8	10093.4	2101.71	5877.41	3663.85	6234.65	HMGCS1	0.254757		3.71229	0.269375		13389.4	3447.39	7025.61	21683	49312.9	4231.02	4869.38	8533.57	4469.41	16239.7	2677.89	0
OAR7:61889763-61890334	153.113	79.0209	45.3975	430.526	277.748	591.166	556.075	716.025	862.687	718.222	1764.81	26.351	1074.75	422.516	1983.64	23.0121	563.489	117.051	2.26449	116.612	36.9701	167.217	234.875	163.348	54.2587	331.513	288.446	60.2281	421.744	54.229	152.829	MIR147/bta-mir-147	0.904882		3.71181	0.26941		402.908	92.5103	463.879	1015.44	876.815	141.163	138.919	209.391	172.258	480.881	80.5816	0
OAR13:63885475-63887205	176.37	1249.41	1681.04	657.956	1441.38	1563.58	760.992	477.35	437.795	670.119	663.105	2198.23	259.748	643.314	109.51	186.562	104.835	344.649	182.574	435.214	318.559	964.859	449.424	188.304	70.5363	176.45	137.566	37.6426	139.196	0	0	FAM83C	0.735227		3.70838	0.26966		539.557	1035.61	1105.98	562.092	802.7	163.724	542.014	143.214	44.2097	556.61	107.911	0
OAR2:130923037-130925100	655.089	762.113	1263.12	847.949	1028.12	856.626	550.659	582.367	1743.81	894.444	1882.7	2771.01	1227.22	2521.47	2690.55	2001.23	251.604	321.424	590.465	272.79	508.955	308.486	452.436	412.908	0	233.485	39.9386	25.0951	349.03	2.25954	66.6179	TTN	0.327088		3.70568	0.269856		842.386	893.44	820.838	1275.83	2302.56	632.945	385.667	171.583	110.751	804.85	168.477	0
OAR14:53081371-53081639	187.999	554.903	248.351	74.8741	297.907	256.046	310.535	262.542	270.972	491.516	367.525	713.557	182.577	185.362	131.768	111.773	34.0714	235.959	64.5379	97.8711	473.217	17.2983	118.943	47.6433	8.13881	28.5173	4.43762	5.01901	51.939	4.51908	1.95935	A5D7J9_BOVIN	0.635005		3.70554	0.269866		188.461	330.417	234.841	348.139	303.316	89.2683	176.832	22.1842	15.8591	182.652	37.6921	0
OAR4:104628912-104633429	1478.8	2730.61	1337.89	1159.61	2841.32	1843.16	2041.95	1852.12	1962.25	1815.56	1870.56	3668.33	621.137	1150.33	1371.1	246.558	631.631	973.563	588.767	743.404	910.696	776.5	1002.74	1213.77	157.35	237.05	148.66	60.2281	249.307	0	54.8618	ENSBTAG00000003621	0.300782		3.70157	0.270155		1152.9	1849.1	1971.51	1875.12	1702.72	488.104	858.334	439.207	91.0992	907.831	230.579	0
OAR1:267656294-267657577	319.792	330.132	381.873	174.082	450.221	158.146	462.192	367.559	1082.05	264.809	506.214	352.271	109.169	419.79	318.735	87.1173	149.39	248.965	32.8351	45.812	194.709	55.7389	389.953	102.093	0	51.6875	155.317	25.0951	68.5594	31.6336	3.9187	SIM2	0.506603		3.69902	0.270342		236.77	343.932	311.161	555.157	299.991	103.661	171.553	77.2743	32.3017	221.262	47.3539	0
OAR24:20926979-20929719	453.523	976.348	333.805	222.75	651.813	918.755	678.845	911.738	717.063	609.632	729.849	879.984	1541.55	1140.79	1656.89	389.562	369.544	444.049	6.22734	279.037	442.409	132.62	263.482	117.974	116.656	237.05	119.816	112.928	232.687	164.947	154.789	USP31	0.178366		3.69765	0.270442		516.358	587.892	618.041	742.07	1304.8	241.876	279.387	147.874	166.337	420.074	103.272	0
OAR12:67170414-67171957	1209.4	1237.99	1361.92	1016.42	2071.91	2682.84	2014.87	5289.04	4396.39	5318.08	6069.37	6317.99	21084.8	9618.37	10773.8	590.096	1800.54	778.479	188.519	1878.29	512.652	1347.34	1010.26	825.817	954.953	2022.05	2684.76	1314.98	1369.11	1606.53	4332.12	CENPF	0.528184		3.69682	0.270503		3344.51	1269.77	1946.51	5268.22	11948.7	671.527	1187.14	1621.9	2155.69	4198.69	668.901	0
OAR1:240132437-240133075	135.669	151.018	226.987	136.645	148.954	222.158	89.3692	76.376	203.69	102.399	127.42	528.406	163.754	130.844	84.5806	36.9838	60.2802	49.2355	19.5312	46.8532	82.5665	131.659	66.2468	66.9275	28.4858	19.6056	51.0327	23.8403	21.8144	14.687	9.79675	MAPRE1	0.595275		3.69657	0.270521		105.091	171.225	149.282	127.471	226.896	33.2061	81.8314	41.5129	17.5346	100.182	21.0182	0
OAR23:60683750-60685631	1418.71	2835.97	2406.07	825.487	2273.5	2953.95	54.1632	4544.37	2274.69	4618.91	57.2091	2735.65	1552.84	2357.91	2670.97	0	377.406	1863.52	574.614	1299.4	986.485	888.939	209.28	1061.76	227.887	447.364	969.621	110.418	461.218	0	215.529	E1BAM8_BOVIN	0.546498		3.69519	0.270622		1395.93	2220.25	1526.78	2873.8	2329.34	563.108	846.025	676.659	196.791	1288.41	279.186	0
OAR13:39771461-39775068	823.707	604.071	664.939	406.192	721.25	570.456	507.328	1403.41	377.887	582.008	570.357	214.968	114.816	245.332	491.458	42.7368	183.461	306.561	420.346	241.554	246.467	209.501	126.471	201.917	0	78.4224	99.8465	20.076	205.678	11.2977	1.95935	NKX2-4	0.33211		3.69378	0.270725		344.983	697.572	551.307	733.415	266.644	190.621	205.998	95.0464	59.7528	304.767	68.9966	0
OARX:36229441-36233617	593.069	1076.44	969.369	582.146	1271.15	1467.56	1171.73	1346.13	1212.92	2017.98	1583.65	2610.13	971.232	1518.33	1755.72	968.152	324.989	287.981	731.43	551.827	385.105	468.976	730.221	319.891	238.738	235.267	288.446	45.1711	178.67	4.51908	58.7805	NYX	0.168918		3.69373	0.270729		837.604	879.626	1123.15	1540.17	1713.85	462.51	534.032	270.585	71.7852	642.705	167.521	0
OAR2:50087140-50087857	1205.52	2488.28	1308.52	1161.48	2994.75	3128.1	2725.31	4680.41	3619.42	6603.07	5722.64	1508.94	10110.4	5896.14	10423.9	1114.44	993.312	896.458	386.095	1179.66	964.919	1776.92	2289.28	1404.34	630.758	2197.61	1158.22	867.034	833.101	874.442	796.476	TDRD7_BOVIN	0.397469		3.69303	0.27078		2643.22	1667.44	2502.41	5156.39	6984.85	678.062	1552.69	1347.73	842.763	2613.2	528.645	0
OAR7:81872903-81873526	125.979	653.24	451.304	397.769	254.229	359.595	528.994	358.012	1520.76	283.86	620.632	246.867	267.277	346.19	448.722	373.125	55.0384	180.221	31.1367	106.201	221.82	196.047	386.942	113.436	35.2682	78.4224	102.065	2.50951	72.7145	2.25954	25.4716	HEATR4	0.688912		3.69248	0.270821		285.358	410.174	385.147	695.817	327.264	127.904	227.752	82.2981	25.7388	292.982	57.0717	0
OAR11:40316417-40317891	191.875	45.6565	66.761	157.236	277.748	250.398	99.2991	243.448	517.981	597.249	192.431	685.125	777.362	272.591	334.761	175.878	154.632	120.766	70.1991	97.8711	103.516	94.1795	67.7524	111.168	59.6846	33.8642	8.87525	52.6996	72.7145	56.4885	80.3334	WIPF2	0.39758		3.69237	0.270829		195.824	101.431	196.17	387.777	517.46	104.295	90.8298	53.3979	65.559	196.075	39.1648	0
OAR14:7737963-7741927	1154.16	1381.99	682.297	687.906	1778.49	2325.13	1641.14	2859.32	2565.02	2267.54	2660.22	2924.96	4006.33	3933.49	7862.43	1803.16	953.999	631.701	922.213	502.891	468.288	744.787	1108.13	669.275	127.508	1064.05	887.525	148.061	523.545	194.321	442.813	PLCG2	0.295609		3.69116	0.270917		1610.41	1072.81	1608.17	2588.03	4681.8	862.215	706.024	687.089	327.185	1575.83	322.082	0
OAR3:165027859-165030612	3959.61	3375.07	6236.81	3384.31	8032.3	9833.31	5233.97	9461.07	5003.77	10057	5056.94	5334.69	9048.83	9878.69	9574.52	1594.41	1457.21	1690.73	4012.11	2513.41	2670.47	3282.83	2449.63	3067.32	255.016	1620.14	3284.95	185.703	1265.23	122.015	438.894	HUTH_BOVIN	0.180337		3.69003	0.271001		4302.61	4523.83	6620.97	7394.7	8459.18	1750.89	2729.09	2056.86	502.962	3222.76	860.522	0
OAR12:34908894-34909846	2364.52	2344.29	3685.21	2161.99	3503.21	2523.75	1296.31	2486.99	1688.51	2225.16	2010.99	2139.28	3508.48	4214.25	2241.83	841.586	1352.37	1846.8	418.364	743.404	1387.61	839.927	502.873	1100.33	401.514	240.614	264.039	168.137	772.852	74.5649	144.992	C1orf114	0.160606		3.68959	0.271033		1596.6	2798.01	2371.31	2102.91	3025.96	891.824	868.454	501.625	290.136	1155.49	319.321	0
OAR17:54398890-54400079	651.213	2153.76	678.291	628.942	759.328	1513.69	1094.1	883.097	280.189	388.64	828.665	1522.81	681.368	430.694	274.219	309.02	175.599	749.681	201.539	329.014	581.663	130.698	445.66	269.979	0	92.6811	181.943	7.52852	197.368	0	19.5935	HVCN1	0.54467		3.68916	0.271064		530.999	1161.09	999.013	595.148	727.272	287.168	371.759	136.151	56.1225	500.924	106.2	0
OAR1:66178937-66181770	170.556	1185.31	672.951	187.185	396.463	335.12	682.456	453.482	859.001	289.575	1021.96	41.6068	1008.88	684.203	719.38	542.428	99.5933	187.652	22.6449	220.731	154.042	80.7253	655.693	147.467	70.5363	87.3341	8.87525	27.6046	193.213	0	19.5935	LRC8C_BOVIN	0.622632		3.68871	0.271097		362.138	676.273	400.306	656.005	613.517	170.464	277.798	78.5532	60.1027	345.949	72.4275	0
OAR1:198545910-198548488	312.04	735.773	376.532	247.085	548.777	291.818	373.726	348.465	213.828	356.254	246.172	205.26	310.568	387.079	393.522	338.607	96.9724	68.744	8.49183	37.4826	191.012	161.451	48.1795	235.948	40.694	103.375	115.378	32.6236	64.4043	0	3.9187	ENSBTAG00000012706	0.259224		3.68605	0.271293		222.393	474.781	365.351	291.18	324.107	102.563	109.531	123.849	25.2366	174.543	44.4786	0
OAR4:43828051-43830118	50.3915	198.43	281.731	69.2585	106.396	71.5424	72.2176	4.7735	3.6867	217.181	428.201	4.16068	207.046	70.8736	263.535	0	31.4505	81.7496	0.566122	60.3886	55.4551	5.76609	158.089	52.1807	0	76.6401	0	12.5475	49.8614	4.51908	3.9187	SLC26A5	1.28968		3.68561	0.271326		85.2438	176.851	79.8535	163.461	136.404	22.7532	69.9247	32.2052	17.7117	103.455	17.0488	0
OAR9:591415-596271	8411.5	4236.4	3781.34	11892.8	10580.2	6614.85	7540.42	14096.1	9593.71	17372.6	10865.4	13984	18052.5	9239.47	17404	14268.3	2961.59	3978.79	3794.15	4834.21	3865.22	2679.31	3079.72	1996.48	590.064	1031.97	2134.5	429.126	741.688	266.626	717.122	OOEP_BOVIN	0.194822		3.68546	0.271336		6807.56	5476.41	9157.07	12982	14670	5000.57	3614.62	1438.25	538.64	5625.87	1361.51	0
OAR2:157435394-157437712	1480.73	8662.45	3968.27	2337.94	2537.81	1460.03	1666.42	1928.49	1802.8	734.416	1567.18	5259.1	3261.91	6512.19	4490.78	1611.67	1058.83	1289.41	1220.28	1463.9	1171.95	263.318	2099.57	982.359	379.811	324.384	392.73	353.84	922.436	126.534	137.155	NEB	0.402724		3.68516	0.271358		1982.86	4703.82	2000.55	1508.22	4881	1036.04	1249.69	519.821	384.991	1966.31	396.572	0
OAR5:58973377-58975147	585.316	697.14	429.941	391.217	683.171	337.002	463.998	854.456	418.44	1027.8	618.898	2316.11	1981.99	1297.53	1876.8	621.327	191.324	302.845	31.1367	543.497	255.094	238.332	463.728	281.322	10.8517	251.308	421.574	72.7757	170.36	131.053	60.7399	ARHGEF37	0.153767		3.68441	0.271414		581.519	570.799	468.847	729.899	1868.11	229.327	375.163	241.264	108.732	572.864	116.304	0
OAR8:83700268-83700703	52.3296	110.629	90.7949	136.645	230.71	634.468	474.83	515.538	215.672	160.028	637.968	223.983	82.8182	286.22	276	167.66	18.3461	26.0112	3.96285	206.154	122.001	13.4542	210.032	47.6433	2.71294	188.927	119.816	0	56.0941	6.77862	5.87805	A7E350_BOVIN	0.596076		3.6838	0.271459		171.745	84.5846	369.164	382.302	217.255	43.196	137.911	89.7747	17.1877	178.433	34.3491	0
OAR7:66774430-66776797	118.226	259.891	280.396	256.444	396.463	301.231	543.437	133.658	176.962	139.072	365.792	284.313	150.579	425.242	277.78	0	36.6923	65.0281	106.997	220.731	112.143	136.464	319.189	18.1498	0	60.5992	37.7198	10.038	56.0941	9.03816	1.95935	SLC35F4	0.253121		3.68097	0.271668		170.978	219.504	374.394	203.871	284.478	41.7435	197.132	29.1172	19.2824	145.41	34.1957	0
OAR6:90307359-90309628	288.782	502.222	325.794	262.059	506.219	265.46	339.422	625.328	610.149	306.721	372.726	701.075	1603.66	673.299	409.548	440.518	204.428	113.335	5.0951	233.225	154.042	15.3762	272.515	229.141	51.5458	156.845	232.975	32.6236	108.033	4.51908	5.87805	A5D7F0_BOVIN	0.464367		3.67771	0.271909		324.276	372.266	343.29	478.731	846.896	152.675	168.79	167.627	37.7634	312.055	64.8552	0
OAR14:45399680-45401631	955.5	1885.97	1340.56	499.785	1655.29	1573.93	774.533	983.34	3024.01	3120.55	1260.33	3461.69	4267.02	1703.69	1054.14	1045.41	495.346	1287.56	114.923	397.732	915.626	568.921	260.47	387.952	808.455	295.866	217.444	692.624	213.989	137.832	158.707	IGFR1_BOVIN/ENSBTAG00000002763	0.444994		3.67524	0.272091		1147.07	1394.01	1125.89	2097.06	2621.64	588.646	535.687	427.429	300.788	1050.29	229.414	0
OAR7:41817706-41824237	187.999	282.719	587.497	344.421	463.661	141.202	317.757	124.111	884.808	134.309	419.533	280.152	423.502	190.814	272.439	106.842	39.3132	206.232	2.83061	62.4709	85.0312	386.328	254.448	97.5553	0	64.1638	104.284	7.52852	45.7063	4.51908	0	NID2	0.635662		3.67484	0.272121		210.393	352.738	316.76	390.69	291.727	71.0435	197.07	66.5008	14.4385	200.901	42.0786	0
OAR10:67966845-67968456	112.412	3.51204	237.669	104.824	42.5582	112.962	241.929	572.82	62.6739	351.491	452.472	5.54757	301.157	376.175	641.032	465.173	31.4505	52.0225	0	4.16473	65.3138	69.1931	97.8646	40.8371	0	92.6811	57.6891	5.01901	45.7063	0	23.5122	SOX21	1.04899		3.67449	0.272147		150.641	117.864	125.568	359.864	330.978	109.729	59.1341	47.8018	18.5594	183.323	30.1281	0
OAR17:55001716-55005763	1887.74	3324.15	5944.4	2470.85	4589.57	5764.81	4455.82	3346.22	5476.59	5373.33	9084.11	4969.24	7606.1	6565.35	7485.83	1305.12	1451.97	927.114	3933.42	1605.5	1674.13	1818.24	1882.01	1268.22	797.603	1669.15	1619.73	607.3	1286.01	404.458	497.675	CUX2	0.172416		3.67366	0.272208		3261.02	3718.76	4320.26	5820.06	6656.63	1523.52	1744.97	1338.68	698.86	2430.87	652.205	0
OAR2:131814347-131816946	176.37	1002.69	558.122	389.345	1554.49	1441.2	626.487	1007.21	637.799	1150.68	1783.02	1586.61	1351.44	1662.8	560.903	984.59	131.044	341.862	52.6493	456.038	154.042	699.619	483.301	274.516	260.442	315.472	119.816	42.6616	147.507	11.2977	23.5122	PDE11A	0.366862		3.67284	0.272269		644.759	579.06	1002.88	1144.68	1290.44	302.029	448.25	242.561	56.2445	553.427	128.952	0
OAR21:21429331-21432621	901.232	1046.59	766.416	792.73	1670.97	1903.4	583.157	1899.85	1979.76	1040.18	860.737	1815.44	4391.25	2374.27	2382.5	386.275	614.596	657.712	29.4383	453.955	590.289	699.619	557.075	705.574	265.868	613.121	820.96	193.232	270.083	38.4122	195.935	A8E4Q5_BOVIN	0.277619		3.67106	0.272401		1016.15	904.746	1237.57	1445.13	2740.86	337.604	575.235	601.381	174.415	916.452	203.23	0
OAR14:9848368-9851972	83.3397	263.403	202.953	134.773	165.753	160.029	64.9958	19.094	82.9507	94.3024	62.4099	40.2199	248.455	130.844	14.2452	0	68.1428	59.4542	25.4755	6.24709	45.5964	0	222.83	36.2996	0	12.4763	2.21881	2.50951	27.0083	0	5.87805	ADAD2	0.767124		3.66754	0.272662		73.6098	183.232	131.388	64.6893	108.441	30.6145	68.6684	12.7487	8.84895	79.2819	14.722	0
OAR14:49754610-49756769	125.979	170.334	408.577	219.007	454.701	369.008	259.983	405.747	602.775	630.588	520.083	219.129	572.199	749.625	555.561	65.7489	57.6593	96.6131	278.532	54.1415	310.549	167.217	225.841	97.5553	54.2587	90.8987	246.288	35.1331	20.7756	11.2977	9.79675	PRR19_BOVIN	0.218147		3.66615	0.272766		260.826	234.963	325.675	539.798	524.128	99.7107	189.437	122.25	19.2508	212.888	52.1652	0
OAR4:27893465-27895911	469.028	519.782	122.84	220.879	927.321	662.708	341.228	2205.36	722.593	703.934	963.887	275.992	703.955	1371.13	2005.01	340.251	311.884	183.937	573.199	364.414	252.629	338.277	290.583	208.723	0	249.526	297.321	20.076	85.1799	9.03816	29.3903	TMEM196	0.636279		3.66586	0.272788		508.712	370.55	538.034	1148.94	1089.02	281.854	311.476	188.892	35.9211	529.245	101.742	0
OAR2:125949734-125951126	7108.1	6239.14	10834	5245.87	12775.3	23956.3	10644.9	22698	14636.2	31276.5	14886.5	19333.3	29244.2	22183.4	23569.5	6823.09	4097.74	3256.98	6929.05	5828.54	3600.89	5491.24	7226.17	6175.48	2072.68	6129.43	6057.36	1111.71	3927.62	2133.01	3229.99	A6QPZ3_BOVIN	0.181686		3.66585	0.272788		10603.9	8060.41	13155.6	20874.3	23582.6	4221.37	5536.71	5108.74	2600.58	8572.26	2120.79	0
OARX:80212016-80214022	1368.32	1120.34	1759.82	870.411	1563.45	1952.35	1626.7	2004.87	2335.52	1856.52	1796.02	1690.62	1121.81	1853.62	2428.8	675.57	474.379	562.957	1365.2	597.639	554.551	484.352	673.76	555.838	143.786	354.683	272.914	75.2852	367.728	90.3816	148.911	ENSBTAG00000014397	0.0975373		3.65496	0.273601		1056.36	1416.16	1503.23	1998.23	1773.71	615.622	577.575	331.805	170.576	725.861	211.272	0
OAR19:51766414-51767767	556.244	540.854	795.791	456.732	862.364	664.591	626.487	1384.31	1024.9	1192.59	956.952	2035.96	2931.58	2551.45	2719.93	164.372	175.599	431.972	436.48	447.708	361.074	511.26	278.538	417.446	157.35	436.67	497.014	260.989	292.936	232.733	530.984	MPIP1_BOVIN	0.0589829		3.65471	0.273619		804.318	630.963	652.544	1139.69	2559.73	241.685	399.645	377.12	329.41	756.095	160.864	0
OAR8:15077289-15079108	310.101	735.773	234.999	439.885	418.862	218.393	194.085	358.012	495.861	698.219	769.722	883.451	798.066	163.554	430.916	106.842	125.802	219.237	3.39673	368.578	327.801	328.667	201.752	215.529	0	83.7694	6.65644	10.038	54.0165	0	39.187	TRDN	0.343301		3.64685	0.274209		298.102	426.958	317.806	580.454	568.997	91.0557	306.7	76.4887	25.8104	258.297	59.6205	0
OAR2:24103237-24104735	9006.51	8838.05	12147.8	14969.2	23058.7	37836.5	24410.4	37221.3	31820.8	39623.7	39892.9	21078	46975.8	33824.4	45671.7	5648.65	8597.79	6244.55	5943.43	9976.61	7294.81	11772.4	9609.55	8275.18	2742.78	9850.93	13543.6	2296.2	6472.63	5634.17	10889.1	CKS2_BOVIN	0.119649		3.64446	0.274389		17779.6	9997.46	25068.7	37139.7	36887.5	5286.88	9663.35	8603.13	6323.02	13962.7	3555.93	0
OAR20:14404991-14406596	98.8448	84.289	168.238	134.773	237.43	208.979	84.8556	38.188	672.822	821.098	126.553	392.491	735.953	35.4368	42.7355	458.599	36.6923	143.062	100.204	12.4942	187.315	1.92203	12.0449	40.8371	97.6657	35.6466	0	5.01901	6.23267	0	0	LRFN2	1.55964		3.64016	0.274713		161.949	117.124	166.51	414.665	301.654	147.711	53.444	43.5373	2.81292	222.917	32.3898	0
OAR4:102179204-102180285	265.524	151.018	138.863	33.6933	215.031	47.0674	124.575	62.0555	224.889	102.875	154.291	0	88.4649	166.28	148.684	146.291	117.939	74.3178	0.566122	8.32946	27.1114	26.9084	16.5617	52.1807	0	3.56466	28.8446	2.50951	54.0165	4.51908	0	KLRG2	0.517843		3.63966	0.274751		80.2249	185.135	105.092	136.028	100.857	67.8229	19.7277	21.1475	15.2613	76.0985	16.045	0
OAR5:53487616-53489487	131.793	632.168	499.372	220.879	172.473	397.249	184.155	210.034	58.9872	380.544	131.754	183.07	338.802	264.413	484.335	1.64372	34.0714	74.3178	104.733	91.624	145.416	221.034	254.448	65.7931	59.6846	76.6401	22.1881	7.52852	81.0248	11.2977	5.87805	KCTD16	0.403643		3.6395	0.274763		178.947	421.111	243.689	195.33	317.655	42.9531	178.13	56.0765	26.4323	162.106	35.7893	0
OAR1:76843613-76846520	75.5872	719.969	61.4201	104.824	331.506	399.131	246.442	252.995	453.464	80.9667	379.66	217.742	301.157	95.4068	195.871	0	20.967	122.624	1.69837	189.495	107.213	28.8305	325.212	72.5993	18.9906	81.9871	24.4069	50.1901	49.8614	42.9313	11.7561	CDC14A	0.800229		3.63628	0.275007		163.384	285.659	270.476	291.772	202.544	29.0579	162.688	49.496	38.6847	166.989	32.6768	0
OAR20:26420373-26423422	300.411	272.183	392.555	196.545	253.109	335.12	222.069	38.188	250.695	20.9561	119.619	45.7675	114.816	152.651	90.8129	34.5182	110.077	152.351	9.62407	62.4709	160.204	57.6609	81.3029	81.6742	2.71294	12.4763	15.5317	7.52852	31.1634	2.25954	1.95935	CFAB_BOVIN	0.252125		3.63385	0.27519		117.065	321.716	251.711	107.365	101.012	61.3141	90.4096	28.0988	10.7277	110.758	23.413	0
OAR12:277212-278115	281.029	396.861	611.53	707.56	631.653	766.257	1561.7	243.448	807.387	395.308	1586.25	1513.1	47.0558	226.25	334.761	460.242	57.6593	131.914	9.05795	270.707	331.498	167.217	657.951	195.111	86.8139	149.716	153.098	30.1141	218.144	11.2977	37.2277	OPT_BOVIN	0.810511		3.63376	0.275197		421.869	429.807	916.794	758.099	530.292	131.775	356.843	146.185	74.1958	442.555	84.3737	0
OAR3:57932665-57935882	1895.49	1677	1826.58	1027.65	2531.09	2136.86	5809.9	4988.3	1616.62	2713.81	9127.45	2737.03	4863.69	7635.27	7911.4	1273.88	922.549	1392.53	405.343	895.417	1227.41	805.331	2985.62	809.936	206.183	1561.32	1863.8	298.631	918.281	858.626	760.228	RMND5A	0.506826		3.63094	0.275411		2441.4	1799.69	2876.38	4611.55	5786.85	798.861	1478.44	1110.31	708.941	2354.18	488.279	0
OAR12:54445457-54446302	1027.21	2275.8	3228.56	608.352	1930.8	5815.64	1874.05	1212.47	1941.05	3286.77	3108.36	1248.2	1543.43	1635.54	644.593	552.291	537.28	644.707	1219.14	179.083	324.104	2396.77	1210.51	859.848	151.924	429.541	230.756	70.2662	351.107	31.6336	41.1464	ENSBTAG00000017691	0.633335		3.62649	0.275749		1310.03	2177.19	2557.21	2387.16	1267.94	590.684	1027.62	418.017	123.538	1272.73	262.006	0
OAR26:18408472-18412030	327.545	280.963	173.579	219.007	871.323	771.905	740.23	644.422	1094.95	361.016	924.014	242.706	924.176	845.032	957.987	65.7489	115.319	198.8	353.826	116.612	219.356	138.386	561.592	161.08	59.6846	147.933	323.947	70.2662	178.67	27.1145	21.5529	SLC7A2	0.323399		3.62482	0.275875		391.572	260.695	650.616	756.1	742.475	146.739	258.987	173.161	74.4009	333.179	78.3145	0
OAR14:60015604-60016877	2833.55	2695.49	2625.04	1832.54	3298.26	4041.2	1306.23	2396.3	1919.85	3936.89	3011.28	10175.6	9780.08	4845.3	4275.33	3386.07	922.549	1948.98	1579.48	1147.38	1886.71	1724.06	647.412	1642.56	198.044	531.134	568.016	399.011	525.622	72.3053	190.057	ENSBTAG00000036215	0.302386		3.62157	0.276123		2462.66	2718.03	2619.56	2816.08	7269.09	1567.42	1351.39	734.938	296.749	2395.1	492.531	0
OAR7:47681370-47683978	4779.44	6109.2	6052.55	2781.57	5469.85	8451.42	6616.93	8358.39	6256.33	7925.21	9181.19	6279.16	9244.58	7297.26	10453.3	3208.55	2143.88	2545.38	2350.54	1803.33	2407.37	3016.63	4452.09	1182.01	417.792	2489.91	2020.23	250.951	2393.35	92.6412	295.862	FAM81A	0.0982937		3.61351	0.276739		4397.64	5647.06	5829.94	7930.28	8318.57	2049.67	2919.85	1527.48	758.2	3034.64	879.528	0
OAR26:22876335-22878411	331.421	337.156	899.938	598.993	465.9	579.87	274.427	171.846	578.812	221.944	187.23	760.018	159.99	422.516	306.271	190.672	120.56	234.101	2.26449	52.0591	276.043	9.61015	75.2805	313.084	2.71294	106.94	235.194	15.057	201.523	2.25954	21.5529	LONRF1	0.463942		3.61291	0.276785		263.072	522.838	479.797	289.958	412.198	109.52	103.248	164.483	60.0981	230.671	52.6145	0
OAR25:4759808-4761210	224.823	798.99	680.962	222.75	1138.99	674.946	880.151	978.567	597.245	205.751	502.747	403.586	26.3513	482.486	1029.21	0	222.775	566.673	9.62407	102.036	262.488	222.956	386.942	152.005	135.647	57.0345	277.351	45.1711	128.809	13.5572	29.3903	PCNXL2	0.550054		3.61246	0.27682		369.678	568.258	729.21	571.077	485.409	159.814	243.605	155.509	54.2318	334.128	73.9356	0
OAR6:45836662-45840366	1078.57	2205.56	2098.96	1237.29	2649.81	1734.9	1113.96	1706.53	1778.83	2479.01	1629.59	1435.43	1598.02	1384.76	1568.75	441.339	458.653	737.604	587.635	510.179	586.592	422.847	676.019	1473.54	401.514	553.413	260.71	105.399	346.952	0	27.4309	A6QLH2_BOVIN	0.142009		3.61185	0.276866		1073.86	1794.37	1683.99	1898.49	1496.74	445.046	548.909	672.294	119.946	746.811	214.773	0
OAR5:57622639-57625255	2987.63	4444.49	6903.08	5389.06	5091.31	9432.3	6873.31	10339.4	8859.14	8892.53	10825.5	4568.43	14772.7	13043.5	16791.5	5800.7	1554.18	2308.5	5522.52	2378.06	1675.98	1472.28	7023.67	1281.83	409.653	2456.05	4346.65	341.293	1130.19	36.1527	446.732	LOC777593	0.228613		3.60954	0.277044		5399.94	4778.4	6696.49	9729.14	12294	3037.18	3137.49	2123.55	488.592	4459.43	1079.99	0
OAR4:20096547-20097564	135.669	256.379	146.874	102.952	24.639	199.566	64.9958	515.538	1405.55	501.041	84.9468	454.901	357.624	389.805	471.871	46.0242	283.055	258.254	56.6122	87.4593	60.3845	21.1423	22.5841	102.093	100.379	167.539	181.943	27.6046	68.5594	6.77862	21.5529	SCIN	0.968231		3.60669	0.277263		213.688	179.641	98.0381	626.77	418.55	128.789	47.8926	137.988	31.1239	271.202	42.7375	0
OAR13:11792646-11793621	202.535	342.424	269.714	366.883	551.017	881.101	545.243	658.743	1235.04	825.86	2030.92	847.392	2704.77	1845.44	1916.86	537.497	269.95	154.209	257.019	308.19	178.689	163.373	679.03	108.899	172.271	504.399	190.818	228.365	305.401	291.481	154.789	KIN	0.360389		3.60513	0.277382		636.398	271.558	586.061	1187.64	1828.62	243.735	332.32	244.097	245.009	651.169	127.28	0
OAR1:30845924-30848525	2719.2	10411.4	6937.8	3300.08	4237.9	4955.25	6574.51	5145.83	3163.19	3206.28	5755.58	8724.95	1673.3	5667.16	5833.39	3139.51	1108.63	2941.13	2216.93	1522.21	2044.45	1793.25	2416.5	1515.51	141.073	941.069	1757.3	127.985	1267.31	81.3435	248.837	C1orf168	0.288774		3.59051	0.278512		3276.42	6689.48	4766.93	4317.72	5474.7	1881.24	1944.1	1088.74	431.369	2587.91	655.283	0
CL15696Contig1	82.3707	73.7529	125.511	140.389	148.954	614.7	325.882	219.581	164.98	1202.12	1107.78	135.916	314.333	188.088	450.503	0	138.906	14.8636	3.96285	238.431	53.6066	252.747	16.5617	242.754	40.694	224.573	163.083	79.0494	93.4901	9.03816	1.95935	MCF2	1.08594		3.58885	0.278641		221.567	93.8781	307.481	673.614	272.21	31.5466	140.337	167.776	45.8843	284.691	44.3134	0
OAR18:26257697-26259698	220.947	293.256	913.29	297.625	367.345	510.21	366.504	434.388	894.024	170.506	506.214	128.981	391.504	760.528	340.103	0	117.939	202.516	611.412	47.8944	282.205	57.6609	242.403	122.511	5.42587	114.069	31.0634	5.01901	116.343	0	3.9187	ENSBTAG00000047366	0.604347		3.58865	0.278656		275.994	475.831	385.421	501.283	405.279	186.373	157.541	68.2674	31.3202	256.799	55.1988	0
OAR1:98725628-98725998	106.597	303.792	125.511	43.0526	253.109	143.085	252.761	214.807	145.625	288.622	468.074	1.38689	180.694	73.5995	146.013	0	112.698	3.71589	0.566122	18.7413	96.1222	11.5322	138.516	52.1807	18.9906	73.0755	28.8446	110.418	78.9472	18.0763	54.8618	A5PJD2_BOVIN	0.511037		3.58485	0.278952		114.968	178.633	173.002	279.282	100.423	23.3959	66.2279	43.2728	65.5759	109.805	22.9937	0
OAR2:208449630-208452083	312.04	231.795	985.392	219.007	490.539	1460.97	337.617	257.769	707.846	998.272	466.341	438.258	175.048	223.524	37.3935	111.773	204.428	131.914	5.66122	601.803	14.788	294.071	405.009	147.467	10.8517	101.593	53.2515	15.057	83.1023	0	3.9187	DYTN	0.87624		3.58461	0.27897		307.306	509.742	627.034	607.557	218.556	90.7554	328.918	78.2908	25.5195	342.244	61.4613	0
OAR5:13205973-13206893	21.3195	277.451	37.3861	65.5148	69.4371	86.6039	126.381	66.829	186.178	216.229	55.4755	12.482	131.756	40.8886	73.0064	121.635	39.3132	109.619	0	14.5765	40.6671	5.76609	9.03366	34.0309	0	7.12931	11.0941	25.0951	16.6205	0	1.95935	ENSBTAG00000032364	0.944971		3.5844	0.278987		61.4025	112.052	86.9841	131.178	64.5333	54.1135	17.5108	13.0636	10.9187	68.4586	12.2805	0
OAR14:59927875-59930011	34.8864	196.674	218.976	59.8993	244.15	284.287	110.132	76.376	263.599	488.658	178.562	320.372	540.201	106.31	119.303	4.93117	10.4835	183.937	27.74	6.24709	219.356	107.634	39.1458	13.6124	160.063	26.7349	31.0634	47.6806	49.8614	29.374	7.8374	NDUA3_BOVIN	0.784133		3.58138	0.279222		135.745	150.179	174.617	251.799	271.547	45.4182	93.0956	57.8685	33.6884	137.589	27.1489	0
OAR23:30964519-30966037	325.606	217.747	101.477	303.24	322.546	96.0174	222.069	553.726	728.123	806.809	407.398	654.614	2391.38	1177.59	1536.7	350.113	117.939	176.505	3.39673	199.907	264.952	107.634	233.369	235.948	89.5269	194.274	199.693	208.289	182.825	79.0839	289.984	TAF4B	0.474605		3.57988	0.279339		412.209	214.943	235.968	624.014	1440.07	129.591	201.466	179.86	190.045	495.05	82.4418	0
OARX:86811492-86819208	325.606	633.046	312.441	427.718	985.559	926.286	682.456	639.649	1141.03	879.679	2657.62	972.212	2458.2	2317.02	2583.71	203.822	230.637	432.901	297.78	549.744	271.114	236.41	1577.88	165.617	73.2493	361.813	341.697	80.3042	282.548	114.107	133.236	MBNL3	0.438891		3.57536	0.279692		751.455	423.698	755.505	1329.5	2082.79	233.028	658.787	235.594	152.549	771.294	150.291	0
OAR3:92547673-92548026	891.541	4014.26	1006.76	282.65	1328.26	880.16	1193.4	1088.36	1107.85	1370.72	551.288	203.873	410.327	665.122	318.735	424.08	123.181	622.412	394.587	245.719	990.798	499.728	225.841	494.583	56.9717	156.845	221.881	22.5856	64.4043	11.2977	13.7155	B2D2I8_BOVIN	0.844378		3.57529	0.279697		641.353	1970.85	921.117	1029.55	399.514	312.852	490.522	232.57	28.0008	752.121	128.271	0
OAR20:24855015-24855757	988.448	1360.92	1992.15	855.437	1055	1517.45	2031.12	1790.06	1345.64	1502.17	2754.7	503.442	1718.48	2371.54	2389.62	333.676	380.027	750.61	488.28	362.331	505.258	278.694	1218.04	424.252	330.978	655.897	432.668	185.703	423.822	282.443	162.626	EFHC1	0.238119		3.57406	0.279794		1012.63	1447.17	1364.75	1848.15	1745.77	390.519	591.08	460.949	263.649	750.924	202.526	0
OAR23:58716925-58718431	489.379	882.401	1037.47	307.92	1741.53	1947.65	397.197	937.992	1660.86	1578.37	802.661	766.259	1208.39	625.596	909.909	366.55	290.917	560.17	131.623	450.832	202.103	660.218	383.178	524.076	301.136	222.791	201.912	12.5475	195.29	0	64.6586	ENSBTAG00000022829	0.365206		3.57118	0.28002		640.696	803.082	1098.57	1244.97	877.539	269.852	424.083	312.479	68.1241	528.004	128.139	0
OAR7:6848592-6849457	1147.38	3029.14	2171.07	1705.26	1599.29	1871.4	4793.44	4415.49	2753.96	1872.24	6538.31	6618.95	1979.17	4326.02	7959.48	1014.18	555.626	982.853	490.828	972.464	958.757	834.161	4173.55	655.662	520.884	983.845	1337.94	436.654	949.444	305.038	593.683	A6QPV5_BOVIN	0.453877		3.57103	0.280031		2211.17	2115.86	2492.35	3895	5220.9	608.697	1734.73	874.584	571.205	2051.3	442.233	0
OAR5:17433891-17434954	5975.27	3581.4	7987.28	4877.11	6465.49	6133.82	3531.44	4878.51	5451.7	6614.03	3852.95	8108.47	13615.1	9413.92	7651.43	2399.01	2394.17	2571.4	3279.54	2324.96	3412.34	3069.48	2050.64	2354.94	642.966	808.286	650.112	529.506	1864.61	338.931	628.951	CAF1A_BOVIN	0.119222		3.57029	0.280089		4111.54	5847.98	5251.96	5199.3	9697.24	2128.82	2714.36	1114.08	840.499	3083.25	822.308	0
OAR20:39395987-39398573	393.441	6239.14	1970.78	561.556	804.126	747.43	1214.16	959.473	1286.66	306.245	674.374	875.13	287.982	614.692	302.71	223.546	110.077	914.109	546.308	181.166	1033.93	555.467	941.006	90.7491	75.9622	110.504	82.096	112.928	149.584	6.77862	17.6342	Q08DA2_BOVIN	1.67747		3.56903	0.280188		722.25	2867.79	831.817	806.687	520.128	358.808	677.892	89.8279	71.7312	1122.39	144.45	0
OAR1:61194114-61195726	67.8347	453.053	461.986	305.112	1301.39	677.77	883.762	377.106	1087.58	1004.94	2104.6	1739.16	1130.28	626.959	397.084	572.015	133.665	237.817	861.638	99.9535	98.5869	219.112	594.716	181.498	32.5552	367.16	237.413	12.5475	101.8	0	23.5122	MCOLN2	0.584974		3.56648	0.280388		528.794	327.625	792.007	1143.56	973.372	361.027	253.092	204.656	34.465	522.846	105.759	0
OAR14:23354958-23358843	16560.4	10163	11468.2	7300.22	18659.5	20350	27569.1	35221.3	19774.5	32206.7	33419.7	11979.3	29476.7	24853.5	26990.1	8730.63	8630.55	6523.24	6900.18	7131.06	6034.13	8526.13	8533.79	7360.89	1806.82	7660.45	6157.2	1588.52	5734.06	2946.44	3240.77	BBS2	0.140608		3.56623	0.280408		13661.2	12730.5	18469.7	30155.5	23324.9	6156.92	7556.28	5746.34	3377.45	10207.5	2732.24	0
OAR7:16126628-16128320	1172.57	1849.09	1428.68	1465.66	2618.45	3729.62	3036.75	4964.44	6051.72	8391.96	9533.12	8485.01	20802.4	12353.8	12645.2	1155.54	2004.97	1050.67	1093.75	1382.69	558.248	928.341	1702.84	1329.47	1592.49	5398.67	3037.55	1109.2	1319.25	2171.42	3688.48	A5D7N6_BOVIN	0.286498		3.55977	0.280917		4130.71	1483.45	2712.62	7235.31	13571.6	1060.98	1143.03	2839.55	2072.09	4573.33	826.143	0
OAR24:37408433-37409597	8855.33	9336.76	9987.44	5237.44	9377.37	7502.54	3805.87	10306	9119.97	11588.7	7173.67	10286.6	11224.7	8987.32	8604.07	4035.34	3809.44	4629.07	5174.92	3152.7	3902.81	2848.45	2911.85	3456.41	434.07	828.783	1437.79	434.145	1547.78	153.649	630.911	NPTX2	0.060037		3.55827	0.281036		5509.09	9393.18	6480.8	9547.09	9775.67	3529.75	3203.95	1539.26	691.621	3701.56	1101.82	0
OAR1:111887218-111888086	2004.03	2693.74	1789.19	1543.34	2752.84	2065.32	1845.16	4625.52	2223.08	2979.57	3169.9	3854.87	3594.12	4982.96	4870.06	973.084	1234.43	1062.74	3136.32	739.239	1152.23	674.633	1139.75	496.851	86.8139	716.496	887.525	175.665	698.06	117.496	215.529	CA226_BOVIN	0.117828		3.55325	0.281432		1887.12	2162.32	2051.67	3249.52	4325.5	1281.32	926.463	546.921	301.687	1443.31	377.423	0
OAR18:27415215-27418478	193.813	663.776	1391.3	490.425	537.577	547.864	734.814	114.564	1209.24	202.893	584.226	166.427	48.938	776.884	151.355	0	123.181	382.737	5.0951	137.436	317.943	365.186	676.019	58.9869	35.2682	85.5518	4.43762	5.01901	147.507	2.25954	1.95935	Q95M47_BOVIN	0.847439		3.54896	0.281773		327.828	749.629	577.67	527.73	285.901	102.203	374.146	46.0611	39.1861	359.266	65.5657	0
OAR2:49969692-49971625	180.246	549.635	146.874	93.5926	521.898	122.375	409.835	1532.29	2599.12	969.695	1291.54	945.861	5136.61	1024.94	1609.7	669.817	322.368	191.368	2.83061	210.319	44.3641	128.776	126.471	197.379	873.565	262.893	592.423	915.97	93.4901	207.878	317.415	TSTD2	1.22644		3.54379	0.282183		719.082	292.252	286.925	1598.16	2179.28	237.277	127.483	481.565	383.688	1005.08	143.816	0
OAR1:227138269-227145486	546.554	1326.67	763.745	116.055	1767.29	1551.34	1092.29	1222.02	1144.72	1574.09	1345.28	604.686	1774	1262.1	1358.63	665.708	193.945	618.696	13.5869	460.203	184.85	891.822	679.783	712.38	217.035	190.709	208.568	25.0951	141.274	20.3359	29.3903	ENSBTAG00000038395	0.284901		3.54301	0.282246		732.35	878.991	1131.74	1321.53	1249.85	298.387	554.164	332.173	54.0238	572.084	146.47	0
OAR14:6722451-6723399	71.7109	84.289	210.965	131.03	172.473	109.196	220.264	305.504	158.528	255.283	130.021	368.914	139.285	163.554	83.6903	13.1498	39.3132	57.5963	125.113	70.8004	98.5869	11.5322	55.7075	31.7622	46.1199	33.8642	39.9386	7.52852	58.1716	67.7862	27.4309	CDYL2	0.351306		3.542	0.282326		109.326	122.322	158.241	212.334	188.861	47.0344	59.1567	37.9212	40.2293	88.8265	21.8652	0
CL22246Contig1	166.679	9.65812	237.669	252.7	10.0796	230.63	148.046	398.587	70.9689	322.914	139.556	333.548	44.2325	320.294	281.342	0	131.044	87.3234	2.54755	152.013	49.9096	3.84406	59.4716	13.6124	16.2776	151.498	35.501	20.076	90.3738	57.6183	22.5325	ENSBTAG00000045440	0.635142		3.54135	0.282378		124.534	138.002	160.364	233.006	244.854	44.183	66.3095	54.2222	47.6502	117.797	24.9068	0
OAR16:54129474-54130305	120.164	172.09	202.953	434.27	156.793	172.267	285.259	0	18.4335	129.547	117.885	1.38689	1522.73	744.173	457.626	0	41.934	81.7496	1.13224	4.16473	195.941	13.4542	25.5954	72.5993	105.804	238.832	22.1881	153.08	89.335	185.282	137.155	CAD18_BOVIN	1.61358		3.53587	0.282816		190.446	165.069	262.147	66.4664	681.478	24.9632	59.7889	109.856	141.213	294.634	38.0892	0
OAR15:53431241-53433086	1414.84	2221.37	1231.07	617.711	1061.72	832.151	853.973	825.815	1496.8	1010.66	852.936	1514.49	1614.96	793.239	1102.22	195.603	348.577	685.582	412.137	387.32	761.584	545.857	298.111	542.226	200.757	199.621	230.756	148.061	147.507	33.8931	125.398	DGAT2	0.137941		3.53542	0.282852		732.481	1622.43	841.388	1046.55	1256.23	328.38	498.218	293.34	113.715	534.527	146.496	0
OAR2:229888257-229890150	331.421	258.135	256.362	190.929	286.708	173.208	807.031	1226.79	639.642	594.391	898.01	156.719	239.044	486.575	742.529	501.335	125.802	130.056	30.5706	43.7296	50.5258	17.2983	346.29	113.436	62.3975	151.498	292.883	5.01901	137.119	144.611	47.0244	A7E352_BOVIN	0.452134		3.53398	0.282967		306.035	281.973	364.469	839.708	406.216	157.553	114.461	155.054	83.4432	297.746	61.207	0
OAR1:192617895-192618672	248.081	317.84	1263.12	771.203	501.739	862.274	496.496	687.384	237.792	373.399	481.943	865.421	131.756	369.361	423.793	139.716	123.181	161.641	3.39673	16.6589	340.125	490.118	376.402	281.322	0	62.3815	248.507	5.01901	176.592	0	0	Q24K08_BOVIN	0.515184		3.53271	0.283069		337.312	609.679	657.928	445.13	447.583	85.5871	305.826	148.053	45.4029	304.695	67.4623	0
OAR10:75417712-75420337	34.8864	7.02408	202.953	99.2082	430.062	860.391	122.77	157.525	138.251	433.41	164.693	202.486	171.283	318.931	242.168	0	20.967	44.5907	7.92571	106.201	28.3437	9.61015	126.471	147.467	132.934	76.6401	244.069	35.1331	39.4736	0	64.6586	CCDC168	0.950542		3.52712	0.283517		150.662	81.6213	378.108	223.47	233.717	14.6967	67.6564	150.278	34.8163	175.216	30.1324	0
OAR8:83210610-83216285	5296.92	8476.31	6838.99	5523.84	8182.38	5753.51	5777.4	3737.65	7036.06	4981.83	8985.3	7429.59	8946.25	12451.9	9250.45	4084.65	1800.54	3167.8	3428.43	2334.33	4928.73	2744.66	3204.69	2003.29	347.256	1258.32	1175.97	288.593	1529.08	363.786	221.407	PNLDC1	0.100608		3.52517	0.283674		4566.13	6870.74	6309.28	6185.21	9519.56	2496.28	3303.1	1196.21	600.717	3204.87	913.226	0
OAR1:184858100-184860667	577.564	446.029	785.109	244.277	940.761	647.647	882.86	1322.26	871.904	691.551	1041.9	661.548	1337.33	2832.22	2826.77	558.044	178.22	287.981	816.348	333.178	182.386	630.426	501.368	152.005	78.6751	527.569	270.695	17.5665	282.548	4.51908	54.8618	A6QNQ9_BOVIN	0.442421		3.52386	0.28378		676.971	602.901	678.886	981.903	1914.47	368.119	411.84	257.236	89.8738	676.899	135.394	0
OAR19:6538274-6539009	445.771	233.551	584.826	488.554	647.333	500.797	557.881	181.393	849.784	253.378	885.874	510.377	753.834	812.321	842.245	0	183.461	98.4711	263.247	289.449	160.204	94.1795	251.437	290.397	70.5363	212.097	68.7832	115.437	197.368	167.206	125.398	A6QQR7_BOVIN	0.224624		3.52355	0.283805		359.213	421.383	548.641	542.607	729.694	109.036	198.817	160.453	151.352	267.467	71.8425	0
OAR4:110587108-110592307	7354.25	11236.8	15722.2	7748.53	13502.2	19487.8	10131.2	9809.54	13235.2	14966.5	15379.7	16716.2	12648.6	14316.5	9358.18	2932.4	4182.92	5678.81	8588.07	5420.39	3991.54	4376.46	9800.01	2931.2	1025.49	2928.37	2043.53	550.837	3124.65	216.916	227.285	ENSBTAG00000027832	0.139629		3.52278	0.283867		8052.65	11437.7	12717.4	13347.7	13259.9	4276.44	5897.1	2232.14	1029.92	5571.21	1610.53	0
OAR5:25147939-25150042	1622.22	1022	1009.43	1134.34	2643.09	3262.71	937.023	1985.77	2202.8	3452.04	1924.31	5583.63	6634.87	2570.53	2216.9	1060.2	1009.04	1060.89	522.531	995.37	723.381	716.917	552.559	1066.3	512.745	641.638	372.76	705.171	540.165	512.916	581.927	Q05B70_BOVIN	0.348331		3.52053	0.284048		1605.68	1217.88	1994.29	2391.23	4251.48	730.531	747.057	648.361	585.045	1471.03	321.137	0
OAR1:171648366-171650752	1290.8	914.887	1191.02	1295.32	1355.14	984.649	1915.57	3207.79	221.202	1569.8	2980.07	2478.38	3960.22	4293.31	6369.36	2549.41	277.813	559.241	1758.94	891.252	640.815	146.074	1212.02	392.49	78.6751	495.487	525.858	117.947	371.883	36.1527	259.614	MYH15	0.385472		3.51921	0.284154		1430.36	1132.23	1387.67	1994.72	4275.32	1029.08	722.539	373.128	196.399	1469.06	286.072	0
OAR4:60061316-60062985	723.893	554.903	260.368	589.634	1086.35	2134.98	525.383	1045.4	2675.62	3165.32	1549.85	2201.69	5236.37	2390.62	3768.73	572.015	870.131	715.309	39.0624	945.393	299.458	382.484	335.751	648.856	515.458	862.647	519.202	190.722	330.332	372.824	860.155	ANLN	0.366209		3.51896	0.284175		1173.19	513.054	1084.09	2109.05	3399.35	439.304	490.772	636.541	438.508	1197.46	234.638	0
OAR13:35753225-35756329	2339.33	2883.39	2260.53	3296.33	3649.93	2903.11	1751.28	2105.11	2908.8	3928.79	3172.5	5431.07	6197.25	3992.09	6073.78	2018.49	1124.36	1547.67	2270.15	1128.64	1090.62	1236.83	1079.52	1132.09	184.48	818.089	991.809	165.627	826.868	169.466	272.35	MPP7_BOVIN	0.0755917		3.51369	0.284601		2224.2	2494.41	2900.16	3028.8	5423.55	1392.13	1133.9	781.618	358.578	1655	444.841	0
OAR10:82004424-82007712	604.698	1840.31	1407.32	823.615	1160.27	979.001	1067.01	1169.51	989.878	758.229	951.751	1406.31	681.368	1106.72	1226.86	366.55	188.703	509.077	503.282	216.566	833.059	338.277	790.445	351.653	2.71294	194.274	259.601	57.7186	251.385	15.8168	33.309	ARHGEF7	0.156526		3.51171	0.284761		680.171	1284.11	1007.48	967.342	1105.32	313.523	544.587	202.06	89.5572	482.095	136.034	0
CL22998Contig1	49.4224	188.772	546.105	148.812	187.032	206.155	323.174	105.017	893.103	88.1108	302.515	95.0022	49.8792	54.5182	39.1742	0	6.55219	150.494	229.562	90.5828	202.103	79.7643	112.168	36.2996	27.1294	3.56466	19.9693	12.5475	23.8919	0	0.979675	IGHE	1.42113		3.51066	0.284847		137.819	261.433	216.293	347.186	59.6434	77.3216	121.155	21.7407	9.35478	184.58	27.5639	0
OAR3:208579808-208581269	120.164	112.385	224.317	110.439	212.791	561.043	399.905	525.085	261.756	657.259	998.559	11.0951	719.013	815.047	876.077	0	736.466	141.204	2.83061	154.095	39.4348	267.162	162.606	43.1058	92.2398	17.8233	64.3455	27.6046	189.058	33.8931	35.2683	KCNA5	0.733629		3.51011	0.284892		277.809	152.289	321.045	610.665	605.308	176.1	155.824	54.3786	71.4559	298.802	55.5617	0
OAR23:47225159-47226656	6613.88	10481.7	6335.62	5229.96	12242.2	15681	16419.6	23392.5	18579.1	20604.1	31897.5	18052.5	25344.3	22318.4	26504.9	5405.38	3698.06	6632.86	6677.13	4660.33	4504.19	4373.58	9711.18	3632.23	2048.27	10877.5	5857.66	2434.22	3506.92	2413.19	2523.64	HDHD2_BOVIN	0.111505		3.5084	0.28503		10924.3	7810.4	12393.2	23618.3	23055	4482.69	5812.32	5603.93	2719.49	8519.55	2184.86	0
OAR1:267226708-267227894	2742.46	1775.34	1813.23	1708.07	2755.08	1965.53	1025.49	3179.15	2431.38	3366.79	1196.19	4188.42	4863.69	2480.58	5861.88	1942.88	1153.19	940.12	734.826	1178.62	867.565	624.66	760.333	1483.75	469.338	561.433	743.302	138.023	575.484	65.5267	335.049	DOPEY2	0.184893		3.50802	0.285061		1739.59	2110.34	1863.54	2543.38	4348.64	954.202	857.794	814.455	278.521	1407.89	347.918	0
OAR12:16562851-16565299	428.328	349.448	416.588	267.675	582.376	826.503	294.287	386.653	899.554	590.581	173.361	493.734	638.077	414.338	357.909	1.64372	167.736	144.92	1394.92	8.32946	43.1318	7.68812	106.898	34.0309	0	32.0819	24.4069	30.1141	116.343	9.03816	45.0651	KCTD3	0.879789		3.50545	0.28527		299.541	398.121	492.71	512.537	476.015	341.845	41.5119	22.6299	50.1401	326.298	59.9082	0
OAR22:35915423-35917913	1048.53	862.206	1255.11	1297.19	1379.78	911.224	1980.57	2620.65	1135.5	2569.03	4351.36	1538.06	1328.86	2994.41	3928.1	572.015	571.351	769.189	927.591	670.521	841.685	843.772	1155.56	612.556	2.71294	559.651	483.701	40.1521	712.602	22.5954	101.886	C26H10orf96	0.321822		3.5046	0.285339		1228.65	1055.28	1392.19	2669.13	2447.36	568.029	877.883	414.655	219.309	1063.54	245.73	0
OAR4:31254453-31256886	453.523	1339.84	958.688	771.203	860.124	1331.07	881.054	2878.42	1529.98	1590.76	2154.88	1267.62	2717.94	3527.33	4399.97	29.587	642.115	464.486	402.513	403.979	341.357	359.42	1236.11	512.732	514.101	764.619	810.976	175.665	436.287	405.588	619.155	Q0VCQ5_BOVIN	0.276156		3.50302	0.285468		1121.97	917.352	960.862	2038.51	2978.22	307.74	585.215	650.607	409.174	1026.99	224.394	0
OAR15:6200262-6201364	1711.37	4723.7	5702.72	2965.01	5348.9	6382.33	4542.48	4563.46	3389.92	4928.49	6074.57	6465.7	4651	6369.08	8753.65	2296.28	1493.9	1231.82	1727.24	2107.35	856.474	1501.11	5420.95	1366.91	911.546	933.94	1059.48	271.027	1468.83	463.206	211.61	C15H11orf70	0.172316		3.5022	0.285535		3222.39	4045.93	4809.68	4739.11	6559.86	1349.85	2471.47	1067.97	603.669	2343.61	644.478	0
OAR20:43949531-43950155	674.47	431.981	226.987	256.444	400.943	141.202	314.146	400.974	256.226	591.533	533.952	335.628	244.69	250.784	519.948	710.088	131.044	150.494	4.52898	58.3062	54.2228	19.2203	200.246	167.886	2.71294	10.694	108.722	0	33.2409	0	50.9431	SYCP2L	0.459463		3.49629	0.286017		234.912	444.48	278.184	445.671	337.763	199.231	82.9988	72.5036	21.046	210.508	46.9823	0
OAR1:245471852-245472320	961.314	1784.12	2865.38	1607.92	1261.07	1666.18	1946.26	1484.56	2462.71	2178.96	2168.75	2040.12	1667.66	1804.55	1201.93	470.105	497.967	1311.71	812.385	495.603	923.636	342.121	1062.96	419.715	282.145	256.655	366.104	163.118	600.414	110.718	156.748	Q32KX6_BOVIN	0.130669		3.49467	0.28615		1141.08	1870.27	1620.36	2073.74	1678.57	618.433	706.08	331.155	257.749	777.44	228.217	0
OAR3:59124075-59125210	282.968	342.424	429.941	123.542	123.195	137.437	341.228	505.991	125.348	291.48	242.705	38.833	235.279	215.347	391.742	24.6558	94.3516	247.107	56.0461	20.8236	155.274	61.505	99.3702	83.9429	46.1199	44.5582	90.9713	32.6236	74.7921	6.77862	29.3903	PSD4	0.373602		3.49447	0.286167		161.154	351.777	181.35	291.381	220.3	84.432	84.2433	66.3981	35.8961	135.901	32.2308	0
OAR9:47573229-47582175	4188.31	9474.61	7299.64	5177.54	7498.09	6558.37	6181.82	11363.3	5107	4382.2	7412.05	9073.75	6525.7	6116.94	8826.65	2008.63	1590.87	4737.76	3125.28	2981.95	3776.49	2139.22	4326.37	2062.27	65.1105	690.652	2094.56	383.954	1778.39	30.5038	331.13	EYA1	0.148502		3.49276	0.286307		4429.33	6987.52	6353.95	7066.14	7635.76	2292.51	3306.01	1228.15	630.995	3076.93	885.865	0
OAR13:52341261-52342417	3789.05	6743.12	3553.02	2624.34	6811.55	4394.21	4454.02	4391.62	6627.76	4938.97	9855.57	5442.17	10001.2	5094.72	4994.71	2845.28	2012.83	2957.85	3044.04	1363.95	3253.98	493.962	2277.99	1746.92	404.227	2055.02	1548.73	361.369	1003.46	54.229	166.545	STK35	0.202163		3.48948	0.286576		3526.01	4695.06	4571.03	6453.48	6383.21	2172	1847.47	1438.73	396.401	2606.4	705.203	0
OAR11:34073742-34075472	238.39	172.09	309.771	179.698	190.392	139.319	211.236	14.3205	162.215	191.462	136.955	0	65.8781	280.769	158.477	3.28744	86.4889	83.6075	43.5914	177.001	97.3545	5.76609	48.1795	97.5553	0	14.2586	8.87525	5.01901	74.7921	0	3.9187	MYO15A	0.421663		3.48725	0.286759		103.247	240.084	180.161	126.238	126.281	43.3951	82.0753	30.1723	20.9325	91.234	20.6495	0
OAR2:51182750-51185101	3885.96	4716.67	3559.69	2150.76	4338.7	5569.01	3341.87	7742.61	4119.89	5683.86	3356.27	6833.22	4498.54	4620.41	4063.43	1801.52	1640.67	3370.31	1117.52	1288.98	2525.06	1847.07	924.444	1755.99	534.448	1089	639.018	476.806	922.436	603.297	413.423	FBXO10	0.14756		3.48669	0.286805		2884.87	4054.11	3850.08	5225.66	5003.9	1586.01	1646.39	1004.62	603.991	2003.01	576.974	0
OAR7:65557695-65563336	8536.51	9107.6	15110.7	9085.97	14615.4	17409.3	11036.6	15888.6	13601.2	9232.11	10883.6	8297.78	6589.7	7569.85	7746.69	4971.44	3789.79	4691.31	6604.1	2715.4	3685.3	4532.15	6204.62	3919.23	455.773	2281.38	2633.73	260.989	3341.75	142.351	172.423	PELI2	0.107757		3.48584	0.286875		6939.14	10918.3	13036.8	12401.4	7551	4011.33	4284.37	2322.53	979.379	4854.24	1387.83	0
OAR9:5304076-5307613	48.4533	379.301	333.805	187.185	394.223	301.231	427.889	38.188	368.67	243.853	934.415	326.613	705.837	994.957	418.451	0	131.044	98.4711	13.5869	62.4709	130.628	184.515	261.976	83.9429	157.35	146.151	326.165	52.6996	141.274	63.2672	15.6748	BAI3	0.580949		3.48271	0.287133		257.171	253.853	327.632	396.281	611.465	48.6204	159.897	178.402	68.2289	248.248	51.4341	0
OAR11:44497021-44498065	527.172	435.493	2010.84	82.3615	553.257	1271.76	1789.19	1560.93	745.635	1562.66	1015.03	148.398	1197.1	1782.74	747.871	175.878	49.7967	839.791	445.821	189.495	412.833	1106.13	278.538	40.8371	78.6751	341.316	350.572	69.0114	213.989	67.7862	78.374	HEXI2_BOVIN	0.63536		3.47324	0.287916		650.622	991.169	924.142	1221.06	969.028	302.257	496.749	202.85	107.29	603.615	130.124	0
OAR3:121204119-121205659	381.812	1025.52	1527.49	1076.32	904.922	1694.43	1571.63	2033.51	1953.95	1477.4	2720.03	1973.55	1678.95	1316.61	2054.86	496.404	500.587	706.019	300.611	620.545	634.653	759.202	757.321	310.816	89.5269	401.024	909.713	107.909	442.52	2.25954	146.951	E1BKK2_BOVIN	0.123376		3.47205	0.288014		986.357	978.273	1311.82	2046.22	1755.99	400.724	692.93	427.77	174.91	712.719	197.271	0
OAR5:69827851-69828650	14575.7	5782.58	11735.2	3886.9	7373.77	11696.2	12490.9	20953.3	7339.29	28485.5	7776.97	2357.72	17963.1	15533.6	9033.21	1946.17	3922.14	5610.99	3870.29	4134.53	3441.91	6085.15	2034.83	9280.23	1068.9	4111.83	3676.57	409.05	1739.96	1467.57	1585.11	PTTG1_BOVIN	0.476453		3.47122	0.288083		7463.53	10697.9	8861.96	16138.8	11221.9	3069.92	3924.11	4534.38	1300.42	6573.45	1492.71	0
OAR24:29825958-29828427	2048.61	1318.77	1631.64	1866.24	1924.08	2812.75	3339.16	5527.71	2946.59	2855.74	6370.15	5388.08	5682.46	5889.32	8142	1214.71	1182.02	1111.98	698.595	1425.38	1415.34	1157.06	1370.86	1129.83	667.382	1267.24	1420.04	471.787	806.093	1312.79	1093.32	AUTS2	0.125385		3.47111	0.288092		2435.09	1666.34	2485.56	4425.05	6275.47	841.46	1342.16	1121.12	920.998	2018.92	487.017	0
OAR11:42109055-42111351	329.483	595.291	595.508	398.705	643.973	811.441	556.075	634.875	1183.43	1364.05	665.706	1389.67	2411.14	2041.71	1422.73	279.433	347.266	551.81	27.1739	343.59	492.318	255.63	240.897	360.728	198.044	208.532	255.163	277.3	265.927	290.351	231.203	STAT3	0.15849		3.46928	0.288244		634.489	506.761	602.549	962.016	1816.31	241.136	333.109	255.617	266.196	561.988	126.898	0
OAR16:10448218-10450571	2405.22	3404.92	2470.16	3358.1	4057.59	4744.39	3566.64	5121.96	4551.23	5949.62	6540.91	4042.1	5216.61	6052.88	13279.2	3129.65	1389.06	1312.64	2048.8	2059.46	1428.28	1885.51	2343.48	1009.58	466.625	1499.83	933.01	484.335	1796.05	521.954	695.569	MARVELD2	0.264198		3.46662	0.288465		3153.72	2760.1	3931.68	5540.93	7147.69	1576.03	1929.18	977.262	874.477	2590.55	630.744	0
OAR6:116361534-116362459	1799.56	2274.93	2157.71	1796.04	3509.93	3525.35	2797.53	3821.18	4295	5624.33	6206.32	8470.45	6678.16	6772.52	11536.8	1333.88	1362.86	1101.76	1180.65	1454.53	1329.69	1429.99	3156.51	1461.06	1138.08	2050.57	1363.46	718.974	1134.35	715.145	999.269	Q2YDN0_BOVIN	0.116277		3.46622	0.288499		3006.34	2077.4	2907.21	4986.71	8364.48	995.829	1842.68	1503.29	891.933	2595.79	601.268	0
OARX:98015944-98019390	1688.11	2474.23	1795.87	2729.16	3247.86	2672.48	2174.65	3250.75	2654.42	3217.71	3106.63	3117.74	4967.21	5459.99	4936.84	987.877	1189.88	889.956	1768	1509.71	1143.61	630.426	1924.17	1560.88	203.47	687.979	534.734	102.89	1130.19	101.679	258.634	AKAP17A	0.0802635		3.46414	0.288672		2003.8	1986.07	2706.04	3057.38	4620.44	967.142	1301.98	746.767	398.349	1442.08	400.76	0
OAR19:10416495-10417032	448.678	302.036	696.985	1008.93	938.521	773.787	1310.75	2754.31	1837.82	2526.16	3507.09	5601.66	7523.28	8458.49	10240.5	936.922	416.719	258.254	235.507	891.252	475.682	1368.49	975.635	712.38	567.004	2190.48	1340.16	431.635	1344.18	1179.48	1438.16	FAM98B	0.167919		3.46325	0.288746		2022.29	482.566	1008	2656.34	7955.98	369.48	927.764	1202.51	1098.36	2517.58	404.458	0
OAR7:79299165-79300917	267.462	460.077	494.031	121.67	813.086	638.233	150.754	105.017	848.862	341.965	123.086	658.774	60.2314	109.036	46.2967	0	112.698	278.692	8.49183	39.5649	300.69	330.589	126.471	163.348	24.4164	96.2457	13.3129	22.5856	39.4736	54.229	3.9187	MAP3K9	1.00845		3.46054	0.288972		221.075	407.19	430.936	354.733	218.585	79.9763	199.329	74.3308	30.0517	243.786	44.2149	0
[truncated: 4,055 more rows]

## Sheet: fich false st add diff OG in
	PDO1	PDO2	PDO3	PMO1	PMO2	PMO3	PMO4	SCO1	SCO2	SCO3	SCO4	SAO1	SAO2	SAO3	SAO4	PDG1	PDG2	PDG3	PDG4-4b	PMG1	PMG2	PMG3	PMG4	SCG1	SCG2	SCG3	SCG4	SAG1	SAG2	SAG3	SAG4	GENE_NAME	GENE_SYMBOL		O/G	G/O		Global mean	PDO mean	PMO mean	SCO mean	SAO mean	PDG mean	PMG mean	SCG mean	SAG mean		global analysis	FIT null converged
[truncated: 5,130 more rows]
[truncated: 48 more columns]
