# Supplementary material for: An overview of gene expression dynamics during early ovarian folliculogenesis: specificity of follicular compartments and bi-directional dialog
Source: BMC Genomics. 2013 Dec 19;14:904. doi: 10.1186/1471-2164-14-904 (PMC3890531; doi:10.1186/1471-2164-14-904)
Supplement: Additional file 4 — Gene expression of known genes. *: pval < 0.05; **: pval <0.01; ***: pval < 0.005. [file 1471-2164-14-904-S4.xlsx]

## Sheet: Feuil1
				fold change
		gene name	pval	O/GCs	GCs/O
		AMH	***	0.0081	123.69
		AMHR2	***	0	∞
		BMP15	***	15.32	0.065
		BMP4	NS	0.72	1.39
		BMP7	*	2.28	0.44
		GDF9	***	4.61	0.22
		DDX4	***	11.47	0.087
		KIT	***	2.24	0.45
		KITLG	***	0.266	3.77
		WNT4	***	0.078	12.74
		WISP1	***	0.23	4.43
		FSHR	***	0.0081	127.17
		FGF2	***	3.94	0.25
		FGF7	NS	0.737144137638324	1.36
		INHA	***	0.012	86.77
		FST	***	0.038	26.38
		NOBOX	***	2.6	0.38
		H1foo	***	3.46	0.29
		DAZL	***	2.00	0.50
		GATA4	***	0.232	4.32
		NLRP5	***	8.01	0.12
		NLRP9	**	10.88	0.092
		NLRP13	***	14.60	0.068
		NLRP14	***	6.23	0.16
		GJA1	***	0.12	8.54
		GJA4	***	20.84	0.048
		MAEL	***	3.255	0.31
		SOHLH1	***	1.71	0.58
		SOHLH2	***	2.91	0.34
		FOXL2	***	0.159	6.29
		OOSP1	*	4.48	0.22
		AURKA	***	2.33	0.43
		AURKB	NS	0.67	1.49
		AURKC	***	4.83	0.21
		FIGLA	***	3.58	0.28
		BOLL	***	7.22	0.14
		WEE2	***	32.49	0.031
		FBXW7	***	2.11	0.47
		FBXW8	***	2.00	0.50
