# Supplementary material for: An overview of gene expression dynamics during early ovarian folliculogenesis: specificity of follicular compartments and bi-directional dialog
Source: BMC Genomics. 2013 Dec 19;14:904. doi: 10.1186/1471-2164-14-904 (PMC3890531; doi:10.1186/1471-2164-14-904)
Supplement: Additional file 5 — Compartment specific gene analysis. [file 1471-2164-14-904-S5.xlsx]

## Sheet: Feuil1
contig	PDO1	PDO2	PDO3	PMO1	PMO2	PMO3	PMO4	SCO1	SCO2	SCO3	SCO4	SAO1	SAO2	SAO3	SAO4	PDG1	PDG2	PDG3	PDG4-4b	PMG1	PMG2	PMG3	PMG4	SCG1	SCG2	SCG3	SCG4	SAG1	SAG2	SAG3	SAG4	MT1	MT2	MT3	GENE_NAME	GENE_SYMBOL	molecule type from iIngenuity	foldchange G/MTO	Folchange G/O	pval	padj	foldchange O/MTG	Fold Change O/G	pval	padj
OAR7:55342739-55343502	0	0	0	0	0	0	0	0	0	0	0	0	0	0	0	0	5.12066112143499	0	281.832014589736	0	23.4712352076638	72.7593773839285	3.00678589007076	11.0984937330148	0	0	0	0	0	0	0	0	0	1.85758956561991	ENSBTAG00000019601			253.974388715143	#DIV/0!	0.0000734078261943325	0.00101054584953153
OAR4:112054095-112054903	0	0	0	0	0	0	0	0	1.88378341764422	0	0	0	0	2.77554026630119	0	385.546456228296	7.68099168215249	0	0	0	0	22.9766454896616	21.0475012304953	0	0	19.1804698143577	0	9.7883125891893	28.7458685831008	6.61232105648153	9.50228212732922	0	0	0	T176A_BOVIN	TMEM176A	other	42.8559102717065	102.834301339046	0.0000568415452232249	0.000816146751759849
OAR1:264356087-264356524	0	0	0	11.2412191405289	2.29530414307599	0	0	0	0	0	0	0	0	0	0	0	0	0	431.135879461679	0	0	0	6.01357178014152	2.21969874660297	0	0	0	24.4707814729732	4.10655265472868	2.20410701882718	0	0	0	0	Q17QV0_BOVIN	PCBP3	other	41.2442556538103	32.5612544635345	0.000313712101371947	0.00318042737381639
OAR1:154599556-154600464	0	0	0	0	0	0	1.85032002054316	0	0	0	0	2.82899896469841	0	0	0	0	17.9223139250225	0	702.902464958924	0	0	0	22.5508941755307	0	0	0	0	0	12.319657964186	26.4492842259261	24.705933531056	0	0	0	Q8MI11_BOVIN	HTR1F	G-protein coupled receptor	32.6059824105857	161.652238684216	4.95736902815526E-08	2.21193770968474E-06
OAR2:11841839-11843107	0	0	0	0	0	0	16.6528801848884	4.89905529138944	0	27.3863992475107	0	0	0	0	0	492.186965397824	7.68099168215249	0	647.542604950226	0	0	0	19.5441082854599	0	0	0	0	0	4.10655265472868	19.8369631694446	0	0	0	0	C9orf84	C8H9orf84		28.8974196613525	22.8137523642256	3.60015616649429E-06	0.0000828467721132248
OAR2:89745089-89746281	0	0	0	0	0	0	0	0	0	0	0	0	0	0	0	0	17.9223139250225	0	1.11838101027673	121.375726300642	21.0005788700149	11.4883227448308	10.5237506152477	7.76894561311038	70.2276499729959	15.6931116662926	60.815972738689	97.883125891893	30.7991449104651	28.6533912447533	39.9095849347827	0	0	0	IFNE	IFNE		15.9241508414548	#DIV/0!	2.02195006653494E-06	0.0000518112046264521
OAR1:188611377-188612708	0	0	0	0	0	0	0	0	50.8621522763939	0	0	0	0	0	0	777.655405328563	2.5603305607175	11.1552472894034	0	0	1.23532816882441	0	0	0	0	0	0	0	10.2663816368217	11.0205350941359	13.3031949782609	0	0	0	LMLN	LMLN	peptidase	15.3088200159098	15.2470277388479	0.000416007009351755	0.00394153801638277
OAR2:244678863-244679555	29.4319760571136	10.6798054066823	0	7.49414609368596	4.59060828615199	0	1.85032002054316	0	0	0	3.57879300998125	0	0	0	0	68.9061751556954	10.24132224287	76.2275231442563	196.835057808704	38.4356466618701	117.356176038319	178.069002544878	6.01357178014152	8.87879498641186	2.65009999898098	3.48735814806503	0	2.44707814729732	55.4384608388372	2.20410701882718	0	2.01051025538991	0	1.85758956561991	WNT4	WNT4	cytokine	14.8151411983822	12.4812646826524	0.0005091717068753	0.00462716194720484
OAR23:23705478-23706418	11.7727904228454	8.89983783890193	0	0	13.771824858456	0	0	0	0	0	1.78939650499063	0	13.5160485970536	0	7.2599421300461	0	20.48264448574	9.29603940783614	613.991174641924	0	2.47065633764882	0	15.0339294503538	0	0	0	0	0	2.05327632736434	0	0	0	0	0	Q0VCA4_BOVIN	NOL4	other	13.8169421876168	10.9081122533817	0.000409858526633049	0.00389530558841527
OAR7:21219889-21220652	29.4319760571136	0	0	78.6885339837026	0	0	25.9044802876042	0	0	0	0	0	0	55.5108053260238	29.0397685201844	877.73342162612	202.266114296682	20.4512866972395	0	188.132375765996	24.7065633764882	338.905520972509	1.50339294503538	59.9318661582801	95.4035999633152	198.779414439707	21.7199902638175	73.4123444189197	934.240728950775	77.1437456589512	72.2173441677021	0	38.0421483265431	13.0031269593394	A6H7H9_BOVIN	EFS	other	11.0696393396067	13.667531817319	1.40863707600527E-07	5.39181308718327E-06
OAR8:90279181-90279845	49.0532934285226	0	0	5.62060957026447	0	7.78100708713026	11.1019201232589	0	1.88378341764422	0	0	0	0	0	0	0	317.480989528969	85.5235625520925	822.010042553395	10.1146438583869	40.7658295712055	0	70.6594684166629	51.0530711718682	66.2524999745244	38.3609396287153	17.375992211054	24.4707814729732	82.1310530945736	2.20410701882718	0	38.1996948524084	22.8252889959259	39.0093808780181	Q28195_BOVIN	THBS2	other	11.0199673944896	20.2361529333409	4.28260995774825E-06	0.0000961020178968975
OAR3:33797162-33798137	202.099568925513	12.4597729744627	2.71431335361812	118.032800975554	36.7248662892159	0	261.820282906857	9.79811058277887	1.88378341764422	4.89042843705549	3.57879300998125	4.24349844704761	1.93086408529337	0	0	666.093026505056	803.943796065294	435.054644286731	412.123402286974	916.386733569849	476.836673166222	67.0152160115131	130.795186218078	288.560837058386	675.775499740149	891.020006830615	254.123886086665	318.120159148652	1831.52248400899	193.961417656792	119.728754804348	114.599084557225	9.51053708163578	118.885732199674	TCF23	TCF23	other	9.84578068232271	12.0437312436231	7.58719734848695E-10	5.29344964099664E-08
OAR6:85357256-85357706	27.4698443199727	1.77996756778039	0	275.409868942959	2.29530414307599	0	12.9522401438021	0	0	0	0	0	25.1012331088138	0	5.44495659753457	0	61.4479334572199	5.57762364470168	0	2791.64170491477	9.88262535059527	0	0	4.43939749320593	26.5009999898098	0	4.3439980527635	14.6824688837839	4.10655265472868	0	1.90045642546584	6.03153076616974	11.4126444979629	0	CASA1_BOVIN	CSN1S1	other	9.39126639194533	7.82341078682385	0.0000196747420409297	0.000343985394098173
CL33521Contig1	8.82959281713407	0	147.930077772188	28.1030478513224	22.9530414307599	0.972625885891282	7.40128008217263	4.89905529138944	13.1864839235095	5.86851412446658	16.1045685449156	1.4144994823492	0	0	0.907492766255762	0.820311608996374	0	16.732870934105	1.11838101027673	13.1490370159029	926.496126618306	267.103503817316	128.540096800525	22.1969874660297	331.262499872622	89.7994723126745	19.5479912374357	334.026167106085	62.6249279846124	84.8581202248463	42.7602695729815	0	0	10.2167426109095	bta-mir-202	MIR22		8.92314337741146	8.48791271020571	2.42389138183576E-06	0.0000602011469576005
OAR1:138706648-138708911	21.5834491085499	0	0	0	0	0	37.0064004108632	0	0	0	1.78939650499063	2.82899896469841	0	0	0	423.280790242129	213.787601819911	26.0289103419412	0	216.453378569479	55.5897675970984	91.9065819586465	172.890188679069	69.9205105179934	87.4532999663722	13.9494325922601	23.8919892901993	106.447899407434	59.5450134935659	26.4492842259261	28.5068463819877	26.1366333200689	21.8742352877623	87.3067095841358	PPP1CA	PPP1CA	phosphatase	8.45305888842241	23.9698974699026	0.000301512949763888	0.00308117327957784
OAR8:83178338-83179258	0	1.77996756778039	0	14.9882921873719	48.2013870045959	0	33.3057603697768	0	0	0.978085687411097	23.2621545648781	0	0	0	0	0	2.5603305607175	66.9314837364202	0	2.02292877167737	12.3532816882441	68.9299364689849	70.6594684166629	4.43939749320593	23.8508999908288	347.863975269487	60.815972738689	208.001642520273	160.155553534419	160.899812374384	60.814605614907	2.01051025538991	0	5.57276869685973	TCP1	TCP1	other	7.77697835634195	9.56739492999006	0.000459725162352995	0.0042584921647291
OAR2:197767447-197768261	133.424958125582	0	2.71431335361812	0	0	0	53.6592805957516	0	0	0	0	0	0	11.1021610652048	1.81498553251152	249.374729134898	138.257850278745	94.8196019599286	0	315.57688838167	103.76756618125	124.456829735667	82.6866119769459	102.106142343736	0	320.836949621983	221.543900690939	63.6240318297304	190.954698444884	387.922835313583	174.841991142858	0	0	52.0125078373575	SLC39A10	SLC39A1	transporter	7.10661525470406	11.8890519018889	3.82029420011086E-06	0.0000868706602629653
OAR4:26737336-26737788	0	0	0	0	2.29530414307599	0	27.7548003081474	0	0	0	0	2.82899896469841	0	0	0	0	143.37851140018	29.7473261050756	222.557821045069	107.215224898901	27.177219714137	0	105.237506152477	139.841021035987	39.7514999847147	0	0	0	12.319657964186	8.81642807530871	70.3168877422362	40.2102051077983	0	16.7183060905792	HDAC9	HDAC9	transcription regulator	6.7216535901791	25.843516757802	0.000515765237668545	0.0046677362222727
OAR3:74983755-74984554	0	0	0	0	0	0	0	0	0	3.91234274964439	10.7363790299438	0	0	0	1.81498553251152	234.609120172963	5.12066112143499	1.85920788156723	0.559190505138364	54.619076835289	2.47065633764882	89.9918615011747	40.5916095159553	91.0076486107216	2.65009999898098	254.577144808747	451.775797487404	53.8357192405411	55.4384608388372	438.617296746608	347.783525860249	0	11.4126444979629	0	FSHR	FSHR	G-protein coupled receptor	6.71894925308681	121.03366801579	3.45912874952474E-11	3.14166669683167E-09
OAR12:21465497-21466845	0	1.77996756778039	0	0	0	0	29.6051203286905	0	0	0	0	2.82899896469841	0	38.8575637282167	85.3043200280416	0	53.7669417750674	24.169702460374	307.834373078669	2.02292877167737	49.4131267529763	0	342.773591468067	79.9091548777068	135.15509994803	355.710531102633	87.9659605684609	141.930532543245	166.315382516512	79.3478526777784	112.126929102485	74.3888794494268	1.90210741632716	5.57276869685973	RAB3GAP2	RAB3GAP2	enzyme	6.53268397652785	11.4745277887249	0.0000153564405636644	0.000278942019185426
OAR5:8124067-8124423	66.7124790627908	186.896594616941	380.003869506537	153.629994920562	142.308856870712	71.9743155559549	162.828161807798	195.962211655577	229.821576952595	36.1891704342106	67.9970671896438	28.2899896469841	19.3086408529337	91.5928287879394	78.0443778979955	119.765494913471	66.5685945786549	574.495235404273	1370.57592809413	139.582085245739	1272.38801388914	2268.94374210409	494.61627891664	102.106142343736	1836.51929929382	1700.0870971817	960.023569660734	687.628959390548	1121.08887474093	903.683877719143	518.824604152175	0	133.147519142901	42.7245600092579	SLC1A6	SLC1A6		6.44125552474008	6.93325908892401	2.51943827727389E-10	1.89563029989593E-08
OAR1:104667276-104667832	43.1668982170999	74.7586378467762	48.8576403651262	97.4238992179175	0	0	46.2580005135789	0	88.5378206292784	175.077338046586	59.0500846646906	8.48699689409522	125.506165544069	0	1.81498553251152	337.968382906506	253.472725511032	301.191676813891	76.0499086988175	226.568022427866	300.184745024331	582.075019071428	360.814306808491	268.583548338959	765.878899705502	800.348694980924	360.551838379371	1049.79652519055	825.417083600465	772.539510098926	613.847425425468	32.1681640862386	34.2379334938888	16.7183060905792	RAB25_BOVIN	RAB25	enzyme	6.39579031105636	9.62604045257139	5.94801219053206E-08	2.59363747478627E-06
OAR5:23506936-23508844	1948.39681498092	186.896594616941	0	1212.1781306537	160.67129001532	64.1933084688246	1004.72377115493	205.760322238356	446.45666998168	162.362224110242	94.8380147645031	35.3624870587301	3.86172817058674	61.0618858586262	34.484725117719	3455.15249709273	8347.9577932194	4915.74563886375	2653.35894688154	5593.39805368793	2541.07004327181	987.99575605545	1915.32261197507	2701.37337461581	2226.08399914402	1077.59366775209	2180.68702248728	2444.63106915003	2090.2353012569	2371.61915225804	1327.46881318789	354.85506007632	618.184910306325	780.187617560363	FBN2	FBN2	other	6.39055583023015	7.81015855168397	8.29672108117751E-10	5.73632305743215E-08
OAR8:75400982-75403647	15.6970538971272	1.77996756778039	0	99.297435741339	0	0	148.025601643453	4.89905529138944	0	0	1.78939650499063	4.24349844704761	0	52.7352650597227	5.44495659753457	142.734219965369	261.153717193185	55.7762364470168	8.94704808221383	212.407521026124	172.945943635417	191.47204574718	163.869831008856	33.2954811990445	116.604399955163	217.959884254064	119.459946450996	296.096455822976	486.626489585349	279.921591391052	93.1223648478264	20.1051025538991	14.2658056224537	68.7308139279367	AKAP12	AKAP12	transporter	6.38933192109161	8.00844760032952	0.0000570286716093008	0.00081806829956183
CL27200Contig1	16.6781197656977	1.77996756778039	0	32.7868891598761	2.29530414307599	1.94525177178256	128.597241427749	0	0	0.978085687411097	17.8939650499063	5.65799792939681	0	12.4899311983554	39.9296817152535	0	120.335536353722	59.4946522101513	0	137.559156474061	67.9430492853425	1.9147204574718	435.98395406026	31.0757824524415	100.703799961277	119.442016571227	407.249817446578	160.283618647975	226.88703417376	309.677036145218	34.2082156583852	0	0	116.099347851244	ITIH5	ITIH5	other	6.38802595143922	7.9471387807457	0.000555754822300936	0.00497392464577089
OAR21:26396266-26397808	35.3183712685363	1.77996756778039	0	196.721334959256	0	0	35.15608039032	0	73.4675532881246	55.7508841824326	127.047151854334	5.65799792939681	0	0	1.81498553251152	1.64062321799275	212.507436539552	68.7906916179874	2.79595252569182	1189.48211774629	98.8262535059527	3.82944091494361	199.951261689706	266.363849592356	125.879749951596	774.193508870437	43.439980527635	594.63998979325	289.511962158372	1170.38082699723	302.172571649069	26.1366333200689	76.0842966530862	70.5884034935566	VWA5A	VWA5A		6.29801142541559	9.40538028550858	2.48066546471808E-06	0.0000615116869433889
OAR17:19520392-19522025	13.7349221599863	3.55993513556077	0	59.9531687494877	0	0	146.175281622909	9.79811058277887	16.954050758798	1.95617137482219	1.78939650499063	1.4144994823492	0	63.8374261249274	0	1.64062321799275	89.6115696251124	241.69702460374	2.79595252569182	436.952614682312	180.357912648364	3.82944091494361	118.768042657795	217.530477167091	157.680949939368	291.19440536343	91.2239591080335	166.401314016218	266.925922557364	319.595517729941	159.638339739131	2.01051025538991	1.90210741632716	40.866970443638	ENSBTAG00000046209			6.22755263518461	8.06530976873655	0.0000195267247619157	0.000342141208185666
OAR2:45612105-45612745	43.1668982170999	7.11987027112155	27.1431335361812	43.0913400386943	66.5638201492038	52.5217978381292	16.6528801848884	44.0914976225049	1.88378341764422	1.95617137482219	26.8409475748594	0	0	8.32662079890358	1.81498553251152	68.9061751556954	48.6462806536324	50.1986128023151	157.691722449019	64.7337206936759	223.594398557218	503.571480315084	52.6187530762383	135.401623542781	442.566699829823	230.165637772292	56.4719746859255	249.601971024327	127.303132296589	335.024266861731	114.027385527951	40.2102051077983	3.80421483265431	52.0125078373575	LZTS1	LZTS1	transcription regulator	6.16237144241352	7.86033838361861	0.0000123514636292877	0.000233223014902762
OAR14:1921648-1922146	200.137437188372	220.715978404768	295.860155544376	502.107788276959	367.248662892159	97.2625885891282	212.786802362463	333.135759814482	284.451296064277	293.425706223329	227.253356133809	157.009442540762	15.446912682347	8.32662079890358	39.9296817152535	1414.21721390975	248.352064389597	1329.33363532057	816.418137502012	979.097525491848	2580.60054467419	2988.87863411348	783.267724363433	432.841255587578	3699.53959857744	437.663447582161	449.603798461022	70.9652662716224	176.581764153333	33.0616052824077	19.0045642546584	40.2102051077983	41.8463631591974	31.5790226155385	CTRB1	CTRB1	peptidase	5.76950381473924	4.74047531261499	2.74604816308367E-07	9.55761751817941E-06
OAR14:52500670-52501702	959.482419461902	355.993513556077	369.146616092065	867.44741034415	392.497008465995	167.291652373301	292.350563245819	68.5867740794521	710.186348451871	136.931996237554	98.4168077744844	50.9219813645713	38.6172817058674	136.001473048758	47.1896238452996	1323.98293692015	2171.16031548844	3575.25675625378	2065.37013072855	1535.40293770313	1556.51349271875	4239.19109284257	563.772354388267	1888.96363335912	3227.82179875883	408.020903323608	718.931677732359	4015.65523971491	1238.1256254007	1218.87118141143	904.617258521742	396.070520311813	197.819171298024	165.325471340172	Q5BIM6_BOVIN	CCDC8	other	5.72768699320153	6.12567729826044	8.47855023692902E-09	4.71654016395697E-07
OAR12:37461161-37463462	1191.01396444453	210.036172998086	184.573308046032	651.990710150679	153.785377586092	0	1459.90249620855	9.79811058277887	163.889157335047	117.370282489332	26.8409475748594	24.0464911999364	0	5.55108053260239	0	2331.3255927677	5955.3288842289	1372.09541659661	1546.72093721272	1397.84378122906	512.66119006213	109.139066075893	1282.39418211518	2578.18009417934	1022.93859960666	1443.76627329892	1479.13133696597	550.592583141898	2927.97204282155	628.170500365746	520.725060577641	182.956433240482	209.231815795987	278.638434842987	bta-mir-214	MIR214		5.65270273994833	5.72909160595177	8.10478283283537E-08	3.38044325274973E-06
OAR14:1277083-1277529	19.621317371409	0	2.71431335361812	0	0	0	49.9586405546653	0	0	0.978085687411097	0	4.24349844704761	0	0	49.0046093778112	0	358.446278500449	98.5380177230631	0	173.971874364254	93.884940830655	1.9147204574718	150.339294503538	95.4470461039275	127.204799951087	120.313856108244	149.867932820341	159.060079574326	127.303132296589	149.879277280248	119.728754804348	126.662146089565	32.3358260775616	0	GLG1	GLG1	other	5.64348452697189	14.2706656820694	0.000468716245054844	0.00432871579142407
OAR15:18876862-18878797	504.267856445212	60.5188973045331	21.714506828945	1309.60202987162	234.121022593751	7.78100708713026	179.481041992686	29.3943317483366	246.775627711393	63.5755696817213	198.623012053959	29.7044891293333	25.1012331088138	16.6532415978072	63.5244936379034	444.608892076035	1003.64957980126	901.715822560105	1736.00692320205	1561.70101173493	2856.69639040644	1198.61500637735	1017.79702378895	1561.55806823519	759.25364970805	1431.56051978069	1392.2513759107	254.496127318922	878.802268111938	1353.32170955989	541.630081257766	0	169.287560053117	300.929509630426	C11orf87	C15H11orf87		5.60529336326783	5.92235630447731	1.4289788081775E-08	7.4603386825566E-07
OARX:49955903-49956345	81.4284670913475	12.4597729744627	48.8576403651262	52.4590226558017	2.29530414307599	0	18.5032002054316	0	0	0.978085687411097	1.78939650499063	0	0	0	0	300.234048892673	276.51570055749	325.361379274265	0.559190505138364	93.0547234971591	268.066212634897	170.41012071499	21.0475012304953	166.477405995222	249.109399904212	55.7977303690405	21.7199902638175	376.850034683788	158.102277207054	63.9191035459882	95.0228212732922	36.1891845970184	95.1053708163578	119.814526982484	KCND1_BOVIN	KCND1	ion channel	5.55435220074054	11.3228371801718	0.000237559430836386	0.00256600964384778
OAR17:19138330-19139857	1.9621317371409	67.6387675756547	0	138.64170273319	142.308856870712	0	172.079761910514	0	0	76.2906836180656	5.36818951497188	386.158358681332	295.422205049886	0	0	0	0	232.400985195903	0	430.88382836728	113.650191531846	388.688252866776	586.323248563798	541.606494171124	1735.81549933254	54.054051295008	267.155880244955	2302.70053660678	184.794869462791	689.885496892907	165.339709015528	128.672656344954	34.2379334938888	52.0125078373575	B6D7N9_BOVIN	SLC7A11	transporter	5.48322977090819	5.60901503598669	0.000099454868899902	0.00127678999632681
OAR3:132228882-132229688	137.349221599863	28.4794810844862	24.4288201825631	91.803289647653	4.59060828615199	3.89050354356513	35.15608039032	4.89905529138944	0	26.4083135600996	7.1575860199625	0	25.1012331088138	8.32662079890358	3.62997106502305	136.171727093398	322.601650650404	98.5380177230631	208.57805841661	240.728523829607	134.650770401861	492.083157570253	24.0542871205661	250.825958366135	325.96229987466	151.700079440829	141.179936714814	178.636704752705	147.835895570233	178.532668525001	125.430124080746	52.2732666401377	51.3569002408332	53.8700974029774	A4FUC1_BOVIN	HOXC4	transcription regulator	5.48057667251144	7.37789667845926	0.0000724124666096114	0.000999513444236443
SECG_scaffold4069	1.9621317371409	4.44991891945097	19.0001934753269	6.55737783197522	9.18121657230398	2.91787765767385	20.3535202259747	4.89905529138944	34.8499932264181	5.86851412446658	17.8939650499063	3.53624870587301	16.4123447249936	18.0410117309578	4.53746383127881	9.02342769896011	16.6421486446637	41.8321773352626	53.1230979881446	3.03439315751606	27.7948837985492	56.4842534954182	21.799197703013	7.76894561311038	176.231649932235	98.5178676828371	102.083954239942	280.190447865544	162.208829861783	357.065337050003	144.434688335404	5.02627563847478	7.60842966530862	11.1455373937195	BMP1	BMP1	peptidase	5.46364580866096	8.56997802671933	0.00033351775858156	0.00332197539031043
OAR23:359536-361458	78.4852694856362	128.157664880188	10.8572534144725	112.412191405289	29.8389538599879	70.0290637841723	120.270801335305	83.2839399536204	11.3027005058653	0.978085687411097	5.36818951497188	4.24349844704761	0	2.77554026630119	103.454175353157	392.929260709263	371.247931304037	175.695144808103	1104.40124764827	307.485173294961	211.241116868974	160.836518427631	280.382784249098	257.485054605944	461.11739982269	734.960729704705	775.403652418285	335.249706179733	575.944009825698	645.803356516363	715.52184418789	56.2942871509176	51.3569002408332	55.7276869685973	PARD6G	PARD6G	other	5.43358483496232	9.24096218481172	8.546247165714E-10	5.88234743258046E-08
OAR18:29602495-29603495	27.4698443199727	7.11987027112155	0	80.5620705071241	22.9530414307599	0	46.2580005135789	127.375437576125	0	67.4879124313657	1.78939650499063	14.144994823492	11.5851845117602	30.5309429293131	40.8371744815093	0	99.8528918679823	18.5920788156723	0.559190505138364	285.232956806509	19.7652507011905	522.718684889802	79.6798260868751	437.280653080784	331.262499872622	289.450726289397	516.935768278856	95.4360477445957	106.770369022946	617.14996527161	327.828733392858	8.04204102155965	0	9.28794782809955	F1MN74_BOVIN	IDH3A	enzyme	5.40691183689984	7.35020176835577	5.39360661138262E-06	0.000116436663682295
OARX:58292871-58293722	156.970538971272	5.33990270334116	13.5715667680906	46.8384130855373	43.6107787184439	0	24.0541602670611	34.293387039726	82.8864703763457	77.2687693054767	3.57879300998125	4.24349844704761	5.79259225588011	5.55108053260239	5.44495659753457	477.42135643589	396.851236911212	163.610293577916	6.15109555652201	258.934882774704	221.123742219569	626.11358959328	22.5508941755307	164.257707248619	323.312199875679	111.595460738081	65.1599707914525	619.110771266223	172.475211498605	189.553203619137	172.941534717392	60.3153076616974	43.7484705755246	91.0218887153756	RGAG4	RGAG4	other	5.4013183885373	7.34469104456519	0.0000896101353560789	0.00118318811158309
OAR12:41972299-41972966	94.1823233827634	39.1592864911685	43.42901365789	71.1943878900166	16.067129001532	13.616762402478	62.9108806984674	19.5962211655577	64.0486361999035	138.888167612376	17.8939650499063	1.4144994823492	15.446912682347	11.1021610652048	9.07492766255762	26.249971487884	99.8528918679823	146.877422643811	263.937918425308	260.957811546381	179.122584479539	436.556264303571	28.5644659556722	326.295715750636	665.175099744225	151.700079440829	110.771950345469	871.159820437848	94.4507110587597	341.636587918213	155.837426888199	34.1786743416285	34.2379334938888	76.1611721904164	SPSB1	SPSB1	other	5.37757953070433	6.3091271722755	0.000106319894600432	0.00133543703946157
OAR1:28954728-28955176	239.38007193119	252.755394624815	149.287234448997	258.548040232166	192.805548018383	352.090570692644	218.337762424093	78.384884662231	86.6540372116341	126.173053676032	198.623012053959	31.1189886116825	40.5481457911608	141.552553581361	25.4097974551613	1716.09188602041	281.636361678925	480.605237385128	1309.06497252891	238.70559505793	493.513603445351	1058.84041298191	998.252915503492	352.932100709872	1780.86719931522	1721.01124607009	1122.92349663936	193.319173636489	769.978622761628	341.636587918213	167.240165440994	152.798779409633	72.2800818204319	133.746448724634	TMEM61	TMEM61	other	5.30175393695878	5.10624813312807	3.0815559087155E-07	0.0000105042536414231
CL19739Contig1	106.936179674179	23.139578381145	42.0718569810809	162.99767753767	16.067129001532	0	73.0876408114547	166.567879907241	105.491871388076	9.29181403040542	3.57879300998125	9.19424663526982	0.965432042646685	181.797887442728	143.38385706841	315.819969463604	174.10247812879	66.0018797956366	3.63473828339937	405.597218721313	240.271328836347	427.940022244948	399.902523379411	860.133264308649	1490.6812494268	934.611983681428	1012.1515462939	2444.63106915003	282.325495012597	1682.83570887455	1675.25233904814	9.04729614925461	31.3847723693981	32.5078173983484	ENSBTAG00000031913			5.27931194822526	11.1432254100816	4.92492536294924E-12	5.3994770997077E-10
OAR7:15342106-15342556	64.7503473256499	5.33990270334116	0	0	107.879294724572	0	183.181682033773	0	0	0.978085687411097	0	0	0	2.77554026630119	0	0	161.300825325202	154.31425417008	0	0	87.708299986533	1163.19267791412	458.534848235791	35.5151799456475	233.208799910326	285.963368141332	112.943949371851	447.81530095541	271.032475212093	328.411945805249	163.439252590063	96.5044922587158	49.454792824506	213.62280004629	CORO2B	LOC615274		5.22032709267455	10.028422002277	0.0000640520316751463	0.000898660543127807
OAR5:69392445-69392770	17.6591856342681	78.318572982337	0	3.74707304684298	45.9060828615199	11.6715106306954	55.5096006162947	83.2839399536204	0	0	0	2.82899896469841	1.93086408529337	0	0	3.2812464359855	35.8446278500449	221.2457379065	685.567559299634	182.063589450963	268.066212634897	13.4030432023026	168.380009843963	66.590962398089	373.664099856318	244.115070364552	152.039931846723	90.541891450001	213.540738045891	158.695705355557	157.737883313665	48.2522461293579	128.392250602083	55.7276869685973	F1MGA6_BOVIN	ADRA1B	G-protein coupled receptor	5.21559640526669	9.45670448369145	2.92854717776371E-06	0.0000705655739897884
OARX:10216086-10217254	1457.86388069569	929.143070381362	1290.65599964542	2821.54600427276	642.685160061278	402.667116758991	1089.83849209992	631.978132589237	1005.94034502201	514.473071578237	937.643768615088	66.4814756704125	108.128388776429	158.205795179168	127.048987275807	6183.50890861467	1830.63635091301	2415.11103815583	4311.07919936422	3223.53699766789	2281.03346373427	8457.32026065295	4193.71462017619	5285.10271566166	8408.76729676664	3176.98327288724	3675.02235263792	11161.1234298231	1800.72333909853	6623.34159157567	5195.84786722362	176.924902474312	155.972808138827	100.309836543475	E4NKF6_BOVIN	ASB9	transcription regulator	5.21460651573031	6.01872297013311	5.0862008608037E-10	3.66516887382516E-08
OAR17:20034859-20037508	1412.73485074145	320.39416220047	339.289169202266	1628.10323885327	383.315791893691	9.72625885891282	2153.77250391224	63.6877187880627	533.110707193314	25.4302278726885	55.4712916547094	500.732816751618	5.79259225588011	47.1841845271203	70.7844357679494	3926.01136065665	7028.10738916953	1814.58689240961	2952.80546238313	4385.70957699654	1989.49601589171	1861.10828466259	2364.08540606813	3855.61672284935	1014.98829960971	3551.87427380423	3850.95427377484	1321.42219954056	6064.35163287058	3319.38517035373	2411.67920391616	779.072723963591	511.666894992005	611.146967088951	PCDH18	PCDH18	other	5.1764073783525	6.42161447105799	9.17930326905047E-09	5.06809805311711E-07
OAR20:22606471-22608526	161.875868314125	65.8588000078743	127.572727620052	1068.85258661196	231.825718450675	36.9597836638687	79.5637608833558	651.574353754795	113.027005058653	617.172068756402	178.939650499063	31.1189886116825	36.686417620574	158.205795179168	170.608640056083	3445.30875778477	665.685945786549	464.801970391807	41.9392878853773	1110.58789565088	732.549604112874	1520.28804323261	1434.23686956375	2417.25193505063	6038.25284767816	6974.71629613006	8769.44606901632	7005.98473571224	2320.20224992171	2627.295566442	8211.87221443791	32.1681640862386	277.707682783765	111.455373937195	DEFB112	DEFB112	other	5.16573756641525	13.5177687926518	9.80376624628481E-15	1.60082987355559E-12
OAR4:100100422-100102421	21296.9778749274	1472.03317855438	963.581240534434	18684.7797480825	1710.00158659162	396.831361443643	12034.4814136127	406.621589185323	1700.11453442391	869.02913326476	302.408009343416	3845.31684276631	139.022214141123	147.103634113963	92.5642621580877	21171.4223165874	68815.2846456845	27256.9171477163	32130.8068299978	42726.2785865978	34670.7203862258	8801.96994299788	9347.34563575747	13128.4082367832	11853.8972954419	15619.0053056463	11247.6969581179	11375.2427677116	38120.1016556827	6784.24140395005	6672.50250981058	3569.66095844479	3909.78179426047	4812.08576973838	PTN_BOVIN	PTN	growth factor	5.1450793556211	5.26435629581896	1.89258276574442E-08	9.53997207005442E-07
OAR11:19763533-19764756	315.903209679686	114.807908121835	51.5719537187444	144.262312303455	61.9732118630518	21.3977694896082	148.025601643453	68.5867740794521	11.3027005058653	2.93425706223329	14.315172039925	39.6059855057777	11.5851845117602	5.55108053260239	3.62997106502305	104.999885951536	512.066112143499	403.448110300088	266.174680445861	202.292877167737	406.42296754323	495.912598485197	138.312150943255	546.04589166433	442.566699829823	476.024387210877	403.991818907005	570.169208320277	521.532187150543	273.30927033457	148.235601186336	101.530767897191	57.0632224898147	48.2973287061177	RAB34	RAB34		5.12185459293533	5.45769712318896	0.0000123246842889491	0.000233223014902762
OAR7:83791329-83791843	278.622706674008	7.11987027112155	38.0003869506537	829.97667987572	107.879294724572	118.660358078736	479.232885320678	93.0820505363993	352.267499099469	299.294220347796	239.779131668744	239.050412517015	88.819747923495	252.574164233409	70.7844357679494	831.795971522323	663.125615225831	321.64296351113	2292.40147581472	1670.93916540551	542.309066113915	2006.62703943045	1807.83001640504	759.136971338214	1494.65639942527	3524.84724815673	1837.51117631896	1810.83782900002	1737.07177295023	3442.81516340805	2174.12215073293	241.26123064679	184.504419383734	187.616546127611	ENSBTAG00000040078	FLVCR2	transporter	5.08778021357268	7.22010789101181	1.42174127238709E-09	9.13067229701649E-08
OAR19:10478684-10479144	241.342203668331	119.257827041286	8.14294006085437	252.927430661901	73.4497325784318	64.1933084688246	334.907923718312	112.678271701957	243.008060876104	15.6493709985776	39.3667231097938	14.144994823492	100.404932435255	197.063358907385	92.5642621580877	67.2655519377027	942.201646344038	409.02573394479	73.2539561731257	916.386733569849	285.360806998438	779.291226191024	335.25662674289	541.606494171124	357.763499862432	2292.93798235276	1122.92349663936	991.066649655417	1694.97960823926	2011.2476546798	946.42729988199	166.872351197363	119.832767228611	85.4491200185159	EPM2AIP1	EPM2AIP1	other	5.06502873235284	6.76054094318103	8.44733712104857E-08	3.51377174718088E-06
OAR6:114217650-114217968	52.9775569028044	30.2594486522666	21.714506828945	37.4707304684298	29.8389538599879	5.83575531534769	168.379121869427	19.5962211655577	71.5837698704804	26.4083135600996	1.78939650499063	1.4144994823492	0	5.55108053260239	0	4.92186965397824	299.558675603947	127.355739887355	284.627967115427	20.2292877167737	387.893045010864	354.223284632284	51.1153601312029	93.2273473573246	357.763499862432	113.339139812113	32.5799853957263	252.049049171624	548.224779406279	35.2657123012348	3.80091285093169	58.3047974063075	47.5526854081789	117.028142634054	HTRA3	HTRA3		5.03545949371671	5.88129408817666	0.00038035060116762	0.00368984562006232
OAR2:34857730-34863168	3371.92339027664	2347.77722190233	1748.01779973007	4651.99118765556	2033.63947076533	1377.23825442206	3320.3992768647	989.609168860666	2526.1535630609	162.362224110242	1693.66379197363	1297.09602531422	57.9259225588011	180.410117309578	555.385572948526	16195.4120964154	10210.5982761414	8153.55616461308	11628.9257448574	11290.9769391173	9140.1931211318	11866.4800351815	12678.1127054834	16191.5925070953	2973.41219885666	13027.8982016339	8584.82615177387	1558.7887798284	12631.7559659454	12272.4678808297	5494.21952602175	753.941345771217	2910.22434698055	3289.79112071286	Q0VCN4_BOVIN	NTRK2	kinase	5.02119285905377	5.83939697433213	6.67530813241736E-09	0.0000003794789056462
OAR3:133131297-133131624	294.319760571136	106.798054066823	81.4294006085437	67.4473148431736	52.7919952907479	21.3977694896082	135.073361499651	24.4952764569472	203.448609105576	28.3644849349218	5.36818951497188	4.24349844704761	30.8938253646939	0	0	29.5312179238695	320.041320089687	2249.64153669635	863.949330438773	103.169367355546	2087.70460531325	700.78768743468	84.1900049219813	235.288067139914	747.328199712636	101.133386293886	41.2679815012533	687.628959390548	312.09800175938	96.9807088283958	51.3123234875778	347.818274182455	273.90346795111	338.081300942824	IGFBP6	IGFBP6	other	5.00465755921545	7.73389784099815	2.02906419160837E-06	0.0000519068437949948
OAR16:21053123-21054051	0	7.11987027112155	0	0	0	213.977694896082	1.85032002054316	0	0	7.82468549928878	3.57879300998125	164.081939952508	13.5160485970536	11.1021610652048	1.81498553251152	0	0	0	0	0	0	0	0	0	0	0	0	0	0	0	0	0	0	0	A6H6Z0_BOVIN	GAPT	other					#DIV/0!	#DIV/0!	-∞	0.0000251733483254716
OAR7:69572723-69573095	5.88639521142271	215.376075701427	0	0	0	204.251436037169	0	4.89905529138944	0	0	0	0	0	0	0	0	0	0	1.11838101027673	0	0	0	0	0	0	0	0	0	0	0	0	2.01051025538991	0	0	A6QQM5_BOVIN	SIX6	transcription regulator					174.243751502273	410.510510734234	-7.44496311078482	0.00075810819760942
OAR23:44121216-44122049	1.9621317371409	0	0	0	0	0	0	0	0	0	0	645.011763951237	3.86172817058674	8.32662079890358	0	0	2.5603305607175	0	0	0	0	0	0	0	0	0	0	0	0	0	0	0	0	0	ACTHR_BOVIN	MC2R	G-protein coupled receptor					326.105877125225	274.615475473874	-8.34919663154498	5.11704818814202E-07
OAR5:66922477-66923002	23.5455808456909	0	0	0	0	0	11.1019201232589	0	0	0	0	405.254101693047	0	44.4086442608191	1.81498553251152	0	0	0	0	0	0	1.9147204574718	0	0	0	0	0	0	0	0	0	0	0	0	NIPAL4	NIPAL4	other					321.59191978854	270.814248242981	-8.32908734807188	0.0000282808700765294
OAR11:29063379-29063900	1.9621317371409	0	0	0	80.3356450076598	237.320716157473	88.8153609860716	4.89905529138944	3.76756683528844	53.7947128076104	10.7363790299438	0	96.5432042646685	102.694989853144	105.269160885668	0	0	0	1.67757151541509	2.02292877167737	0	0	0	0	0	0	0	0	0	0	0	0	5.70632224898147	0	MYH1_BOVIN	MYH1	enzyme					105.856782684306	226.604004681393	0.0000117363597743246	0.0000918620021295808
OAR22:44359335-44360496	0	1.77996756778039	0	0	64.2685160061278	0	0	0	0	88.0277118669988	75.1546532096063	0	326.316030414579	19.4287818641083	27.2247829876729	0	0	0	0	0	0	3.82944091494361	0	0	0	0	0	2.44707814729732	0	0	0	0	0	3.71517913123982	C10orf122							76.3421006310085	102.341303166322	0.000067600623860406	0.000408183310634686
OARX:49324309-49324707	25.5077125828318	1.77996756778039	13.5715667680906	0	0	110.879350991606	25.9044802876042	0	570.786375546199	0	0	0	0	11.1021610652048	0	3.2812464359855	0	0	1.11838101027673	0	0	0	0	0	0	0	0	0	4.10655265472868	0	0	0	0	0	bta-mir-502b	MIR52B						113.102869600233	95.2445217686169	0.0000120885593522616	0.0000945223115119022
OAR1:42187364-42188066	1.9621317371409	0	0	0	2.29530414307599	0	31.4554403492337	269.448041026419	0	47.9261986831438	173.571460984091	0	140.953078226416	69.3885066575298	30.8547540526959	0	2.5603305607175	0	0	0	0	0	0	0	0	0	0	2.44707814729732	4.10655265472868	0	0	0	0	27.8638434842987	C3H1orf141	C3H1orf141						26.3027032237009	89.8670963135594	0.000547143368080862	0.00243989063238616
ANTO_C139618	7.84852694856362	0	55.6434237491716	0	0	1.94525177178256	5.55096006162947	0	0	0	0	502.854565975142	0	0	1.81498553251152	0	0	4.64801970391807	0	0	1.23532816882441	0	1.50339294503538	0	0	0	0	0	0	0	0	0	0	0	ENSBTAG00000009763	LOC618139						98.7128770008523	83.1266332638756	0.000055687594629672	0.000346754113578432
OAR14:56959343-56960423	0	0	0	0	0	157.565393514388	44.4076804930358	17.146693519863	64.0486361999035	0	125.257755349344	0	169.916039505817	2.77554026630119	3.62997106502305	0	2.5603305607175	0	1.11838101027673	2.02292877167737	0	0	0	0	0	0	0	0	0	2.20410701882718	0	0	0	0	ENSBTAG00000047617	BOSTAUV1R419						93.6888568137729	78.8958794221246	0.000138523988682645	0.000761807489175895
OAR24:34716323-34716994	0	0	0	11.2412191405289	94.1074698661157	0	7.40128008217263	0	0	66.5098267439546	21.4727580598875	899.621670774093	0	5.55108053260239	0	0	0	0	0	0	0	0	15.0339294503538	0	0	0	0	0	0	0	0	0	0	0	ENSBTAG00000047266	LOC1297793						93.1767966060851	78.464670826177	6.19336663210761E-08	1.02992399172502E-06
OAR16:2792484-2793152	0	3.55993513556077	0	0	130.832336155332	0	33.3057603697768	0	894.797123381005	539.41425660722	114.5213763194	0	3.86172817058674	5.55108053260239	88.9342910930647	0	0	0	0	0	0	0	0	0	0	3.48735814806503	17.375992211054	0	4.10655265472868	0	0	0	30.4337186612345	24.1486643530588	GBRP_BOVIN	GABRP	ion channel					28.895695807182	77.5238525839951	8.15313313898286E-09	1.79287164112103E-07
OAR8:20360195-20361638	19.621317371409	0	5.42862670723625	0	0	0	1.85032002054316	0	35.7918849352402	0	8.94698252495313	785.754462444982	21.2395049382271	5.55108053260239	0	0	0	3.71841576313445	0	0	0	0	3.00678589007076	0	0	1.74367907403251	0	0	0	4.40821403765436	0	10.0525512769496	1.90210741632716	66.8732243623168	A6QPQ1_BOVIN	NEPN						12.2127135729491	73.2408830298851	0.000372471815352782	0.00176289543442795
OAR4:39454320-39455267	147.159880285568	1.77996756778039	352.860735970356	0	195.100852161459	0	101.767601129874	0	227.937793534951	1.95617137482219	0	0	0	0	0	0	5.12066112143499	0	0	0	0	0	0	0	0	0	0	0	10.2663816368217	0	0	6.03153076616974	0	5.57276869685973	ENSBTAG00000047646							48.2690508145225	71.3024514237957	5.13323207168039E-06	0.0000449714492398529
OAR7:18986308-18986645	0	1.77996756778039	0	5.62060957026447	0	130.331868709432	22.2038402465179	63.6877187880627	0	228.872050854197	25.0515510698688	1.4144994823492	135.160485970536	63.8374261249274	101.639189820645	0	0	0	0.559190505138364	0	0	0	0	0	0	0	0	0	6.15982898209302	6.61232105648153	0	0	0	0	TMEM202	TMEM22						74.0729956717048	62.3772595130146	5.67150672308671E-06	0.0000489055936475606
CL81201Contig1	21.5834491085499	0	0	0	0	0	15.7277201746168	110.228744056262	0	222.025451042319	42.945516119775	0	240.392578619024	0	22.6873191563941	0	0	0	0	2.02292877167737	0	0.957360228735901	0	2.21969874660297	0	0	0	0	7.18646714577519	0	0	0	0	0	ENSBTAG00000046228							69.08742869187	58.1788873194694	0.0000212111446696019	0.000153541983389764
OAR18:19973767-19974241	1.9621317371409	220.715978404768	0	1.87353652342149	0	42.7955389792164	7.40128008217263	4.89905529138944	1.88378341764422	0	0	205.102424940634	0	0	0	0	0	0	0	4.04585754335474	6.17664084412204	0	0	0	0	0	0	0	0	0	0	0	1.90210741632716	0	RHCG_BOVIN	RHCG	transporter					50.83899087947	50.7777999395315	0.00106403239507847	0.00427646850800195
OAR23:57217609-57218888	0	0	0	0	6.88591242922798	101.153092132693	20.3535202259747	4.89905529138944	7.53513367057688	104.655168552987	119.889565834372	0	0	38.8575637282167	284.952728604309	0	0	0	0	0	0	3.82944091494361	0	2.21969874660297	0	8.71839537016258	0	0	0	0	0	6.03153076616974	17.1189667469444	14.8607165249593	ST8SIA3	ST8SIA3	enzyme					16.5400573775278	49.7799523248745	0.0011172572387305	0.0044565440117657
OAR15:46491726-46492285	0	0	244.288201825631	0	0	0	3.70064004108632	0	0	0	50.1031021397375	1151.40257863225	0	47.1841845271203	32.6697395852074	0	0	11.1552472894034	0	0	0	1.9147204574718	0	0	0	0	0	0	2.05327632736434	0	20.9050206801243	0	0	0	OR52B2	OR52B2	G-protein coupled receptor					53.7681931790328	45.278478466554	5.12698339508864E-09	1.20881825086353E-07
CL40254Contig1	52.9775569028044	51.6190594656312	419.361413134	68.3840831048844	107.879294724572	66.1385602406072	100.842441119602	36.7429146854208	784.595793448818	429.379616773472	70.6811619471297	847.285189927172	1744.53570106256	703.599457507352	82.5818417292744	0	0	11.1552472894034	1.67757151541509	14.1605014017416	0	1.9147204574718	38.3365200984022	6.6590962398089	0	18.3086302773414	9.77399561871787	31.8120159148652	3.07991449104651	14.3266956223767	0	65.3415833001722	20.9231815795987	0	ENSBTAG00000037928							29.6923465171772	39.2693006263943	2.32106337876299E-15	2.31337674030085E-13
OAR13:73506150-73506775	0	0	0	0	0	173.127407688648	0	58.7886634966732	184.610774929134	15.6493709985776	42.945516119775	0	0	2.77554026630119	19.9648408576268	0	0	0	0.559190505138364	0	0	0	0	0	0	0	13.0319941582905	0	0	0	0	0	0	0	Q9N0X7_BOVIN	TKDP2						46.3995862368606	39.073335778409	0.00117318875071489	0.00464583956004203
OAR3:44575459-44575816	3.92426347428181	0	13.5715667680906	11.2412191405289	16.067129001532	7.78100708713026	1.85032002054316	93.0820505363993	322.126964417162	7.82468549928878	1.78939650499063	595.504282069014	17.3777767676403	22.2043221304095	5.44495659753457	0	0	5.57762364470168	2.23676202055346	4.04585754335474	0	0	0	0	0	0	10.8599951319088	2.44707814729732	6.15982898209302	2.20410701882718	0	0	0	0	WDPCP	WDPCP	other					42.3008532461339	35.6217711546391	1.63385897111044E-06	0.0000166964722686911
OAR6:4526736-4527280	0	67.6387675756547	0	0	0	62.2480566970421	53.6592805957516	97.9811058277887	0	0.978085687411097	318.512577888331	0	0	11.1021610652048	38.114696182742	0	0	0	0	2.02292877167737	0	0	0	0	0	0	13.0319941582905	2.44707814729732	0	2.20410701882718	0	0	0	0	TNIP3	TNIP3	other					41.7957039466642	35.1963822708751	0.000212227725588579	0.00109753482481775
OAR10:83074041-83074322	1.9621317371409	0	108.572534144725	0	2.29530414307599	87.5363297302154	22.2038402465179	0	308.940480493652	0	0	0	1.93086408529337	0	0	0	2.5603305607175	3.71841576313445	0	0	0	0	0	4.43939749320593	0	1.74367907403251	0	0	2.05327632736434	0	1.90045642546584	0	0	0	MCF2L	MCF2L						41.161722563177	34.6625032110964	0.000932062630135866	0.00381601208587768
OAR1:267089637-267090343	11.7727904228454	128.157664880188	0	0	34.4295621461399	0	55.5096006162947	151.870714033073	461.526937322834	6.84659981187768	16.1045685449156	0	32.8246894499873	130.450392516156	92.5642621580877	1.64062321799275	5.12066112143499	9.29603940783614	0	0	0	1.9147204574718	1.50339294503538	2.21969874660297	2.65009999898098	0	0	2.44707814729732	8.21310530945736	0	0	11.0578064046445	0	0	Q0VC97_BOVIN	CBR3	enzyme					30.8548341341749	34.190752637194	0.0000111260084387704	0.00008744142525688
OAR4:104194933-104196092	17.6591856342681	37.3793189233881	127.572727620052	1.87353652342149	55.0872994338239	17.5072659460431	66.6115207395537	308.640483357534	177.075641258557	606.41312619488	291.671630313472	480.929823998729	2178.01468821092	585.638996189552	324.882410319563	0	0	3.71841576313445	0.559190505138364	0	7.41196901294645	5.74416137241541	13.5305365053184	8.87879498641186	0	3.48735814806503	30.4079863693445	39.1532503567572	14.3729342915504	33.0616052824077	5.70136927639753	0	0	0	WEE2	WEE2	kinase					40.2592550580233	33.9025305751775	4.96776638316266E-17	6.46188527247149E-15
OAR23:25718690-25719636	27.4698443199727	0	0	0	0	0	1.85032002054316	0	0	0	143.15172039925	253.195407340507	0	61.0618858586262	68.9694502354379	0	0	0	0	0	0	1.9147204574718	0	0	0	5.23103722209754	0	2.44707814729732	6.15982898209302	0	1.90045642546584	0	0	0	TRAPPC8	TRAPPC8	transporter					39.8731147695385	33.5773598059272	0.000470159376128592	0.00214840019773676
OAR7:11646879-11649110	35.3183712685363	3.55993513556077	127.572727620052	46.8384130855373	103.28868643842	145.893882883692	142.474641581823	24.4952764569472	3.76756683528844	2.93425706223329	0	4.24349844704761	0	11.1021610652048	3.62997106502305	0	0	0	0.559190505138364	4.04585754335474	6.17664084412204	0	0	2.21969874660297	0	0	0	0	8.21310530945736	0	0	0	0	0	ANKDD1A	ANKDD1A						39.1156128346655	32.9394634397183	0.000624793665741492	0.00273218175939207
OAR9:19806615-19807486	43.1668982170999	32.039416220047	100.429594083871	37.4707304684298	2.29530414307599	0	64.7612007190105	9.79811058277887	408.781001628796	1.95617137482219	17.8939650499063	0	0	0	0	0	0	7.43683152626891	0	2.02292877167737	8.64729718177086	0	0	0	0	0	2.17199902638175	0	4.10655265472868	0	0	0	0	0	bta-mir-30d	MIR3D						37.3259910991579	31.4324135571856	0.000302249399764277	0.00147511161748232
OAR2:243817121-243818446	0	1.77996756778039	0	0	73.4497325784318	1.94525177178256	0	34.293387039726	231.705360370239	20.539799435633	28.63034407985	2.82899896469841	418.997506508661	141.552553581361	174.238611121106	0	0	0	0	0	0	3.82944091494361	0	22.1969874660297	0	0	8.687996105527	0	2.05327632736434	0	3.80091285093169	0	0	0	LACTBL1	LACTBL1	other					35.2805889544051	29.7099696458148	3.61902173981494E-06	0.0000333623811918435
OAR11:26695875-26697196	15.6970538971272	217.156043269207	2.71431335361812	0	121.651119583028	5.83575531534769	9.25160010271579	24.4952764569472	0	108.567511302632	7.1575860199625	0	0	47.1841845271203	25.4097974551613	0	10.24132224287	0	0	0	0	3.82944091494361	0	0	0	0	2.17199902638175	0	6.15982898209302	0	0	0	0	0	Q1RMW0_BOVIN	PLSCR3	enzyme					33.0833295186075	27.8596459104064	0.000399365689154241	0.00186739524646779
OAR23:32997782-32999609	11.7727904228454	291.914681115983	65.143520486835	14.9882921873719	73.4497325784318	106.988847448041	35.15608039032	14.6971658741683	167.656724170336	17.6055423733998	73.3652567046156	1.4144994823492	5.79259225588011	80.4906677227346	9.07492766255762	0	2.5603305607175	0	1.11838101027673	2.02292877167737	6.17664084412204	0	13.5305365053184	0	0	0	0	9.7883125891893	2.05327632736434	0	0	0	0	1.85758956561991	Q32L61_BOVIN	CABYR	other					31.4014471014218	27.7619898166074	0.0000571163366213734	0.00035321460548004
CL45135Contig1	6.86746107999317	10.6798054066823	9.50009673766344	24.3559748044794	22.9530414307599	375.433591954035	2.77548003081474	188.613628718493	249.601302837859	62.5974839943102	33.9985335948219	484.466072704602	124.540733501422	489.88285700216	236.855611992754	0	2.5603305607175	1.85920788156723	3.63473828339937	0	0	3.82944091494361	5.26187530762383	34.405330572346	0	8.71839537016258	0	8.56477351554064	4.10655265472868	0	19.0045642546584	0	0	0	ENSBTAG00000047452	LOC1296544						32.0040686321327	26.9507946375854	2.69456204411672E-09	7.00997166358433E-08
OAR18:57973500-57976680	5.88639521142271	7.11987027112155	0	131.147556639504	509.557519762871	336.528556518384	363.587884036731	1156.17704876791	2885.01430412212	3178.28944124236	1703.50547275108	1782.26934776	6359.30086491371	7441.2234539535	5192.67360851547	3.2812464359855	5.12066112143499	0	3.35514303083018	4.04585754335474	9.88262535059527	181.898443459821	97.7205414272997	102.106142343736	76.8528999704483	247.602428512617	180.275919189685	56.2827973878385	22.5860396010078	110.205350941359	182.443816844721	0	0	26.0062539186788	E1BF81_BOVIN	SERPINA6	other					30.0327600012532	25.8031220521697	1.80683988005784E-25	5.54663706380156E-23
OAR3:79857775-79859475	65.7314131942203	53.3990270334116	35.2860735970356	54.3325591792232	172.1478107307	311.24028348521	518.089605752084	1092.48932997984	1848.9334244178	1470.06278817888	1079.00609250935	308.360887152126	7449.27364106182	3017.0122694694	5222.62086980191	0	15.361983364305	24.169702460374	5.03271454624528	32.3668603468379	67.9430492853425	226.894374210409	28.5644659556722	37.7348786922504	0	64.516125739203	236.747893875611	61.1769536824331	36.9589738925581	17.6328561506174	93.1223648478264	0	1.90210741632716	42.7245600092579	LRPPRC	LRPPRC	other					28.9578348057181	25.5332133010212	2.5770646835455E-23	6.81989065995515E-21
OAR19:18514795-18515563	237.417940194049	284.794810844862	469.576210175936	44.9648765621158	57.3826035768998	3.89050354356513	116.570161294219	455.612142099218	567.01880871091	115.414111114509	0	0	90.7506120087884	172.083496510674	0	0	0	40.902573394479	0	2.02292877167737	0	0	7.5169647251769	19.9772887194267	0	0	0	14.6824688837839	26.6925922557364	0	0	0	0	0	F2Z4H7_BOVIN	GRM7	G-protein coupled receptor					29.6340806611112	24.9550152935673	1.88989567485088E-09	5.170768041584E-08
OAR5:60051230-60051965	0	0	27.1431335361812	0	64.2685160061278	33.0692801203036	72.1624808011832	151.870714033073	111.143221641009	340.373819219062	37.5773266048031	8.48699689409522	13.5160485970536	205.389979706288	103.454175353157	0	0	0	0	2.02292877167737	17.2945943635417	5.74416137241541	0	19.9772887194267	0	3.48735814806503	0	0	0	0	1.90045642546584	0	0	0	MYOZ3	MYOZ3	other					29.3503501161919	24.7160843083722	5.81655047572543E-06	0.000049959839536603
OAR2:12672684-12674127	5.88639521142271	8.89983783890193	0	18.7353652342149	59.6779077199758	352.090570692644	145.250121612638	761.803097811057	403.129651375863	541.370427982042	611.078906454298	552.362047857364	177.63949584699	1229.56433797143	236.855611992754	0	0	0	1.11838101027673	2.02292877167737	3.08832042206102	3.82944091494361	72.9145578342159	4.43939749320593	0	74.9782001833981	6.51599707914525	24.4707814729732	10.2663816368217	15.4287491317902	1.90045642546584	0	43.7484705755246	22.2910747874389	MUSK	MUSK	kinase					22.5268507452189	24.6392942346611	2.22956511020318E-12	1.3967997908779E-10
OAR1:42020486-42021367	0	115.697891905725	0	7.49414609368596	220.349197735295	0	27.7548003081474	39.1924423311155	0	0.978085687411097	0	321.091382493269	0	2.77554026630119	3.62997106502305	0	0	11.1552472894034	0	0	8.64729718177086	0	0	6.6590962398089	0	0	0	0	6.15982898209302	0	0	0	0	0	WDR78	WDR78	other					28.693384718579	24.1628502893297	0.00028268804690637	0.00139651716510006
OAR11:17871804-17872753	151.08414375985	318.614194632689	35.2860735970356	35.5971939450083	18.362433144608	105.043595676258	138.774001540737	186.164101072799	192.14590859971	1.95617137482219	84.1016357345594	0	0	16.6532415978072	32.6697395852074	0	2.5603305607175	5.57762364470168	1.67757151541509	4.04585754335474	21.0005788700149	0	3.00678589007076	11.0984937330148	0	1.74367907403251	0	0	8.21310530945736	0	0	0	0	0	A5PJN6_BOVIN	UTP6	other					28.2992613700015	23.8309569431592	0.0000123425405449278	0.0000964100024550107
OAR3:138596715-138597388	0	14.2397405422431	0	10.3044508788182	18.362433144608	91.4268332737805	9.25160010271579	0	436.095861184637	424.000145492711	48.3137056347469	123.768704705555	274.182700111658	68.0007365243792	86.2118127942974	0	0	0	0.279595252569182	0	0	3.82944091494361	3.00678589007076	14.4280418529193	3.97514999847147	6.97471629613006	8.687996105527	24.4707814729732	5.13319081841085	2.20410701882718	0	43.2259704908831	12.3636982061265	73.3747878419865	ENDOU_BOVIN	ENDOU	peptidase					10.061359252816	23.4430359800942	0.0000108454356748971	0.0000854990201201822
OAR11:19808697-19809203	0	0	168.287427924324	0	0	0	7.40128008217263	0	184.610774929134	142.80051036202	32.2091370898313	0	0	49.9597247934215	50.8195949103227	0	0	0	0	2.02292877167737	0	0	0	0	0	0	26.063988316581	0	2.05327632736434	0	0	0	0	0	C17orf63	LOC782744						26.7321455331004	22.5112804489266	0.000414991570956862	0.00192671071464515
OAR9:73884874-73887579	49.0532934285226	309.714356793787	217.14506828945	1.87353652342149	55.0872994338239	3.89050354356513	33.3057603697768	210.659377529746	533.110707193314	169.20882392212	59.0500846646906	506.390814681015	59.8567866440944	249.798623967107	185.128524316175	0	0	31.6065339866429	0	0	4.94131267529763	51.6974523517387	0	13.3181924796178	0	3.48735814806503	6.51599707914525	0	6.15982898209302	0	7.60182570186338	0	0	0	A2VDY0_BOVIN	LOC783816						26.7149648600324	22.4968125137115	8.31836224129828E-10	2.57416415406628E-08
OAR1:191618858-191621051	17.6591856342681	3.55993513556077	29.8574468897994	5.62060957026447	89.5168615799638	95.3173368173456	81.4140809038989	122.476382284736	459.64315390519	194.639051794808	69.7864636946344	127.304953411428	229.772826149911	222.043221304095	105.269160885668	0	0	0	0	2.02292877167737	19.7652507011905	1.9147204574718	43.598395406026	2.21969874660297	0	0	0	4.89415629459465	12.319657964186	0	1.90045642546584	0	3.80421483265431	0	LRRC15	LRRC15						25.4030946385954	22.3102251662378	3.39769486806078E-07	4.36777374621985E-06
OAR2:149044364-149046384	3.92426347428181	40.9392540589489	548.291297430861	52.4590226558017	0	284.006758680254	144.324961602366	24.4952764569472	0	1.95617137482219	259.462493223641	339.479875763809	0	58.286345592325	0	0	0	7.43683152626891	3.35514303083018	8.09171508670949	3.70598450647323	1.9147204574718	4.51017883510614	13.3181924796178	0	26.1551861104877	0	0	8.21310530945736	0	7.60182570186338	0	0	0	ITB6_BOVIN	ITGB6	other					26.4086568810259	22.2388689524429	5.32065032333387E-07	6.37522730779481E-06
OAR21:39679394-39680889	0	0	0	9.36768261710745	112.469903010724	99.2078403609108	14.8025601643453	0	0	45.9700273083216	64.4182741796625	768.073218915617	115.851845117602	111.021610652048	121.604030678272	0	0	0	1.11838101027673	0	0	5.74416137241541	0	0	53.0019999796195	5.23103722209754	2.17199902638175	0	0	0	3.80091285093169	0	0	0	Q17QB4_BOVIN	PLA2G16	enzyme					26.0715189863071	21.9549633568902	1.56842292764976E-07	2.27539919815653E-06
OAR3:186974055-186974651	0	67.6387675756547	0	16.8618287107934	0	235.37546438569	27.7548003081474	19.5962211655577	0	7.82468549928878	109.153186804428	301.28838974038	121.644437373482	36.0820234619155	246.838032421567	0	0	27.8881182235084	1.67757151541509	0	3.70598450647323	19.147204574718	0	0	0	0	0	0	6.15982898209302	0	0	0	45.6505779918517	11.1455373937195	ARNTL2	ARNTL2	transcription regulator					13.0652992780411	21.6699048892675	0.000134473447398408	0.000742725060855764
OAR1:93696409-93697656	1.9621317371409	145.957340557992	0	3.74707304684298	0	0	20.3535202259747	88.1829952450098	0	1.95617137482219	85.89103223955	189.542930634793	0	22.2043221304095	141.568871535899	0	0	0	0	0	0	7.65888182988721	18.0407153404246	8.87879498641186	0	0	0	0	0	0	0	0	0	11.1455373937195	VTCN1	VTCN1	other					19.4295948414187	21.6355967213914	0.00118564746568286	0.00468429934382657
OAR3:138492620-138494248	0	81.8785081178978	43.42901365789	7.49414609368596	2.29530414307599	40.8502872074339	31.4554403492337	0	139.399972905672	21.5178851230441	30.4197405848406	106.08746117619	129.367893714656	22.2043221304095	32.6697395852074	6.56249287197099	0	0	0	0	8.64729718177086	0	3.00678589007076	0	7.95029999694293	1.74367907403251	4.3439980527635	0	2.05327632736434	0	0	0	0	0	HDAC7	HDAC7	transcription regulator					25.440887812692	21.4239055264775	0.000638230384868725	0.00277906331272342
OAR7:22871156-22873172	54.9396886399453	39.1592864911685	81.4294006085437	5.62060957026447	25.2483455738359	0	29.6051203286905	34.293387039726	0	32.2768276845662	5.36818951497188	0	1386.36041324064	180.410117309578	183.313538783664	0	10.24132224287	0	0.559190505138364	18.2063589450963	1.23532816882441	5.74416137241541	12.027143560283	6.6590962398089	0	43.5919768508129	0	4.89415629459465	2.05327632736434	0	0	0	0	0	RPGRIP1	RPGRIP1	other					24.776939047434	20.8647907767865	8.43009837943958E-08	1.33809286479853E-06
OAR7:87532826-87535412	74.5610060113544	258.095297328156	0	24.3559748044794	68.8591242922798	3.89050354356513	46.2580005135789	9.79811058277887	0	0	1.78939650499063	543.167801222094	0	0	1.81498553251152	0	0	1.85920788156723	0	0	13.5886098570685	0	21.0475012304953	6.6590962398089	0	3.48735814806503	0	2.44707814729732	4.10655265472868	0	0	6.03153076616974	0	0	ENSBTAG00000025324							22.0836615763392	20.7053516076699	0.0000502235568035061	0.000317627265503508
OAR1:26700389-26701491	0	0	0	0	16.067129001532	241.211219701038	24.0541602670611	68.5867740794521	340.964798593604	374.60681827845	26.8409475748594	0	0	11.1021610652048	7.2599421300461	0	0	0	1.11838101027673	12.1375726300642	11.1179535194197	0	0	11.0984937330148	0	6.97471629613006	13.0319941582905	0	0	2.20410701882718	0	0	0	0	FAM159A	FAM159A	other					24.3897453030741	20.5387328867993	8.20836584200644E-06	0.0000672306335693473
SECO_C176335	15.6970538971272	1.77996756778039	96.3581240534434	0	0	0	57.3599206368379	61.2381911423679	0	94.3852688351709	33.9985335948219	0	61.7876507293878	37.4697935950661	176.961089419874	0	2.5603305607175	0	0	0	11.7356176038319	1.9147204574718	0	0	0	0	0	11.011851662838	6.15982898209302	0	0	0	0	0	ECHD2_BOVIN	ECHDC2	other					24.1718084391942	20.3552071066899	0.00118536327518528	0.00468429934382657
OARX:25348546-25348911	0	0	5.42862670723625	1.87353652342149	107.879294724572	0	20.3535202259747	0	325.89453125245	182.902023545875	21.4727580598875	0	0	2.77554026630119	0	0	0	0	0	2.02292877167737	0	0	16.5373223953892	0	5.30019999796195	1.74367907403251	0	9.7883125891893	0	0	0	0	0	0	C9HXorf21	C9HXorf21						23.9279269427711	20.1498332149651	0.000406890652046731	0.00189540656093028
OAR19:34744506-34745510	64.7503473256499	450.331794648438	255.145455240104	114.285727928711	61.9732118630518	137.140249910671	44.4076804930358	210.659377529746	0	270.929735412874	314.93378487835	0	0	24.9798623967107	217.798263901383	0	23.0429750464575	7.43683152626891	0.559190505138364	2.02292877167737	9.88262535059527	9.57360228735901	34.5780377358137	13.3181924796178	0	1.74367907403251	0	4.89415629459465	4.10655265472868	0	7.60182570186338	0	0	0	ENSBTAG00000045749							23.1161823201842	19.4662587959446	4.1179101301621E-08	7.3324596969673E-07
OAR3:216324700-216325746	19.621317371409	137.05750271909	84.1437139621619	1.87353652342149	98.6980781522677	108.934099219824	116.570161294219	146.971658741683	26.3729678470191	241.587164790541	268.409475748594	306.946387669777	614.014779123291	345.554763154498	321.25243925454	0	0	20.4512866972395	0.559190505138364	2.02292877167737	24.7065633764882	15.3177636597744	3.00678589007076	4.43939749320593	5.30019999796195	24.4115070364552	0	17.1295470310813	0	2.20410701882718	36.108672083851	0	0	0	ENSBTAG00000046927	LOC1335722						23.0942923325078	19.4478251221118	1.75159026062407E-09	4.85441478765196E-08
OAR9:52692411-52694916	0	3.55993513556077	0	1.87353652342149	59.6779077199758	367.652584866905	57.3599206368379	4.89905529138944	1.88378341764422	480.729115362554	356.089904493134	243.293910964063	2481.16034960198	716.089388705708	174.238611121106	0	0	13.0144551709706	2.23676202055346	54.619076835289	0	3.82944091494361	0	11.0984937330148	0	104.620744441951	28.2359873429628	17.1295470310813	10.2663816368217	26.4492842259261	0	0	0	0	Q0V8G1_BOVIN	ZFHX4	other					23.0869470939016	19.4416396580224	2.84701302236966E-13	2.09085181245703E-11
OAR7:18470081-18471424	3.92426347428181	0	0	13.1147556639504	16.067129001532	0	3.70064004108632	0	1288.50785766865	0.978085687411097	0	0	0	13.877701331506	36.2997106502305	0	15.361983364305	5.57762364470168	0	32.3668603468379	8.64729718177086	3.82944091494361	3.00678589007076	0	5.30019999796195	0	0	0	2.05327632736434	0	0	12.0630615323395	0	1.85758956561991	F1ML62_BOVIN	NR2E3	ligand-dependent nuclear receptor					19.3587509914857	19.2824790454232	0.0000086992453363298	0.000070797834924351
OAR19:16048776-16051203	64.7503473256499	336.413870310493	8.14294006085437	149.882921873719	128.537032012256	106.988847448041	181.331362013229	122.476382284736	0	18.5836280608108	629.8675697567	1149.9880791499	401.619729741021	302.53388902683	580.795370403688	4.92186965397824	0	20.4512866972395	0.559190505138364	30.3439315751606	29.6478760517858	15.3177636597744	55.6255389663091	0	0	5.23103722209754	4.3439980527635	9.7883125891893	55.4384608388372	0	0	0	0	0	C3orf77							22.8648736641299	19.2546304540042	1.02586690818401E-11	5.31960512625555E-10
OAR8:49871408-49872037	92.2201916456225	3.55993513556077	84.1437139621619	22.4824382810579	0	646.796214117703	0	289.044262191977	0	0	3.57879300998125	0	0	0	0	0	0	20.4512866972395	3.35514303083018	0	0	0	0	0	0	5.23103722209754	0	22.0237033256759	14.3729342915504	0	0	4.02102051077983	36.140040910216	0	Q3SZP1_BOVIN	SLC35A1	transporter					13.6967667761879	18.6133402393026	0.000654840519861111	0.00284091213661622
OAR1:142874828-142876313	0	0	0	0	0	175.072659460431	92.5160010271579	122.476382284736	0	44.9919416209105	109.153186804428	0	117.782709202896	169.307956244373	215.983278368871	0	12.8016528035875	7.43683152626891	0.559190505138364	0	16.0592661947173	3.82944091494361	0	2.21969874660297	0	0	0	0	10.2663816368217	0	7.60182570186338	0	0	0	ENSBTAG00000046755							21.8276498502769	18.3811788212858	0.000119632911370085	0.00066918569847647
OAR21:41807297-41808096	3.92426347428181	69.4187351434351	38.0003869506537	11.2412191405289	68.8591242922798	225.649205526777	12.9522401438021	19.5962211655577	56.5135025293266	0.978085687411097	23.2621545648781	162.667440470158	71.4419711558547	5.55108053260239	9.07492766255762	0	0	0	1.11838101027673	0	0	1.9147204574718	1.50339294503538	0	2.65009999898098	3.48735814806503	2.17199902638175	9.7883125891893	0	19.8369631694446	3.80091285093169	4.02102051077983	7.60842966530862	0	T10IP_BOVIN	TSGA1IP	other					17.0444145146832	17.9605393688984	0.000675519834677653	0.00291333350448646
OAR12:36414097-36415937	1.9621317371409	0	0	3.74707304684298	2.29530414307599	0	77.7134408628126	78.384884662231	0	44.9919416209105	339.985335948219	0	193.086408529337	33.3064831956143	152.458784730968	0	0	0	0	4.04585754335474	0	7.65888182988721	3.00678589007076	0	0	1.74367907403251	23.8919892901993	0	2.05327632736434	0	13.3031949782609	4.02102051077983	0	0	C1orf129	C16H1orf129						19.6799741458239	17.7689189552692	0.000154774312507267	0.000840039223010623
CL76226Contig1	0	0	0	0	48.2013870045959	51.549171952238	0	0	490.725580296319	98.7866544285208	0	0	70.476539113208	1.3877701331506	0	0	7.68099168215249	0.929603940783614	0.559190505138364	1.01146438583869	0	0	28.5644659556722	4.43939749320593	0	0	0	0	3.07991449104651	0	0	0	0	0	LOC617079	LOC61779						20.8385115625177	17.5482202631728	0.00053681415871786	0.00240150408690191
OAR15:31476554-31477476	25.5077125828318	1.77996756778039	51.5719537187444	26.2295113279009	114.7652071538	192.579925406474	114.719841273676	230.255598695303	985.218727427927	758.994493431012	441.980936732684	4.24349844704761	1.93086408529337	188.736738108481	108.899131950691	0	0	11.1552472894034	1.11838101027673	2.02292877167737	24.7065633764882	7.65888182988721	27.0610730106368	0	2.65009999898098	78.4655583314632	8.687996105527	0	12.319657964186	6.61232105648153	17.1041078291926	0	0	9.28794782809955	TECTA	TECTA	enzyme					19.6953610159107	17.3574839302909	5.45109533993409E-10	1.79933037360534E-08
OAR15:21319512-21322443	70.6367425370726	131.717600015749	43.42901365789	11.2412191405289	1379.47778998867	1982.21155544643	1676.3899386121	11392.7530801261	9331.32115930065	35044.8101799396	22145.571145764	20114.1826390057	99305.3053386806	75028.4044786538	53633.7299784818	1.64062321799275	20.48264448574	11.1552472894034	31.8738587928868	613.958882204082	0	1935.78238250399	353.297342083314	572.682276623565	901.033999653532	3495.20470389818	8310.06827493658	638.687396444602	336.737317687752	835.3565601355	2415.48011676709	0	0	0	BTG4	BTG4	other					20.4965781851787	17.2602763664662	1.34384157045711E-25	4.20951515611146E-23
OAR1:236165159-236166395	0	24.9195459489254	0	1.87353652342149	149.19476929994	0	5.55096006162947	4.89905529138944	67.8162030351919	0	177.150253994072	325.334880940317	156.399990908763	22.2043221304095	79.8593634305071	0	0	7.43683152626891	0	0	2.47065633764882	1.9147204574718	19.5441082854599	13.3181924796178	0	5.23103722209754	0	2.44707814729732	4.10655265472868	0	7.60182570186338	0	1.90210741632716	0	TSC22D2	TSC22D2	other					19.4916329626186	16.901297406545	0.0000895416321995468	0.000518631891558809
OAR15:29392720-29393621	21.5834491085499	16.0197081100235	29.8574468897994	0	20.6577372876839	0	55.5096006162947	14.6971658741683	3.76756683528844	369.716389841395	0	0	15.446912682347	24.9798623967107	21.7798263901383	0	2.5603305607175	1.85920788156723	0	0	4.94131267529763	1.9147204574718	15.0339294503538	0	2.65009999898098	1.74367907403251	0	4.89415629459465	4.10655265472868	0	0	0	0	0	GPT_BOVIN	DPAGT1	enzyme					18.950736731673	15.9585151424615	0.00077887349368021	0.0032915554114806
OARX:48138123-48141097	278.622706674008	516.190594656312	399.004062981864	693.208513665951	2999.96251500032	3643.45656854874	1878.99998086158	4237.68282705186	8902.76043178658	9238.01931759781	7398.25984988374	17009.3562752492	42101.5259477793	13743.0876285904	16070.7893976233	685.780505120969	166.421486446637	224.964153669635	38.0249543494088	471.342403800828	340.950574595537	1321.15711565554	1165.88122887494	526.068602944903	373.664099856318	992.153393124501	1077.31151708535	455.156535397302	123.19657964186	240.247665052162	456.109542111803	0	20.9231815795987	0	BMP15_BOVIN	BMP15	growth factor					18.8424755724903	15.9056914516729	2.36923056261721E-23	6.37988068519501E-21
OAR5:15740560-15742403	5.88639521142271	5.33990270334116	0	11.2412191405289	426.926570612135	431.845893335729	127.672081417478	210.659377529746	675.336355225453	1361.49527687625	393.667231097938	1396.81823881984	2597.01219471958	571.761294858046	1228.7452055103	0	10.24132224287	40.902573394479	1.67757151541509	30.3439315751606	23.4712352076638	38.2944091494361	28.5644659556722	59.9318661582801	79.5029999694293	57.541409443073	213.941904098602	22.0237033256759	2.05327632736434	8.81642807530871	28.5068463819877	281.471435754588	76.0842966530862	170.898240037032	E1BMQ4_BOVIN	TNFSF9	cytokine					10.1875523277885	15.5989731999271	8.96865521971897E-13	6.11821728744296E-11
OAR21:21874341-21875385	3.92426347428181	51.6190594656312	0	61.8267052729092	13.771824858456	0	64.7612007190105	53.8896082052838	11.3027005058653	74.3345122432434	7.1575860199625	304.117388705079	137.091350055829	69.3885066575298	76.229392365484	0	0	0	0	0	1.23532816882441	1.9147204574718	25.5576800656015	0	7.95029999694293	5.23103722209754	0	4.89415629459465	0	0	17.1041078291926	0	0	0	VGLU2_BOVIN	SLC17A6	transporter					18.4270943475276	15.51755313476	0.000167365845631389	0.000898844774176415
OAR21:27212544-27213230	5.88639521142271	0	48.8576403651262	3.74707304684298	2.29530414307599	0	40.7070404519495	14.6971658741683	28.2567512646633	233.762479291252	66.2076706846531	0	106.197524691135	72.164046923831	0	0	0	0	0	2.02292877167737	3.70598450647323	5.74416137241541	15.0339294503538	0	0	1.74367907403251	0	4.89415629459465	10.2663816368217	0	0	0	0	0	ENSBTAG00000046410	LOC513914						18.1716500103677	15.3024421139939	0.00126393114193535	0.00495026259187694
OAR12:42300005-42300421	29.4319760571136	3.55993513556077	8.14294006085437	56.2060957026447	307.570755172183	630.261574057551	116.570161294219	244.952764569472	333.429664923027	1609.92904147867	456.296108772609	1.4144994823492	316.661709988113	502.372788200516	0	0	23.0429750464575	0	2.79595252569182	4.04585754335474	4.94131267529763	88.0771410437029	24.0542871205661	8.87879498641186	7.95029999694293	148.212721292764	0	0	10.2663816368217	0	0	0	20.9231815795987	0	CA6	CA6	enzyme					17.0400225435791	15.2811370177595	3.37648241395693E-12	2.00098952014768E-10
OAR17:71819505-71820026	3.92426347428181	3.55993513556077	0	0	0	0	14.8025601643453	0	26.3729678470191	93.8962259914653	16.1045685449156	422.935345222412	102.335796520549	313.636050092035	49.0046093778112	0	0	14.8736630525378	0	0	0	1.9147204574718	1.50339294503538	0	0	6.97471629613006	23.8919892901993	12.2353907364866	6.15982898209302	6.61232105648153	0	0	19.0210741632716	0	bta-mir-130b	bta-mir-13b						14.225770712561	15.051957326759	0.000111315450411962	0.00062838574783862
OAR14:60027395-60027885	127.538562914159	32.039416220047	24.4288201825631	0	48.2013870045959	217.868198439647	22.2038402465179	0	331.545881505383	0	21.4727580598875	1.4144994823492	361.07158394986	219.267681037794	43.5596527802766	0	0	27.8881182235084	0.559190505138364	0	14.8239380258929	1.9147204574718	45.1017883510614	8.87879498641186	0	0	0	0	4.10655265472868	0	0	0	0	0	NLRP13	NLRP13						17.792069441442	14.982795319109	0.0000399666574319391	0.000262381618872042
OAR7:73416605-73418123	15.6970538971272	129.937632447968	57.0005804259806	0	0	0	0	4.89905529138944	3.76756683528844	12.7151139363443	141.362323894259	1.4144994823492	310.869117732232	58.286345592325	14.5198842600922	0	0	0	0	0	0	0	16.5373223953892	0	0	0	10.8599951319088	26.9178596202706	0	0	0	0	0	0	ENSBTAG00000013836	LOC1297513						17.5014487060364	14.7380620682411	0.000906116827940778	0.00372449395960241
OAR24:2288653-2289274	11.7727904228454	8.89983783890193	0	7.49414609368596	13.771824858456	140.058127568345	31.4554403492337	4.89905529138944	361.68641618769	178.989680796231	159.256288944166	185.299432187746	146.745670482296	158.205795179168	19.9648408576268	0	5.12066112143499	0	0.559190505138364	0	4.94131267529763	44.0385705218515	4.51017883510614	13.3181924796178	0	6.97471629613006	0	22.0237033256759	2.05327632736434	0	0	0	9.51053708163578	0	CLDN6	CLDN6	other					16.0055469056507	14.7163951073833	7.15597501632852E-06	0.0000594356388125684
OAR11:28911640-28912835	0	58.7389297367528	0	0	0	108.934099219824	44.4076804930358	14.6971658741683	120.56213872923	3.91234274964439	230.832149143791	138.620949270222	158.330854994056	119.348231450951	430.151571205231	0	0	3.71841576313445	0	0	1.23532816882441	7.65888182988721	31.571251845743	28.8560837058386	0	26.1551861104877	2.17199902638175	2.44707814729732	0	0	0	0	0	0	MYH13	MYH13	other					17.429972465835	14.6778715501768	0.0000143685104515257	0.000109874943212256
ANTO_C184926	21.5834491085499	0	0	14.9882921873719	75.7450367215078	0	9.25160010271579	0	0	2.44521421852774	135.099436126792	1258.19728954962	0	18.0410117309578	3.62997106502305	0	0	73.4387113219055	0	0	8.64729718177086	0	0	9.98864435971335	0	15.6931116662926	0	0	5.13319081841085	0	0	0	0	0	ENSBTAG00000003676	FAM136A	other					17.2662517190436	14.5400014476157	1.54275370024763E-06	0.0000158817750134814
OAR8:20620490-20622316	0	0	0	0	0	145.893882883692	31.4554403492337	53.8896082052838	348.499932264181	254.302278726885	0	497.903817786919	1446.21719988473	308.084969559432	1277.74981488811	0	0	0	0	32.3668603468379	0	53.6121728092105	28.5644659556722	0	0	0	136.83593866205	4.89415629459465	0	0	64.6155184658387	0	0	18.5758956561991	ROS1	ROS1	kinase					16.283650242956	14.5063509242273	4.53253835713612E-11	1.98771232124807E-09
OAR5:106291474-106293392	3.92426347428181	0	100.429594083871	50.5854861323802	121.651119583028	167.291652373301	72.1624808011832	151.870714033073	3.76756683528844	25.4302278726885	46.5243091297563	8.48699689409522	189.22468035875	88.8172885216382	10.8899131950691	0	0	18.5920788156723	2.23676202055346	8.09171508670949	0	0	0	8.87879498641186	0	33.1299024066178	0	0	6.15982898209302	0	0	0	0	0	ENSBTAG00000037831							17.105811426493	14.4048938328362	0.000440252321301814	0.00203169960302512
OAR24:38499880-38501041	49.0532934285226	14.2397405422431	46.1433270115081	97.4238992179175	344.295621461399	256.773233875299	188.732642095402	195.962211655577	934.356575151533	332.549133719773	211.148787588894	527.608306916253	828.340692590855	233.1453823693	408.371744815093	6.56249287197099	12.8016528035875	14.8736630525378	1.11838101027673	12.1375726300642	84.619979564472	21.0619250321898	47.3568777686145	11.0984937330148	26.5009999898098	24.4115070364552	41.2679815012533	4.89415629459465	22.5860396010078	0	17.1041078291926	8.04204102155965	0	0	ENSBTAG00000038627							16.5890990246026	14.2922325495653	1.20630952798436E-10	4.7113600369038E-09
OAR15:72584833-72586958	1248.89685069019	2112.82150295532	1378.87118363801	1394.8479416873	10558.3990581496	10552.9908619204	8950.92309937753	32042.2711333326	34561.7743635185	46996.0391944158	43674.6951955587	39553.6490249308	151690.613404732	77953.8239193353	99694.4328225593	884.295914498091	614.479334572199	991.887404816116	437.56657027077	1899.53011660505	775.786090021728	6286.02726187993	3343.54590975868	2137.56989297866	2155.85634917102	4369.65975952548	10617.8172404672	2525.38464801084	531.798568787364	1158.25823839368	3638.42382655436	0	0	0	ACCSL	ACCSL	other					16.8129475196222	14.1582715954714	8.44812870763592E-23	2.01449438037344E-20
OAR7:26176258-26176879	21.5834491085499	3.55993513556077	29.8574468897994	0	105.583990581496	36.9597836638687	155.426881725625	24.4952764569472	64.0486361999035	168.230738234709	141.362323894259	26.8754901646349	46.3407380470409	47.1841845271203	41.7446672477651	0	0	0	0.559190505138364	0	0	1.9147204574718	34.5780377358137	0	5.30019999796195	19.1804698143577	8.687996105527	0	0	0	0	0	0	0	TMCO5B	TMCO5B	other					16.4736214006761	13.8725232847799	0.000338035421771247	0.0016224220415156
OAR16:39488653-39490016	39.2426347428181	3.55993513556077	54.2862670723625	20.6089017576364	140.013552727636	155.620141742605	62.9108806984674	0	0	219.091193980086	39.3667231097938	0	21.2395049382271	102.694989853144	45.3746383127881	0	2.5603305607175	3.71841576313445	0	20.2292877167737	1.23532816882441	1.9147204574718	16.5373223953892	0	0	8.71839537016258	6.51599707914525	4.89415629459465	2.05327632736434	2.20410701882718	0	0	0	0	TTC23L	TTC23L						16.2235312339135	13.6619210390851	0.000243409518472039	0.0012350719666206
ANTO_C186044	0	0	0	1.87353652342149	0	0	0	0	0	0	0	604.698528704284	0	0	114.344088548226	0	19.2024792053812	0	0	0	0	3.82944091494361	0	0	0	0	0	17.1295470310813	0	14.3266956223767	1.90045642546584	0	0	0	F1MDK4_BOVIN	ECHDC1	enzyme					16.1940560775725	13.6370998547979	0.000286352734959065	0.00140917862420221
CL32002Contig1	86.3337964341998	414.73244329283	275.50280539224	169.555055369645	195.100852161459	372.515714296361	205.385522280291	95.531578182094	294.81210486132	4.40138559334994	386.509645077975	3.53624870587301	0	91.5928287879394	1.81498553251152	0	8.96115696251124	3.71841576313445	0.559190505138364	51.584683677773	46.3248063309153	0	31.571251845743	29.96593307914	0	1.74367907403251	0	0	22.5860396010078	0	7.60182570186338	0	0	0	bta-mir-17	MIR17						16.078552796709	13.5398339340707	3.28294408923632E-07	4.24157481697713E-06
OAR2:95365537-95369417	233.493676719768	277.67494057374	238.859575118395	423.419254293257	824.014187364282	574.821898561748	939.962570435924	3473.43020159511	1881.89963422658	3296.6378094191	3448.16706511693	2045.36625147695	11816.8882019954	5999.33028561003	7072.9986201974	108.281132387521	89.6115696251124	104.115641367765	246.603012766019	82.9400796387722	177.269592226303	308.26999365296	378.855022148916	277.462343325371	164.306199936821	484.742782581039	440.915802355495	107.671438481082	67.7581188030233	108.001243922532	209.050206801243	0	0	0	ENSBTAG00000020151							16.0593453691439	13.5236592582264	7.51255329908759E-18	1.04827436897905E-15
OAR1:11216920-11218268	0	76.5386054145566	0	0	27.5436497169119	11.6715106306954	11.1019201232589	0	408.781001628796	37.1672561216217	105.574393794447	0	1.93086408529337	16.6532415978072	5.44495659753457	0	0	0	0	0	0	1.9147204574718	0	0	45.0516999826766	8.71839537016258	0	0	0	0	0	0	0	0	GRIK3	GRIK3	ion channel					15.9777136134316	13.4549167271003	0.000721681540968083	0.00308210628055623
OAR24:2582237-2584354	19.621317371409	176.216789210258	124.858414266434	97.4238992179175	140.013552727636	23.3430212613908	70.31216078064	34.293387039726	0	339.395733531651	268.409475748594	1353.67600460819	1166.2419075172	660.578583379684	698.769430016937	0	17.9223139250225	79.9459389073908	1.11838101027673	0	16.0592661947173	17.2324841172462	57.1289319113444	53.2727699184712	84.8031999673913	5.23103722209754	0	24.4707814729732	24.6393159283721	0	28.5068463819877	98.5150025141058	45.6505779918517	5.57276869685973	MEFV	MEFV	other					11.6997264888558	13.4477458405102	1.62054926728882E-10	6.18751510040202E-09
OAR1:53755158-53756678	190.326778502668	179.776724345819	453.290330054227	299.765843747438	314.456667601411	1145.75329357993	350.635643892928	1641.18352261546	2197.43335668198	961.458230725109	2994.55505110181	2652.18652940476	6051.32804330942	7040.15788547297	5423.17677114443	0	38.4049584107624	264.007519182546	35.2290018237169	12.1375726300642	90.1789563241818	221.150212837993	604.363963904223	142.06071978259	2.65009999898098	292.066244900446	506.075773146948	26.9178596202706	47.2253555293798	81.5519596966056	167.240165440994	237.24021013601	165.483345220462	230.341106136869	GIPC2_BOVIN	GIPC2	other					12.7676350993573	13.4406759617501	1.08308712844971E-15	1.12326380639017E-13
OAR15:41705242-41705948	184.440383291245	151.297243261333	347.43210926312	168.618287107934	332.819100746019	355.981074236209	172.079761910514	387.025368019765	623.532311240237	14.6712853111665	338.195939443228	449.810835387046	231.703690235204	122.123771717252	110.714117483203	0	30.7239667286099	22.3104945788067	4.47352404110691	22.2522164884511	17.2945943635417	17.2324841172462	138.312150943255	31.0757824524415	0	3.48735814806503	0	7.34123444189197	28.7458685831008	0	0	0	0	15.7895113077692	snoU97/EIF4G2							14.9084950219625	13.1677625519387	1.00820458416103E-08	2.18443520942467E-07
OAR17:29485883-29487715	111.841509017032	153.077210829113	168.287427924324	125.52694706924	342.000317318323	387.10510258473	301.602163348535	1028.80161119178	1009.7079118573	934.071831477598	953.748337160003	1172.62007086749	7892.40694863665	2470.23083700806	4507.51656999237	0	71.6892557000899	107.834057130899	6.71028606166037	18.2063589450963	87.708299986533	141.689313852913	187.924118129422	153.159213515605	140.455299945992	102.877065367918	304.079863693445	58.7298755351358	98.5572637134884	74.939638640124	205.249293950311	30.1576538308487	125.539089477592	72.4459930591765	LARP1B	LARP1B	other					13.736494086434	13.0672012974829	2.0075117837635E-16	2.33434078552924E-14
OAR20:26207269-26209342	1.9621317371409	112.137956770164	0	0	18.362433144608	3.89050354356513	18.5032002054316	171.46693519863	258.078328217258	23.4740564978663	44.7349126247656	0	67.5802429852679	133.225932782457	43.5596527802766	0	0	1.85920788156723	0	10.1146438583869	7.41196901294645	0	18.0407153404246	0	0	1.74367907403251	0	2.44707814729732	6.15982898209302	19.8369631694446	5.70136927639753	0	0	0	F1ABN6_BOVIN	AGER	transmembrane receptor					15.4970049203563	13.0501094066158	0.00120549264202838	0.00474803863548719
OAR23:38152277-38153944	82.409532959918	1.77996756778039	24.4288201825631	18.7353652342149	241.006935022979	52.5217978381292	61.0605606779242	132.274492867515	463.410720740478	547.727984950214	196.833615548969	373.42786334019	166.05431133523	91.5928287879394	208.723336238825	0	10.24132224287	42.7617812760462	0	0	25.9418915453126	5.74416137241541	18.0407153404246	53.2727699184712	0	20.9241488883902	6.51599707914525	0	28.7458685831008	0	5.70136927639753	0	0	0	DLGAP1	DLGAP1	other					15.4750160197442	13.0315924376793	1.58881124468206E-08	3.20455503214521E-07
OAR11:12463925-12465281	1.9621317371409	71.1987027112155	57.0005804259806	26.2295113279009	52.7919952907479	0	42.5573604724926	4.89905529138944	696.999864528362	0	17.8939650499063	91.9424663526982	0	33.3064831956143	85.3043200280416	0	2.5603305607175	70.6498994995546	0	4.04585754335474	8.64729718177086	1.9147204574718	1.50339294503538	0	0	0	0	7.34123444189197	2.05327632736434	0	0	2.01051025538991	0	0	MYO19	MYO19	other					14.865097074998	12.772925203916	0.000120478221590158	0.000672933123430615
OAR25:11824713-11826091	0	469.911437894022	0	41.2178035152728	0	1.94525177178256	25.9044802876042	29.3943317483366	0	0	0	0	42.4790098764541	97.1439093205417	125.234001743295	0	0	3.71841576313445	0	20.2292877167737	0	9.57360228735901	0	0	0	8.71839537016258	10.8599951319088	2.44707814729732	14.3729342915504	0	0	0	0	0	ZNF37A	ZNF37A	transcription regulator					15.0948133599564	12.7114217768054	0.000775806097426818	0.00328220721868915
OAR3:138312546-138313136	5.88639521142271	8.89983783890193	5.42862670723625	20.6089017576364	185.919635589155	140.058127568345	96.2166410682442	97.9811058277887	218.51887644673	200.507565919275	164.624478459138	490.831320375173	251.012331088138	219.267681037794	206.908350706314	24.6093482698912	2.5603305607175	14.8736630525378	20.1308581849811	54.619076835289	3.70598450647323	0	6.01357178014152	4.43939749320593	18.5506999928668	12.2057535182276	21.7199902638175	2.44707814729732	4.10655265472868	2.20410701882718	1.90045642546584	28.1471435754588	19.0210741632716	27.8638434842987	CO2A1_BOVIN	COL2A1	other					10.8850828264571	12.7100194040652	4.59675305627599E-06	0.0000409255003832831
OAR1:161387453-161388699	34.3373053999658	75.6486216306664	86.85802731578	99.297435741339	561.20186298208	413.366001503795	713.298367919387	1587.29391441018	1182.07409457175	3528.44411733553	2643.83333612365	2157.11171058253	31450.879653301	11204.8560550579	7189.15769427815	66.4452403287063	11.5214875232287	41.8321773352626	29.6370967723333	146.662335946609	10.5002894350075	255.615181072486	93.9620590647112	197.553188447664	46.3767499821671	285.091528604316	2918.08069194388	308.331846559463	47.2253555293798	621.558179309264	275.566181692547	0	0.951053708163578	3.71517913123982	ENSBTAG00000023666							14.8692279021091	12.53236404964	3.03314126970538E-20	5.23097588187729E-18
CL4733Contig1	16.6781197656977	73.868654062886	33.9289169202266	16.8618287107934	335.114404889095	411.420749732012	618.006886861415	553.593247927006	405.013434793507	973.684301817747	552.923520042103	267.340402163999	3073.93562378704	578.700145523799	150.643799198457	0	23.0429750464575	60.4242561509349	93.9440048632452	60.6878631503212	21.6182429544271	27.7634466333411	127.03670385549	42.1742761854564	34.4512999867527	28.7707047215365	34.751984422108	102.777282186488	7.18646714577519	8.81642807530871	13.3031949782609	0	0	0	ENSBTAG00000030920	LOC61551						14.8693372797661	12.5215471829609	1.18220589073554E-11	6.08915376406034E-10
OAR19:17435529-17437957	1.9621317371409	55.178994601192	0	13.1147556639504	89.5168615799638	138.112875796562	62.9108806984674	14.6971658741683	687.58094744014	70.422169493599	221.885166618838	1319.72801703181	88.819747923495	194.287818641083	239.578090291521	0	7.68099168215249	26.0289103419412	1.11838101027673	8.09171508670949	1.23532816882441	28.720806862077	40.5916095159553	15.5378912262208	55.6520999786005	66.2598048132356	2.17199902638175	12.2353907364866	8.21310530945736	2.20410701882718	1.90045642546584	0	0	22.2910747874389	SRGAP3	SRGAP3	other					13.5047895625986	12.2855139400512	6.28114539049321E-09	1.42828593479526E-07
OAR4:117109125-117110003	51.0154251656635	94.3382810923605	130.28704097367	118.032800975554	289.208322027575	245.101723244603	259.044802876042	852.435620701762	1139.68896767475	997.647401159319	1538.88099429194	1741.24886277187	2898.22699202535	5724.55179924621	3928.53618512119	75.4686680276664	25.603305607175	42.7617812760462	115.193244058503	82.9400796387722	46.9424704153275	118.712668363252	79.6798260868751	89.8977992374201	39.7514999847147	253.705305271731	399.647820854242	39.1532503567572	80.0777767672093	94.7766018095686	167.240165440994	56.2942871509176	81.7906189020677	29.7214330499186	MNX1	MNX1						13.2042950428762	12.1846939325839	1.99634190346551E-14	1.72145235260068E-12
OAR21:41137259-41138598	0	0	0	0	2.29530414307599	0	0	0	0	0	19.6833615548969	12.7304953411428	614.014779123291	338.615912488745	221.428234966406	0	0	0	0.559190505138364	0	9.88262535059527	7.65888182988721	0	11.0984937330148	0	1.74367907403251	39.0959824748715	12.2353907364866	4.10655265472868	6.61232105648153	13.3031949782609	0	0	0	SPDYC	SPDYC	other					14.4041332181646	12.1297963942438	0.000147183899967913	0.000803387510884599
OAR4:40086068-40094787	1008.53571289042	1075.10041093935	1636.73095223173	990.164052628258	2109.38450748684	2357.64514740047	2740.32395042442	6153.21344598513	6380.37443556097	8724.52433170699	7916.29013807853	9668.81121159798	26843.8379457911	25149.1703529551	19291.481225065	1171.40497764682	455.738839807714	684.18850041674	30.1962872774717	724.208500260499	559.603660477457	1337.43223954405	983.218986053138	592.659565342992	174.906599932744	774.193508870437	2124.21504780135	190.872095489191	447.614239365426	160.899812374384	442.806347133542	0	0	0	ENSBTAG00000047294	LOC539792						14.2425659092293	11.9937397130352	1.57788745713308E-19	2.54936785047744E-17
OAR16:23626547-23627818	61.8071497199385	30.2594486522666	2.71431335361812	67.4473148431736	0	27.2335248049559	86.9650409655284	244.952764569472	0	267.01739266323	59.0500846646906	453.347084092919	34.7555535352806	197.063358907385	88.9342910930647	0	20.48264448574	27.8881182235084	1.11838101027673	2.02292877167737	8.64729718177086	3.82944091494361	7.5169647251769	69.9205105179934	0	0	0	0	4.10655265472868	0	0	0	0	0	DDX4	DDX4	enzyme					14.1133778630302	11.8849497793938	4.21016977741452E-06	0.0000378287232229349
OAR1:95525881-95530101	49.0532934285226	202.916302726964	5.42862670723625	110.538654881868	346.590925604475	626.371070513986	545.844406060232	323.337649231703	958.845759580908	4309.934581577	1361.73074029787	1089.87185115006	3373.21955700752	1321.15716675937	825.818417292744	377.343340138332	23.0429750464575	9.29603940783614	5.59190505138364	6.06878631503212	60.531080272396	91.9065819586465	248.059835930838	66.590962398089	13.2504999949049	165.649512033089	228.059897770084	26.9178596202706	16.4262106189147	8.81642807530871	53.2127799130436	138.725207621904	232.057104791913	102.167426109095	TBX15	TBX15	transcription regulator					10.4449399500359	11.7655042281741	7.71780520757056E-15	7.05122572208337E-13
OAR14:50151229-50151716	162.856934182695	169.096918939137	143.858607741761	359.719012496926	615.141510344366	1843.12605376398	1791.10977988578	827.940344244815	968.264676669129	1596.23584185491	4741.90073822516	4.24349844704761	2205.04678540503	4138.33053705508	9179.28933067703	0	56.3272723357849	40.902573394479	12.8613816181824	24.2751452601285	71.6490337918157	490.168437112782	329.243054962748	142.06071978259	148.405599942935	394.071470731348	364.895836432134	48.9415629459465	84.184329421938	61.714996527161	340.181700158386	0	0	0	DMRTC2	DMRTC2	transcription regulator					13.9515073251456	11.7486377474911	2.96036879572795E-17	3.88364962783147E-15
OAR15:33237494-33238737	82.409532959918	217.156043269207	347.43210926312	89.9297531242315	236.416326736827	887.034807932849	168.379121869427	514.400805595891	1531.51591854475	334.505305094595	713.969205491259	3437.23374210856	455.683924129235	999.194495868429	1194.26048039258	80.3905376816447	7.68099168215249	35.3249497497773	50.3271454624528	248.820238916317	128.474129557738	34.4649682344925	60.1357178014152	19.9772887194267	0	120.313856108244	119.459946450996	9.7883125891893	43.1188028746512	0	60.814605614907	6.03153076616974	0	0	A7YWT5_BOVIN	CRTAM	other					13.8507545117966	11.7328258659136	1.90503022092356E-13	1.44040930349535E-11
OAR3:133649147-133649636	62.7882155885089	697.747286569911	5.42862670723625	7.49414609368596	700.067763638178	422.119634476816	984.37025092896	1342.34114984071	423.85126896995	1736.1020951547	2616.09769029629	4018.59302935409	8507.38715980259	4646.2544057882	2738.81316855989	0	99.8528918679823	72.5091073811219	295.811777218195	46.5273617485796	39.5305014023811	55.5268932666823	160.863045118786	33.2954811990445	68.9025999735054	479.511745358942	529.967762437147	217.789955109462	160.155553534419	242.45177207099	127.330580506212	255.334802434519	39.9442557428703	92.8794782809955	E1BIL2_BOVIN	KRT5	other					12.1326682356587	11.7248806269503	1.00133918720525E-14	8.98804396749317E-13
OAR7:56872398-56872893	1.9621317371409	21.3596108133646	33.9289169202266	18.7353652342149	52.7919952907479	48.6312942945641	53.6592805957516	34.293387039726	113.027005058653	35.2110847467995	30.4197405848406	376.256862304888	92.6814760940817	63.8374261249274	65.3394791704149	0	5.12066112143499	24.169702460374	1.11838101027673	6.06878631503212	4.94131267529763	3.82944091494361	25.5576800656015	2.21969874660297	0	1.74367907403251	0	4.89415629459465	0	15.4287491317902	0	0	0	0	DCHS_BOVIN	HDC	enzyme					13.8816545829359	11.6898143856302	0.00025432527622244	0.00128030130034051
OAR1:185093662-185095371	3.92426347428181	69.4187351434351	119.429787559197	0	183.62433144608	44.740790750999	11.1019201232589	0	22.6054010117306	59.6632269320769	263.041286233622	456.883332798793	3.86172817058674	8.32662079890358	12.7048987275807	0	0	50.1986128023151	0	0	12.3532816882441	0	0	0	0	36.6172605546828	0	2.44707814729732	14.3729342915504	0	0	0	0	1.85758956561991	CASR	CASR	G-protein coupled receptor					13.5357706563208	11.5810936531308	0.0000698683099623591	0.000419729428419667
OAR2:47286172-47286665	0	195.796432455843	0	0	0	0	0	29.3943317483366	0	0	0	548.825799151491	0	8.32662079890358	78.0443778979955	0	0	65.072275854853	0	0	0	0	0	0	0	0	10.8599951319088	0	2.05327632736434	0	1.90045642546584	0	0	0	ENSBTAG00000047647	LOC784731						13.6422426238661	11.4882043148346	0.000408187667783435	0.00190029496900453
CL24243Contig1	34.3373053999658	37.3793189233881	111.286847498343	62.7634735346199	90.6645136515018	221.758701983212	186.882322074859	323.337649231703	289.160754608388	458.722187395805	1231.99949368605	268.047651905174	688.353046407086	632.823180716672	1019.11437650522	4.10155804498187	43.5256195321974	7.43683152626891	1.39797626284591	2.02292877167737	79.6786668891743	44.9959307505874	124.029917965419	0	0	40.9764582397641	99.9119552135605	4.89415629459465	32.8524212378295	4.40821403765436	39.9095849347827	0	0	0	B2M0T2_BOVIN	ABCB1	transporter					13.5153652048898	11.3813601725388	1.75928254893686E-10	6.700552814797E-09
OAR17:34544207-34546192	41.204766479959	12.4597729744627	97.7152807302525	7.49414609368596	424.631266469059	1.94525177178256	79.5637608833558	9.79811058277887	47.0945854411055	143.778596049431	232.621545648781	8.48699689409522	428.651826935128	61.0618858586262	215.983278368871	0	12.8016528035875	9.29603940783614	0	6.06878631503212	19.7652507011905	5.74416137241541	0	15.5378912262208	18.5506999928668	43.5919768508129	0	24.4707814729732	14.3729342915504	0	0	10.0525512769496	19.0210741632716	0	A7YY29_BOVIN	NUDT6	growth factor					11.5209426675253	11.3591176723753	0.0000131152712886724	0.00010141375264979
OAR13:35940965-35941727	17.6591856342681	0	108.572534144725	11.2412191405289	71.1544284353558	0	44.4076804930358	0	378.640466946488	55.7508841824326	44.7349126247656	469.613828139935	0	36.0820234619155	0	0	0	18.5920788156723	0	0	0	0	15.0339294503538	22.1969874660297	37.1013999857337	17.4367907403252	0	0	4.10655265472868	2.20410701882718	0	0	0	0	ARMC4	ARMC4	other					13.4389954278674	11.317048781362	0.0000390098749769188	0.00025775401249278
OAR20:23350938-23352080	23.5455808456909	847.264562263464	971.724180595289	157.377067967405	167.557202444548	1112.68401345963	284.949283163646	597.684745549511	1034.19709628668	780.512378554056	339.985335948219	1748.32136018361	2216.63196991679	3291.79075583321	892.065389229414	13.124985743942	35.8446278500449	236.119400959038	40.8209068751006	236.682666286252	91.4142844930062	28.720806862077	78.1764331418398	37.7348786922504	58.3021999775815	242.37139129052	78.191964949743	24.4707814729732	121.143303314496	16.5308026412038	24.705933531056	182.956433240482	17.1189667469444	150.464754815213	Q0VC35_BOVIN	TFAP2B	transcription regulator					10.6851806754338	11.3098908671862	2.51197454631339E-12	1.54844567515519E-10
OAR14:58557916-58558603	1571.66752144986	1283.35661636966	2372.30987106224	680.093758002001	2547.78759881435	2954.83744133772	699.420967765314	2532.81158564834	6504.70414112549	9525.57650969668	2319.05787046785	8116.39802971973	22696.3418905809	11759.9641083182	11479.7834931354	695.624244428925	663.125615225831	1210.34433090027	158.250912954157	366.150107673604	359.480497127903	1210.10332912218	249.563228875873	823.5082349897	376.314199855299	495.204857025234	440.915802355495	508.992254637844	236.126777646899	48.4903544141979	389.593567220498	0	0	0	NLRP9	NLRP9	other					13.3939151776815	11.279086465416	2.28845167270795E-19	3.58422905350963E-17
OAR13:58172708-58173549	1.9621317371409	1.77996756778039	48.8576403651262	0	22.9530414307599	0	74.0128008217263	318.438593940313	0	54.7727984950215	286.3034407985	247.537409411111	505.886390346863	652.25196258078	323.067424787051	0	0	9.29603940783614	0	36.4127178901927	0	3.82944091494361	10.5237506152477	0	0	8.71839537016258	139.007937688432	9.7883125891893	0	0	26.6063899565218	0	0	0	SPO11	SPO11	enzyme					13.1646214840126	11.0859970391685	6.5734012920322E-07	7.71369544582586E-06
OAR24:26763847-26764692	31.3941077942545	17.7996756778039	168.287427924324	39.3442669918513	123.946423726104	21.3977694896082	55.5096006162947	0	47.0945854411055	41.0795988712661	17.8939650499063	919.424663526982	108.128388776429	124.899311983554	150.643799198457	0	7.68099168215249	66.9314837364202	0.559190505138364	2.02292877167737	1.23532816882441	9.57360228735901	12.027143560283	6.6590962398089	0	5.23103722209754	45.6119795540167	0	20.5327632736434	0	1.90045642546584	0	0	0	ZNF771	ZNF771	other					13.139529257401	11.0648667430745	0.0000019326016434566	0.0000192620146918281
OAR7:100023891-100025159	1.9621317371409	145.957340557992	32.5717602434175	67.4473148431736	4.59060828615199	159.51064528617	177.630721972143	925.921450072603	109.259438223365	316.899762721196	257.67309671865	889.720174397649	447.960467788062	371.92239568436	1092.62129057194	0	0	72.5091073811219	3.35514303083018	0	17.2945943635417	70.8446569264567	19.5441082854599	19.9772887194267	0	172.624228329219	41.2679815012533	19.5766251783786	10.2663816368217	0	41.8100413602486	0	0	0	PATL2	PATL2	translation regulator					12.9540137992636	10.9086431993799	1.02939684763056E-09	3.0868586531007E-08
OAR1:42335762-42336630	15.6970538971272	17.7996756778039	0	32.7868891598761	45.9060828615199	114.769854535171	5.55096006162947	4.89905529138944	0	84.1153691173544	37.5773266048031	306.239137928602	61.7876507293878	119.348231450951	22.6873191563941	0	2.5603305607175	7.43683152626891	0	2.02292877167737	6.17664084412204	34.4649682344925	4.51017883510614	2.21969874660297	0	12.2057535182276	0	0	12.319657964186	0	1.90045642546584	12.0630615323395	0	0	IL23R	IL23R	transmembrane receptor					11.247815004916	10.8032686006742	0.000975014261486693	0.00396965047959568
OAR20:26987127-26989147	51.0154251656635	147.737308125772	279.574275422667	318.501208981653	1090.2694679611	1423.92429694484	273.847363040387	215.558432821135	4360.95861184637	1243.1469086995	968.063509199928	2806.36697298082	764.622177776174	774.375734298033	535.4207320909	4.92186965397824	20.48264448574	94.8196019599286	167.197961036371	145.650871560771	124.768145051265	304.440552738017	120.27143560283	31.0757824524415	227.908599912364	94.1586699977558	43.439980527635	56.2827973878385	30.7991449104651	11.0205350941359	39.9095849347827	0	0	0	C6orf15	C23H6orf15						12.7350455025563	10.7242488442579	1.06171041088329E-13	8.40009953435448E-12
OAR13:74672914-74676259	1269.49923393017	2523.1040273287	2303.09488054498	2966.74508483793	8822.00147391258	9852.70022407869	6796.22543545502	11191.8918131792	12975.5001807334	23780.197318026	30285.5358469663	21494.0268840373	68868.1293301586	38348.2520893504	42016.0075848755	310.077788200629	832.107432233186	1379.53224812288	1574.68046246963	1871.20911380157	1642.36880045205	3716.47240795277	3522.44967021789	1218.61461188503	844.056849675441	3597.20992972908	4579.65994712592	694.97019383244	718.646714577519	454.046045878399	1305.61356429503	0	0	0	ENSBTAG00000009675							12.7059172169747	10.6997197616629	5.89513133533137E-18	8.3013184280735E-16
OAR1:198913717-198914944	129.5006946513	170.876886506917	242.931045148822	43.0913400386943	185.919635589155	519.382223065945	25.9044802876042	51.4400805595891	476.597204663988	79.2249406802989	128.836548359325	1.4144994823492	251.012331088138	16.6532415978072	5.44495659753457	1.64062321799275	2.5603305607175	35.3249497497773	2.23676202055346	0	35.8245168959078	0	27.0610730106368	46.6136736786623	0	31.3862233325853	0	14.6824688837839	18.4794869462791	0	19.0045642546584	0	0	0	IF4A2_BOVIN	LOC614129						12.5592299599079	10.5761936504488	3.33876624345069E-06	0.0000310586200428635
OAR1:43545891-43546659	84.3716646970589	420.962329780061	73.2864605476894	106.791581835025	100.993382295344	138.112875796562	59.2102406573811	142.072603450294	1019.12682894552	111.501768364865	211.148787588894	335.236377316761	92.6814760940817	80.4906677227346	9.07492766255762	0	38.4049584107624	68.7906916179874	1.11838101027673	0	76.5903464671133	1.9147204574718	39.0882165709199	11.0984937330148	0	27.8988651845202	23.8919892901993	0	12.319657964186	0	0	0	0	0	RPE65	RPE65	enzyme					12.5568700160521	10.5742063293071	2.76976687309038E-07	0.0000036814008918516
OARX:32576147-32577124	11.7727904228454	35.5993513556077	0	58.0796322260662	165.261898301472	309.295031713428	61.0605606779242	97.9811058277887	0	207.354165731153	32.2091370898313	301.28838974038	225.911097979324	97.1439093205417	90.7492766255762	9.84373930795649	17.9223139250225	11.1552472894034	1.67757151541509	14.1605014017416	34.5891887270834	5.74416137241541	15.0339294503538	0	0	36.6172605546828	6.51599707914525	2.44707814729732	6.15982898209302	0	9.50228212732922	0	0	0	LANCL3	LANCL3	other					12.5189510500132	10.5422745684322	0.0000180379806950565	0.000133493233215247
OAR4:39843944-39844817	13.7349221599863	5.33990270334116	0	0	206.577372876839	58.3575531534769	44.4076804930358	127.375437576125	0	169.20882392212	14.315172039925	0	127.437029629362	94.3683690542405	181.498553251152	22.9687250518985	0	0	0	2.02292877167737	27.177219714137	3.82944091494361	10.5237506152477	4.43939749320593	0	17.4367907403252	0	0	4.10655265472868	0	13.3031949782609	0	0	0	GNAT3	GNAT3	enzyme					12.4815989625143	10.5108201789594	0.000861911886909147	0.0035823139865065
OAR24:40804386-40804855	111.841509017032	315.054259497128	78.7150872549256	5.62060957026447	43.6107787184439	54.4670496099118	24.0541602670611	151.870714033073	114.910788476297	144.756681736842	32.2091370898313	2.82899896469841	204.671593041097	30.5309429293131	25.4097974551613	0	2.5603305607175	27.8881182235084	0.559190505138364	0	19.7652507011905	0	7.5169647251769	24.4166862126326	31.8011999877717	1.74367907403251	0	7.34123444189197	6.15982898209302	4.40821403765436	1.90045642546584	12.0630615323395	0	3.71517913123982	CHST12	CHST12	enzyme					11.1830837763725	10.5094085080419	0.00013335043633036	0.000737318388773306
OAR23:59767963-59771282	321.789604891108	169.096918939137	107.215377467916	189.22718886557	525.624648764403	371.54308841047	482.008365351493	2841.45206900587	1004.05656160437	293.425706223329	1198.89565834372	3121.09310780352	98.4740683499618	871.519643618574	2869.49212690072	0	71.6892557000899	120.84851230187	106.805386481428	14.1605014017416	37.0598450647323	88.0771410437029	225.508941755307	102.106142343736	2.65009999898098	181.342623699382	449.603798461022	34.2590940621625	27.7192304194186	0	24.705933531056	0	0	70.5884034935566	MC4R_BOVIN	MC4R	G-protein coupled receptor					11.7667018590454	10.3793224575965	3.13001657054977E-12	1.8766650133347E-10
OAR9:76993200-76994867	133.424958125582	122.817762176847	59.7148937795987	170.491823631356	238.711630879903	278.171003364907	308.078283420436	823.041288953425	772.35120123413	1059.26679946622	1258.8404412609	1219.29855378501	6865.18725526057	3133.58496065405	4248.88113160948	3.2812464359855	20.48264448574	35.3249497497773	80.5234327399244	2.02292877167737	16.0592661947173	273.805025418468	189.427511074458	71.0303598912949	55.6520999786005	378.378359065056	799.295641708484	75.8594225662171	26.6925922557364	37.469819320062	83.6200827204971	0	0	0	FBXO43	FBXO43	other					12.1966505053681	10.2708635834679	1.01056054819777E-14	9.01807782226019E-13
OAR4:104370523-104371959	3.92426347428181	10.6798054066823	154.715861156233	0	183.62433144608	256.773233875299	138.774001540737	161.668824615851	484.132338334565	89.0057975544099	245.147321183716	1.4144994823492	300.249365263119	210.941060238891	208.723336238825	0	0	14.8736630525378	2.23676202055346	42.4815042052248	27.177219714137	70.8446569264567	54.1221460212737	22.1969874660297	0	3.48735814806503	6.51599707914525	0	6.15982898209302	4.40821403765436	1.90045642546584	0	0	0	ENSBTAG00000003664	LOC519161						12.1021415697177	10.1912771113412	3.91991594199796E-06	0.0000356869438505558
OAR5:26127218-26127583	0	10.6798054066823	0	0	190.510243875307	99.2078403609108	31.4554403492337	93.0820505363993	0	328.636790970129	93.0486182595125	0	5.79259225588011	0	19.9648408576268	0	10.24132224287	11.1552472894034	0.559190505138364	16.183430173419	0	0	25.5576800656015	8.87879498641186	0	0	0	17.1295470310813	2.05327632736434	0	0	0	0	0	ENSBTAG00000046696	PTTG1	transcription regulator					12.042617879182	10.1411518982585	0.000459371694665855	0.00210600243172826
SECO_scaffold6126	64.7503473256499	19.5796432455843	0	0	2.29530414307599	118.660358078736	0	0	260.904003343725	163.829352641359	0	259.560655011079	126.471597586716	0	0	0	35.8446278500449	34.3953458089937	0.279595252569182	0	0	0	0	0	0	0	0	36.7061722094599	0	0	0	2.01051025538991	0.951053708163578	0.928794782809955	ENSBTAG00000048120							11.5824643408559	10.1075357540371	0.000120942807248775	0.00067503678125871
OAR11:11718666-11719425	29.4319760571136	5.33990270334116	0	22.4824382810579	415.450049896755	97.2625885891282	112.869521253133	122.476382284736	0	210.288422793386	130.625944864316	1.4144994823492	724.074031985014	283.105107162722	531.790761025877	0	25.603305607175	9.29603940783614	0.559190505138364	2.02292877167737	24.7065633764882	17.2324841172462	7.5169647251769	0	0	116.826497960179	32.5799853957263	7.34123444189197	14.3729342915504	22.0410701882718	3.80091285093169	0	0	0	BCAS3	BCAS3	other					11.9867560944712	10.0941103953442	7.18398406643292E-07	8.26519664129064E-06
OAR20:12500908-12504160	78.4852694856362	316.834227064909	263.288395300958	127.400483592661	103.28868643842	5.83575531534769	92.5160010271579	4.89905529138944	11.3027005058653	76.2906836180656	241.568528173734	826.067697691934	270.320971941072	113.797150918349	255.912960084125	0	10.24132224287	83.6643546705252	0	26.2980740318058	46.9424704153275	1.9147204574718	36.0814306808491	46.6136736786623	0	17.4367907403252	2.17199902638175	0	16.4262106189147	0	7.60182570186338	0	0	0	BTBD9_BOVIN	BTBD9	other					11.9543310476417	10.0668050927509	2.78020537695709E-07	3.68509260197879E-06
OAR2:234635285-234635696	51.0154251656635	192.236497320282	81.4294006085437	118.032800975554	330.523796602943	200.360932493604	564.347606265663	465.410252681996	798.724169081149	385.365760839972	1272.26091504833	893.963672844696	874.681430637896	965.888012672815	1081.73137737687	24.6093482698912	0	16.732870934105	1.67757151541509	26.2980740318058	66.7077211165181	34.4649682344925	332.249840852819	13.3181924796178	45.0516999826766	95.9023490717883	78.191964949743	31.8120159148652	14.3729342915504	55.1026754706794	41.8100413602486	34.1786743416285	3.80421483265431	0	ADC	ADC	enzyme					11.4406501548711	10.0508718211242	5.43082698754293E-11	2.33612852872754E-09
OAR11:40730131-40730523	1.9621317371409	315.054259497128	0	35.5971939450083	716.13489263971	260.663737418864	605.054646717613	734.858293708415	668.743113263698	354.067018842817	268.409475748594	5.65799792939681	2660.73070953426	2056.67533732918	762.29392365484	0	58.8876028965024	22.3104945788067	2.23676202055346	4.04585754335474	0	7.65888182988721	655.479324035426	37.7348786922504	0	102.877065367918	56.4719746859255	9.7883125891893	20.5327632736434	0	30.4073028074535	0	0	0	K1C25_BOVIN	KRT25	other					11.8647755900995	9.99138997061009	1.61566981610364E-10	6.18426833101617E-09
OAR1:68400081-68400813	35.3183712685363	0	108.572534144725	82.4356070305456	89.5168615799638	190.634673634691	7.40128008217263	0	1.88378341764422	118.348368176743	0	0	444.098739617475	141.552553581361	511.82592016825	36.0937107958405	7.68099168215249	1.85920788156723	0.559190505138364	0	2.47065633764882	13.4030432023026	0	0	0	38.3609396287153	13.0319941582905	7.34123444189197	18.4794869462791	26.4492842259261	22.8054771055901	14.0735717877294	0	0	ENSBTAG00000040248	LOC53756						10.825520904132	9.79672641080523	0.0000293208681078546	0.000201990298131851
OAR3:134278358-134283199	570.980335508003	573.149556825284	1403.30000382057	1543.79409529931	2996.51955878571	4026.67116758991	2318.45098574058	2704.27852084697	4970.36254745428	7990.47102330496	8105.07146935504	5070.98064422189	14850.2756799913	10578.971725007	5789.80384871176	851.483450138236	238.110742146727	524.296622601958	30.1962872774717	386.379395390378	647.31196046399	672.066880572603	1190.68721246802	379.568485669107	418.715799838994	1246.73053793325	789.521646089766	185.977939194597	242.286606628992	33.0616052824077	199.547924673914	0	13.3147519142901	85.4491200185159	SCN8A	SCN8A	ion channel					11.4437110644364	9.75524825978848	5.83739646587124E-17	7.4665165295548E-15
OAR3:184614132-184615619	11.7727904228454	3.55993513556077	2.71431335361812	44.9648765621158	135.422944441484	3.89050354356513	14.8025601643453	357.631036271429	420.083702134661	0	7.1575860199625	541.753301739745	142.883942311709	58.286345592325	132.493943873341	8.20311608996374	2.5603305607175	92.9603940783614	8.38785757707546	2.02292877167737	24.7065633764882	0	45.1017883510614	19.9772887194267	0	0	0	0	2.05327632736434	0	0	0	0	0	OVCH1	OVCH1	other					11.5454755928508	9.7225057624007	0.0000580124965622368	0.000357873062547391
OAR3:103992295-103995091	58.8639521142271	1422.19408665653	1400.58569046695	149.882921873719	2729.11662611736	1317.90807538269	1419.1954557566	2694.48041026419	7390.08234741828	2659.41498407077	2975.76638779941	3670.62615669618	6270.48111699022	6203.33249518317	1687.93654523572	82.0311608996374	30.7239667286099	552.184740825467	163.283627500402	70.802507008708	763.432808333484	685.469923774906	461.541634125862	88.7879498641186	545.920599790081	395.815149805381	188.963915295212	332.802628032436	129.356408623953	116.81767199784	47.5114106366461	0	9.51053708163578	39.0093808780181	F1MP41_BOVIN	ASTL	peptidase					11.3230335733345	9.63456363596434	9.50908847206349E-15	8.5855881739825E-13
OAR2:133299329-133300196	23.5455808456909	58.7389297367528	230.716635057541	73.0679244134381	252.483455738359	171.182155916866	148.025601643453	78.384884662231	131.864839235095	147.690938799076	447.349126247656	708.664240656951	1056.18265465547	424.657660744082	377.516990762397	13.124985743942	0	42.7617812760462	1.11838101027673	84.9630084104496	74.1196901294645	3.82944091494361	97.7205414272997	6.6590962398089	0	69.7471629613006	47.7839785803985	12.2353907364866	22.5860396010078	2.20410701882718	3.80091285093169	14.0735717877294	0	0	bta-mir-10b	MIR1B						11.0417701537457	9.56945993180256	2.92415615971529E-08	5.41833869741115E-07
OAR12:74676558-74677888	149.122012022709	72.9786702789958	5.42862670723625	429.039863863521	142.308856870712	106.988847448041	59.2102406573811	945.517671238161	22.6054010117306	202.463737294097	196.833615548969	301.28838974038	521.33330302921	141.552553581361	1793.20570612139	42.6562036678114	102.4132224287	115.270888657168	3.35514303083018	0	124.768145051265	53.6121728092105	10.5237506152477	31.0757824524415	0	8.71839537016258	17.375992211054	9.7883125891893	14.3729342915504	0	34.2082156583852	0	0	0	bta-mir-2284n	MIR2284N						11.3478855675085	9.55611416211242	1.19578058155349E-08	2.50054988368727E-07
OAR14:50165289-50165567	31.3941077942545	163.757016235796	0	5.62060957026447	190.510243875307	173.127407688648	38.8567204314063	4.89905529138944	128.097272399807	267.01739266323	119.889565834372	0	1311.0567139142	202.614439439987	388.406903957466	0	0	46.4801970391807	1.11838101027673	40.4585754335474	21.0005788700149	9.57360228735901	40.5916095159553	26.6363849592356	98.0536999622962	1.74367907403251	4.3439980527635	26.9178596202706	6.15982898209302	13.2246421129631	1.90045642546584	0	0	0	LYPD4_BOVIN	LYPD4	other					11.3303977563422	9.54138758428816	9.28348844832221E-08	1.45548788757199E-06
OARX:57227856-57228708	39.2426347428181	299.034551387105	5.42862670723625	43.0913400386943	243.302239166055	163.401148829735	125.821761396935	487.456001493249	442.689103146392	713.02446612269	353.405809735648	835.261944327204	1023.35796520549	435.759821809287	381.14696182742	8.20311608996374	7.68099168215249	57.6354443285841	35.7881923288553	18.2063589450963	48.7954626685641	89.9918615011747	79.6798260868751	53.2727699184712	18.5506999928668	43.5919768508129	117.287947424615	39.1532503567572	2.05327632736434	2.20410701882718	5.70136927639753	0	5.70632224898147	20.433485221819	SLC7A3	SLC7A3	transporter					10.8305184496703	9.50018766972254	1.93821705701913E-09	5.29353978793355E-08
OAR19:55387004-55388448	103.992982068468	194.906448671952	81.4294006085437	384.074987301405	516.443432192099	1120.46502054676	259.969962886314	960.214837112329	346.616148846537	865.605833358821	998.483249784769	2541.85556978152	3025.66402165471	1146.29812998239	1858.5451852918	0	168.981817007355	39.0433655129118	310.90992085693	159.811372962512	213.711773206623	202.960368492011	52.6187530762383	71.0303598912949	0	240.627712216487	21.7199902638175	68.5181881243251	43.1188028746512	2.20410701882718	26.6063899565218	108.567553791055	24.727396412253	52.0125078373575	A5D795_BOVIN	HRH1	G-protein coupled receptor					10.0963267251435	9.47359320822959	2.44868482440238E-10	8.92752099043994E-09
OAR15:33363940-33365167	13.7349221599863	202.916302726964	81.4294006085437	95.550362694496	330.523796602943	7.78100708713026	72.1624808011832	24.4952764569472	222.286443282018	99.7647401159319	129.73124661182	213.58942183473	502.024662176276	360.820234619155	346.662236709701	0	0	24.169702460374	0	72.8254357803854	17.2945943635417	128.286270650611	27.0610730106368	0	0	1.74367907403251	4.3439980527635	2.44707814729732	8.21310530945736	13.2246421129631	5.70136927639753	0	0	0	E1BAF5_BOVIN	BSX	transcription regulator					11.2161013663027	9.44513799267599	1.00656000447493E-06	0.0000110433806352292
OAR22:10235973-10237928	37.2805030056772	238.515654082572	35.2860735970356	0	91.8121657230398	3.89050354356513	127.672081417478	313.539538648924	440.805319728748	110.523682677454	579.764467616963	55.1654798116189	420.928370593955	385.800097015866	208.723336238825	0	2.5603305607175	3.71841576313445	3.35514303083018	2.02292877167737	4.94131267529763	5.74416137241541	100.72732731737	22.1969874660297	0	31.3862233325853	145.523934767577	0	22.5860396010078	0	0	0	0	0	LIPN	LIPN	enzyme					11.2046963723759	9.43553378726396	7.36289893102266E-07	8.41992987386189E-06
OARX:27584850-27585725	68.6746107999317	307.934389226007	27.1431335361812	37.4707304684298	29.8389538599879	163.401148829735	42.5573604724926	63.6877187880627	359.802632770046	91.9400546166432	7.1575860199625	0	67.5802429852679	49.9597247934215	9.07492766255762	0	15.361983364305	39.0433655129118	1.11838101027673	0	32.1185323894346	0	1.50339294503538	28.8560837058386	0	6.97471629613006	0	0	14.3729342915504	8.81642807530871	1.90045642546584	0	0	0	ENSBTAG00000046838	LOC537655						11.1942723293114	9.42675564573594	0.000199670352066479	0.00104371572086836
OAR2:203231460-203233491	72.5988742742135	290.134713548203	127.572727620052	52.4590226558017	137.71824858456	112.824602763389	253.493842814413	342.933870397261	1051.15114704547	1184.46176745484	841.016357345594	1264.56253722019	405.481457911608	630.047640450371	938.347520308458	0	51.2066112143499	55.7762364470168	0.559190505138364	6.06878631503212	29.6478760517858	26.8060864046052	320.222697292536	59.9318661582801	55.6520999786005	50.5666931469429	156.383929899486	7.34123444189197	6.15982898209302	8.81642807530871	39.9095849347827	0	0	0	ENSBTAG00000003731							11.1529950291324	9.39199581400623	6.80528436901737E-12	3.6650635010543E-10
OAR3:162214778-162215956	317.865341416827	83.6584756856782	76.0007739013075	176.11243320162	530.215257050555	406.557620302556	447.777444971444	1577.4958038274	1248.94840589812	1429.96127499502	554.712916547094	490.831320375173	1645.09620066995	932.581529477201	1557.25758689489	1.64062321799275	112.65454467157	107.834057130899	15.0981436387358	30.3439315751606	103.76756618125	201.045648034539	51.1153601312029	215.310778420488	0	104.620744441951	91.2239591080335	31.8120159148652	71.8646714577519	35.2657123012348	133.031949782609	6.03153076616974	17.1189667469444	13.0031269593394	T194A_BOVIN	TMEM194A	other					10.8245994405777	9.3676710047324	2.06197956112414E-12	1.3024413285471E-10
OAR7:55099487-55104240	1077.21032369036	3155.88249767463	2076.44971551787	1060.42167225656	2341.21022593751	4240.64886248599	3090.03443430707	5888.6644602501	6466.08658106379	7574.29556331154	9591.16526674975	11088.9686918766	33385.605466765	20873.4505727181	13665.9335670455	621.796199619252	440.376856443409	1333.0520510837	104.009433955736	960.891166546752	519.455494990664	1344.13376114521	1817.60207054777	663.689925234287	270.31019989606	1945.94584662029	2404.4029222046	543.251348700006	583.130476971473	268.901056296916	499.820039897517	0	19.0210741632716	0	ENSBTAG00000005429	BCL2L1	other					11.0924197296426	9.35339188116682	7.32782262347274E-17	9.07054431029703E-15
OAR14:59235842-59236589	988.914395519016	2465.25508137584	3965.61180963608	1519.43812049483	4914.2461703257	4635.53497215785	3933.78036367475	6878.27362911077	12920.8704616217	15365.2371063846	12103.4779597566	22657.4527082695	20162.0827786334	22680.3272860802	19551.0241562141	100.078016297558	412.213220275517	1513.39521559572	1746.91113805225	1306.81198650358	1445.33395752456	2044.92144857989	811.080493846588	1329.59954921518	908.984299650475	2034.87347939594	1483.47533501874	677.840646801359	591.34358228093	495.924079236115	961.630951285717	2.01051025538991	0	9.28794782809955	ENSBTAG00000047953	NLRP2	other					10.964927824988	9.23946329216812	9.33246118964108E-16	9.87889288274489E-14
OAR17:44091511-44092051	9.81065868570452	21.3596108133646	67.8578338404531	14.9882921873719	48.2013870045959	134.222372252997	5.55096006162947	9.79811058277887	39.5594517705286	141.822424674609	41.1561196147844	431.422342116507	27.0320971941072	47.1841845271203	36.2997106502305	0	5.12066112143499	9.29603940783614	17.3349056592893	4.04585754335474	21.0005788700149	0	27.0610730106368	2.21969874660297	7.95029999694293	17.4367907403252	0	0	10.2663816368217	2.20410701882718	1.90045642546584	0	0	0	E1BAI9_BOVIN							10.8336286414808	9.12305569808906	0.0010313513799519	0.00416365419382452
OAR21:24022283-24022897	113.803640754172	101.458151363482	65.143520486835	52.4590226558017	199.691460447611	305.404528169863	231.290002567895	53.8896082052838	13.1864839235095	92.9181403040542	105.574393794447	783.632713221458	251.012331088138	147.103634113963	23.5948119226498	0	2.5603305607175	72.5091073811219	1.11838101027673	8.09171508670949	13.5886098570685	0	97.7205414272997	6.6590962398089	0	40.1046187027478	19.5479912374357	0	20.5327632736434	0	17.1041078291926	0	0	0	ENSBTAG00000008684	LOC51827						10.7416989342088	9.04564120775481	1.81808522580443E-06	0.00001826295165633
OAR11:13910257-13910498	7.84852694856362	32.039416220047	138.429981034524	24.3559748044794	199.691460447611	0	149.875921663996	0	940.007925404466	640.646125254269	128.836548359325	207.931423905333	42.4790098764541	33.3064831956143	103.454175353157	0	0	20.4512866972395	0	16.183430173419	30.8832042206102	202.960368492011	30.0678589007076	0	0	3.48735814806503	0	0	6.15982898209302	0	3.80091285093169	0	0	0	ENSBTAG00000046944							10.6857915865056	8.9985613360047	2.58017610725231E-07	3.46787417427458E-06
OAR20:23289106-23290851	36.2994371371067	1.77996756778039	0	48.7119496089587	57.3826035768998	81.7005744148677	52.73412058548	142.072603450294	13.1864839235095	71.4002551810101	134.204737874297	545.996800186792	712.488847473253	185.96119784218	324.882410319563	0	5.12066112143499	3.71841576313445	0.559190505138364	0	22.2359070388394	11.4883227448308	203.709744052294	24.4166862126326	0	12.2057535182276	0	2.44707814729732	2.05327632736434	0	1.90045642546584	0	0	0	TFAP2D	TFAP2D	transcription regulator					10.5264494617731	8.86437849412474	0.0000091122794650608	0.0000736515942649912
OAR1:235727294-235727990	0	0	0	0	64.2685160061278	0	88.8153609860716	205.760322238356	0	499.801786267071	737.231360056138	4.24349844704761	405.481457911608	355.269154086553	620.725052118941	0	2.5603305607175	0	0	16.183430173419	0	24.8913659471334	70.6594684166629	28.8560837058386	0	94.1586699977558	108.599951319088	7.34123444189197	6.15982898209302	0	0	0	0	0	ENSBTAG00000038069	LOC13829						10.508013383465	8.8488533755495	2.24064983477228E-07	0.0000030734347018695
OAR14:33493330-33493807	7.84852694856362	94.3382810923605	16.2858801217087	31.8501208981653	45.9060828615199	120.605609850519	227.589362526808	186.164101072799	331.545881505383	248.433764602419	595.869036161878	439.909339010602	283.837020538125	455.188603673396	355.737164372259	93.5155234255866	0	7.43683152626891	0	40.4585754335474	14.8239380258929	76.5888182988721	39.0882165709199	37.7348786922504	7.95029999694293	47.0793349988779	19.5479912374357	0	6.15982898209302	15.4287491317902	13.3031949782609	0	0	0	Q32LC5_BOVIN	CMTM2	cytokine					10.3998317804375	8.75775307826318	1.57170372197321E-07	2.27800570619139E-06
CL39545Contig1	34.3373053999658	119.257827041286	76.0007739013075	11.2412191405289	128.537032012256	0	99.9172811093305	0	340.964798593604	120.793582395271	26.8409475748594	0	45.3753060043942	104.082759986295	49.0046093778112	50.0390081487788	11.5214875232287	15.8032669933214	0	24.2751452601285	0	3.82944091494361	12.7788400328007	0	0	0	2.17199902638175	1.22353907364866	14.3729342915504	0	5.70136927639753	0	0	0	Q2T9Y3_BOVIN	PDHA2	enzyme					10.3354858266039	8.70356701187693	0.000480419328552664	0.00218617144202634
OAR14:54718524-54719891	0	16.0197081100235	38.0003869506537	0	126.24172786918	13.616762402478	25.9044802876042	97.9811058277887	205.33239252322	217.135022605264	144.941116904241	330.992878869713	727.9357601556	330.289291689842	137.938900470876	0	0	14.8736630525378	0	0	1.23532816882441	139.774593395442	39.0882165709199	28.8560837058386	0	5.23103722209754	56.4719746859255	14.6824688837839	4.10655265472868	0	0	0	0	0	VGLU1_BOVIN	SLC17A7	transporter					10.040806488265	8.45541599011793	2.43314725030199E-06	0.0000236070651990425
