# Supplementary material for: An overview of gene expression dynamics during early ovarian folliculogenesis: specificity of follicular compartments and bi-directional dialog
Source: BMC Genomics. 2013 Dec 19;14:904. doi: 10.1186/1471-2164-14-904 (PMC3890531; doi:10.1186/1471-2164-14-904)
Supplement: Additional file 6 — Oocyte functional enrichment. [file 1471-2164-14-904-S6.xlsx]

## Sheet: Sheet0
© 2000-2012 Ingenuity Systems, Inc. All rights reserved.	Oocyte data
Category	Functions Annotation	p-Value	Predicted Activation State	Activation z-score	Notes	Molecules	# Molecules
Cancer	incidence of lymphoma	2.87E-03	Decreased	-3.682	bias	BIN3,BLM,BRCA2,DCLRE1A,DNMT1,E2F1,EAF2,EXO1 (includes EG:26909),FBXO4,FHIT,IRF8,PINX1,TGFBI,XRCC5	14
Cancer	pathological cyst	1.65E-03	Decreased	-2.219		BBS2,BMP15,CA9,CCR5,CHRNA3,CYP19A1,GBX2,GDF9,HNF1B,HOXD11,KIT,LGALS3,MOS,NOBOX,OVOL1,PRL,PSEN1,TBPL2,TFAP2B,UOX,YBX2	21
Cell Cycle	arrest in G2 phase	1.13E-03				AURKA,BLM,CALCR,CCNB1,CDC25B,CDC25C,CKS1B,CKS2,E2F4,EGFR,FHIT,MAP2K1,MAP2K6,MASTL,mir-17,MMS22L,NRG1 (includes EG:3084),PLK1,POLB,PTTG1,RASSF1,RRM2B,SFN,USP2,VPRBP	25
Cell Cycle	arrest in meiosis	6.59E-04				BCL2L11,CKS2,CPEB1,DMRTC2,FKBP6,MOS,PIWIL2,PLD6,PSMC3IP,RPS6KA3,SCMH1,SMC1B,SPO11 (includes EG:23626),TDRD5	14
Cell Cycle	checkpoint control	4.73E-05		0.625	bias	BUB1 (includes EG:100307076),BUB1B,CCNB1,CDC25A,CDC25C,CDC6 (includes EG:23834),CKS1B,CKS2,DBF4 (includes EG:10926),E2F1,ERCC3,EXO1 (includes EG:26909),HELB,KNTC1,MXD1,NDC80,PTTG1,RAD17 (includes EG:19356),RAD50,RAE1	20
Cell Cycle	delay in mitosis of tumor cell lines	4.32E-06	Decreased	-2.200	bias	CCNB1,CDC25B,CDC25C,CENPE,DLGAP5,PLK1,PTTG1,TOP2B	8
Cell Cycle	entry into mitosis	4.39E-03	Increased	2.579		AURKA,CDC25A,CDC25B,CDC25C,NAE1,NRG1 (includes EG:3084),ORC2 (includes EG:18393)	7
Cell Cycle	G2 phase	2.70E-04		0.365	bias	ABCB1,AURKA,BLM,CALCR,CAMK2A,CCNB1,CDC25A,CDC25B,CDC25C,CENPF,CKS1B,CKS2,CLSPN,CRH,DTL,E2F4,EGFR,ELAC2,FHIT,GRB10,KPNA2,MAP2K1,MAP2K6,MASTL,MELK,mir-17,MMS22L,MXD1,NRG1 (includes EG:3084),PLK1,POLB,PTTG1,RAD17 (includes EG:19356),RASSF1,RRM2B,SFN,USP2,VPRBP	38
Cell Cycle	M phase	5.62E-12	Increased	2.355	bias	ANLN,AURKA,AURKC,BRCA2,BUB1B,CALM1 (includes others),CCNB1,CDC14A,CDC25B,CDCA8,CENPE,CENPF,CENPV,CETN2,CHMP3,CKS2,DIAPH3,DLGAP5,ESPL1,FKBP6,IGF1R,INSL6,KIF23,KIF4A,MAEL,MAP2K1,MAPRE1,MASTL,MOS,MPHOSPH9,NEDD4L,NME1 (includes EG:18102),NUF2,OVOL1,PDXP,PIWIL2,PLK1,POLB,PRC1 (includes EG:233406),PTTG1,RAB11A,RAB11FIP4,RAB35,RACGAP1,RALA,RASSF1,TOP2B,TRIP13,UVRAG,WEE2,XRCC5	51
Cell Cycle	pachytene	4.29E-03				FKBP6,INSL6,OVOL1,TRIP13	4
Cell Cycle	S phase	3.21E-03		0.578		AGK,AGT,BCL2L1,CDC25A,CDC25C,CDC6 (includes EG:23834),CDH1,CKS2,COPS5,DBF4 (includes EG:10926),E2F1,E2F4,EGFR,EZH2,F2,FGF2,GFI1,GRB10,ID3,LSM10,MAP2K1,MCM10 (includes EG:307126),MXD1,NAE1,NRG1 (includes EG:3084),ORC2 (includes EG:18393),PAX6,POLA1,PSEN1,RAD17 (includes EG:19356),RASSF1,SH2B3,SLBP,TBPL1,UBE2L3,UHRF1,VPRBP,XRCC5,ZBTB10	39
Cell Cycle	S phase checkpoint control of embryonic cell lines	6.94E-03				CKS1B,CKS2	2
Cell Cycle	segregation of chromosomes	1.76E-06		1.129		BRCA2,BUB1 (includes EG:100307076),CCNB1,CDC14A,CENPE,CENPF,CENPH,CENPW,ESPL1,EXO1 (includes EG:26909),KIF2C,NCAPD3,NCAPG,NCAPH,NDC80,NUF2,PLK1,PTTG1,RIOK3,SGOL1,SMC2,TPX2	22
Cell Cycle	spindle checkpoint of cells	1.99E-03		0.000		BUB1 (includes EG:100307076),CENPE,CEP192,DLGAP5,MASTL,PLK1,TTK,USP44	8
Cell Death and Survival	cell death of germ cells	1.50E-04	Decreased	-2.184	bias	BOLL,CPEB1,CSNK2A2,CYP19A1,DDX25,DDX4,DMRTC2,ETV5,EXO1 (includes EG:26909),FIGLA,HSPA2,INSL6,KDM4D,KIT,NR1H2,PIWIL2,PLD6,SPO11 (includes EG:23626),TBPL1,TDRD5,TDRD6,TDRD7,UGT8,XRCC5,YBX2	25
Cell Morphology	formation of cellular protrusions	5.51E-04	Increased	4.076	bias	ADCYAP1 (includes EG:11516),AFG3L2,AGER,AGT,ARHGEF7,ATXN2,B9D2,BBS2,CCKAR,CDC42BPA,CDH1,CHL1,CHRNA1,CHRNA3,CNTNAP2,CRH,CSNK2A2,CYP19A1,DGKG,DIAPH3,DKK3,DLX5,DYNC2LI1,E2F4,EGFR,EPHA4,EVI5L,FEZ1,FGF2,FIGF,FYN,GAP43,GAS7,GDA,GH1,GRP,ICAM5,IGF1R,IGSF9,ITPR1,KALRN,KIAA1598,KIF23,KIT,KLF7,LCP2,LHX1,LIFR,MAP2K1,MAPT,MCF2,MNX1,MTMR12,MUSK,NCK1,NCKIPSD,NEFL,NEUROD1,NME1 (includes EG:18102),NR2E1,NRG1 (inc…	95
Cell-To-Cell Signaling and Interaction	adhesion of breast cancer cell lines	2.77E-03	Increased	2.182	bias	ALOX15B,CDH1,CDH3,CYP2J2,DBF4 (includes EG:10926),EGFR,IGF1R,LGALS3,NME1 (includes EG:18102),NRG1 (includes EG:3084),PRKCA,TJP1,ZEB1	13
Cellular Assembly and Organization	alignment of chromosomes	1.03E-05		1.425	bias	AURKA,CENPE,DLGAP5,KIF18A,KIF2C,NCAPD3,NCAPG,PLK1,SGOL1,TTK	10
Cellular Assembly and Organization	chromosomal congression of chromosomes	4.29E-03	Increased	2.000	bias	CENPE,KIF18A,KIF2C,NDC80	4
Cellular Assembly and Organization	formation of chromatin	2.75E-03		1.091	bias	BLM,BRDT,CENPV,CHAF1A,EZH2,HDAC7,HIRIP3,KLF1,SATB1	9
Cellular Assembly and Organization	formation of chromosome components	2.71E-04		0.440	bias	BLM,BRCA2,BRDT,CENPV,CHAF1A,CPEB1,EXO1 (includes EG:26909),EZH2,HDAC7,HIRIP3,KLF1,SATB1,STAG3,TEX12	14
Cellular Assembly and Organization	microtubule dynamics	1.67E-04	Increased	4.401	bias	ADCYAP1 (includes EG:11516),AFG3L2,AGER,AGT,ARHGEF7,ATXN2,B9D2,BARHL2,BBS2,CCKAR,CCR5,CDC25B,CDC42BPA,CDH1,CENPE,CENPF,CENPJ,CEP192,CHL1,CHRNA1,CHRNA3,CNTNAP2,CRH,CRYAB,CSNK2A2,CYP19A1,DGKG,DIAPH3,DKK3,DLGAP5,DLX5,DYNC2LI1,E2F4,EGFR,EPB41,EPHA4,EVI5L,EYA1,F2,FEZ1,FGF2,FHIT,FIGF,FLT1,FYN,GALK2,GAP43,GAS7,GDA,GH1,GPR12,GRP,HAUS8,HOOK3,ICAM5,IGF1R,IGSF9,ITPR1,KALRN,KIAA1598,KIF18A,KIF23,KIF2C,KIF4A,…	133
Cellular Assembly and Organization	organization of chromosomes	8.59E-05				BLM,BNC1,BRCA2,BRDT,CDCA8,CENPH,CENPV,EZH2,HDAC7,KIF4A,KLF1,SATB1	12
Cellular Assembly and Organization	organization of cytoplasm	1.87E-04	Increased	4.702	bias	ABR,ADCYAP1 (includes EG:11516),AFG3L2,AGER,AGT,ARHGAP1,ARHGEF7,ATXN2,B9D2,BARHL2,BBS2,CCKAR,CCR5,CDC25B,CDC42BPA,CDH1,CENPE,CENPF,CENPJ,CEP192,CEP68,CHL1,CHRNA1,CHRNA3,CNTNAP2,COG2 (includes EG:22796),CRH,CRHR2,CRYAB,CSNK2A2,CYP19A1,DGKG,DIAPH3,DKK3,DLGAP5,DLX5,DOCK2,DOPEY2,DYNC2LI1,E2F4,EGFR,EPAS1,EPB41,EPB41L5,EPHA4,EPS8,ESPL1,EVI5L,EYA1,F2,FEZ1,FGF2,FHIT,FIGF,FLT1,FYN,GALK2,GAP43,GAS7,GDA,GH1…	167
Cellular Assembly and Organization	organization of cytoskeleton	6.27E-04	Increased	4.631	bias	ABR,ADCYAP1 (includes EG:11516),AFG3L2,AGER,AGT,ARHGAP1,ARHGEF7,ATXN2,B9D2,BARHL2,BBS2,CCKAR,CCR5,CDC25B,CDC42BPA,CDH1,CENPE,CENPF,CENPJ,CEP192,CHL1,CHRNA1,CHRNA3,CNTNAP2,CRH,CRHR2,CRYAB,CSNK2A2,CYP19A1,DGKG,DIAPH3,DKK3,DLGAP5,DLX5,DOCK2,DYNC2LI1,E2F4,EGFR,EPB41,EPB41L5,EPHA4,EPS8,EVI5L,EYA1,F2,FEZ1,FGF2,FHIT,FIGF,FLT1,FYN,GALK2,GAP43,GAS7,GDA,GH1,GPR12,GRP,HAUS8,HOOK3,ICAM5,IGF1R,IGSF9,INA,ITPR1…	149
Cellular Assembly and Organization	organization of nucleus	6.74E-05				BLM,BNC1,BRCA2,BRDT,CDCA8,CENPH,CENPV,CHAF1A,EZH2,HDAC7,KIF4A,KLF1,NDC80,NUP133 (includes EG:234865),RALBP1,SATB1,TOP1,TPX2,TTK	19
Cellular Development	differentiation of cells	1.84E-06	Increased	3.685	bias	ABCG2,ADCYAP1 (includes EG:11516),AGER,AGT,ALOX12,ARHGAP26,ARL4A,ARPP21,ASPM,ATN1,ATOH7,ATXN2,BARHL2,BARX2,BCL2L1,BCL2L11,BHLHE22,BLM,BMP6,BMPER,BNIP3,BOC,BRCA2,BTG4,CALCA,CALCR,CAMK1,CASR,CBFA2T2,CBS,CCL1,CCR5,CDC25A,CDH1,CDK5R2,CDK5RAP1,CDO1,CDX1,CENPF,CHL1,CIAPIN1,CITED2,CLIC4,COL11A2,COL2A1,CTSB,CUX1,CYP19A1,CYP26A1,DDX4,DISP1,DKK1,DLL3,DLX5,DLX6,DNMT1,DNMT3B,DOCK2,E2F1,E2F4,EBF3,EGFR,EGLN3,E…	256
Cellular Development	specification of cells	7.87E-05		-0.106		ATXN2,DISP1,FGF2,FOXA2,GFI1,ISL1,ISL2,JAG1,LHX4,NEUROG2,NKX6-1,PAX6,PSEN1,PTF1A	14
Cellular Growth and Proliferation	proliferation of cells	1.91E-03	Increased	5.457		ABCB1,ABCC2,ABCG2,ACSL6,ADC,ADCYAP1 (includes EG:11516),ADIPOR2,ADRA1D,AGER,AGK,AGT,AHSG,AK4,AKIRIN2,AKT1S1,ALK (includes EG:11682),ALOX12,ALOX15B,APEX2,ARHGAP1,ARNTL2,ATP2A2,AURKA,B4GALT6,BCAT1,BCL2L1,BCL2L11,BIN3,BLM,BMP15,BMP6,BNC1,BNIP3,BRCA2,BTG4,BTRC,BUB1 (includes EG:100307076),BUB1B,CA12,CA9,CACNA2D2,CALCA,CALCR,CALM1 (includes others),CAMK2A,CASR,CBLL1,CBS,CCKAR,CCNB1,CCNO,CCR5,CD46,CDC1…	408
Cellular Movement	cytokinesis	8.13E-06		1.153	bias	ANLN,AURKA,AURKC,BRCA2,CALM1 (includes others),CCNB1,CDC14A,CENPV,CETN2,CHMP3,DIAPH3,IGF1R,KIF23,KIF4A,MAPRE1,MASTL,MOS,NEDD4L,NME1 (includes EG:18102),PDXP,PLK1,PRC1 (includes EG:233406),RAB11A,RAB11FIP4,RAB35,RACGAP1,RALA,UVRAG	28
DNA Replication, Recombination, and Repair	DNA replication	9.05E-05	Increased	2.073		BRCA2,CDC25A,CDC6 (includes EG:23834),DBF4 (includes EG:10926),DSCC1,DUT,E2F1,EGFR,FGF2,FHIT,FYN,HELB,ID3,IGF1R,KAT7,KIN,LIG1,NAE1,NPM2,NRF1,NUP98,ORC1 (includes EG:18392),ORC2 (includes EG:18393),ORC5 (includes EG:26429),PCNA,PLK1,POLA1,POLB,POLD3,POLG2,POLM,PPARGC1A,RAD17 (includes EG:19356),RFC3,RNASEH1,RPAIN,RRM2B,TBC1D3 (includes others),TMPO,TOP1,VPRBP,XRCC5	42
DNA Replication, Recombination, and Repair	metabolism of DNA	1.69E-03	Increased	2.305		ABCB1,ADCYAP1 (includes EG:11516),ADRA1D,BCL2L1,BNIP3,BRCA2,CALCA,CDC25A,CDC6 (includes EG:23834),CIDEA,CRYAB,DBF4 (includes EG:10926),DIABLO,DNASE1L3,DSCC1,DUT,E2F1,EGFR,EXO1 (includes EG:26909),FGF2,FHIT,FYN,GZMA,HELB,HSD17B10,ID3,IGF1R,KAT7,KIN,KPNA2,LIG1,NAE1,NPM2,NRF1,NRG1 (includes EG:3084),NUP98,ORC1 (includes EG:18392),ORC2 (includes EG:18393),ORC5 (includes EG:26429),PCNA,PLK1,POLA1,POLB…	61
DNA Replication, Recombination, and Repair	repair of DNA	2.40E-05	Increased	2.933	bias	APLF,ARHGAP1,ATXN3,BCL2L1,BLM,BRCA2,CCNO,CEBPG,CETN2,COPS5,DCLRE1A,E2F1,EGFR,ENDOV,ERCC3,EXO1 (includes EG:26909),EYA1,FANCL,FGF2,KIT,KPNA2,LIG1,NAE1,NEIL3,NR4A1,OBFC2A,PCNA,POLA1,POLB,POLG2,RAD50,RNF168,RPAIN,RRM2B,SETMAR,SUV420H1,TDP1 (includes EG:104884),TOP1,TRIP13,USP1,UVRAG,XRCC5	42
Gene Expression	expression of RNA	5.94E-08	Increased	3.070		ADCYAP1 (includes EG:11516),ADH1A,AGER,AGT,AKIRIN2,ALX1,ANKRD49,ARNTL2,ASPM,ATN1,ATXN3,BARHL2,BARX2,BHLHE22,BLM,BMP15,BMP6,BNC1,BRCA2,BRD7,BRPF1,BSX,BTRC,CALCA,CALCR,CASR,CBFA2T2,CBX8,CCR5,CDC25B,CDH1,CDK8,CDX1,CEBPG,CENPF,CENPJ,CEP290,CHAF1A,CITED2,COL2A1,COPS5,CPEB1,CPEB3,CRHR2,CUX1,CUX2,CYP19A1,CYP24A1,DDX20,DDX25,DKK1,DKK3,DLX4,DLX5,DLX6,DMBX1,DMRT2,DNMT1,DNMT3B,DYRK1B,E2F1,E2F4,EAF2,EBF3,EGF…	283
Molecular Transport	transport of molecule	1.38E-04	Increased	5.918	bias	ABCA4,ABCB1,ABCB10,ABCB9,ABCC2,ABCC8,ABCF2,ABCG2,ABCG5,ABCG8,ACSL3,ACSL6,ADCYAP1 (includes EG:11516),ADIPOR2,AGT,ANK1,ANO2,AP1M2,APBA1,APOB,AQP8,ARF5,ARFIP1,ATP2A2,ATP6V0A4,ATP6V1B1,ATP6V1B2,ATP6V1C1,ATP6V1E1,BCL2L11,CA9,CACNA1E,CACNA2D2,CALCR,CAMK1,CAMK2A,CASR,CCKAR,CCR5,CCT8L2,CENPF,CEP290,CFTR,CHMP3,CHRNA1,CHRNA3,CHRNA9,CLIC4,CNGA3,COG2 (includes EG:22796),CROT,CUBN,DDX25,DISP1,DOPEY2,EIF4ENIF…	172
Organ Development	development of ovary	3.35E-04	Increased	2.923	bias	BCL2L1,BMP15,BRCA2,CPEB1,CYP19A1,ERMP1,FANCL,FIGLA,GDF9,IMMP2L,KIT,LHX8,mir-17,NOBOX,PCNA,PLG,PSMC3IP,SOHLH2,SPO11 (includes EG:23626),TAF4B,TBPL2,YBX2,ZGLP1,ZP2,ZP3	25
Organ Morphology	abnormal morphology of ovary	2.87E-03				BMP15,BRCA2,CFTR,CYP19A1,EXO1 (includes EG:26909),FANCL,FIGLA,GDF9,SPO11 (includes EG:23626),TAF4B,TBPL2,TEX12,YBX2,ZP3	14
Organismal Development	development of body axis	9.58E-06	Increased	2.586	bias	ABCA4,ALX1,ANKRD11,APOB,ARL6,ATOH7,BBS2,BCL2L11,BIN3,BMP6,BMPER,CBS,CCL1,CDHR1,CDO1,CDX1,CEP290,CHST11,CHST6,CLIC4,CNGA3,COL2A1,CRYAB,CYP26A1,DISP1,DKK1,DLX5,DLX6,DYNC2LI1,E2F1,EBF3,EGFR,EGLN3,ELOVL4,EPAS1,EYA1,FAT3,FGF2,FIGF,FOXA2,GJA8,GNGT1,HES1 (includes EG:15205),HEY1,HHEX,HNF1B,HOXA1,HOXC13,HOXD11,HRG,ID3,IFT52,ISL1,JAG1,JAM3,LAMA3,LHX1,LHX2,LHX8,LMO7,LRAT,MAPT,MSX1,MYF5,NDST1,NEUROD1,NEUROG…	94
Organismal Development	size of body	2.94E-04	Increased	9.402	bias	AFG3L2,AGER,AGT,AKAP6,APBA1,APRT,ARHGAP1,ATN1,ATP2A2,ATXN2,BBS2,BCL2L11,BMPER,BRCA2,BSX,CACNA2D2,CASR,CBFA2T2,CBS,CDO1,CEP290,CERS3,CFTR,CHRM3,CHRNA3,CKS1B,CLIC4,CNTNAP2,COL11A2,COL2A1,COPS5,CPB2,CRH,CUX1,CYP24A1,DERL2,DGAT2,DIABLO,DLL3,DLX5,DNAJC6,E2F1,E2F4,EGFR,ETV5,FABP5,FEZ1,FOXA2,FYN,GABRB3,GAP43,GCK,GFI1,GH1,GNAL,GRB10,H1F0,HAX1,HES1 (includes EG:15205),HEY1,HRH1,HSD17B2,ICMT,IGF1R,IRAK3,IT…	118
Reproductive System Development and Function	abnormal morphology of germ cells	3.82E-05				ASZ1,BMP15,CDC25B,CSNK2A2,CYP19A1,DMRTC2,ETV5,FKBP6,GDF9,INSL6,KDM4D,NOBOX,NPM2,PADI6,PIWIL1,PLD6,SOHLH2,SPO11 (includes EG:23626),TAF4B,TBPL1,TBPL2,TDRD5,USP1,USP2,ZP3,ZPBP2	26
Reproductive System Development and Function	abnormal morphology of oocytes	5.24E-05				BMP15,CDC25B,GDF9,NOBOX,NPM2,PADI6,TAF4B,TBPL2,ZP3	9
Reproductive System Development and Function	abnormal morphology of zona pellucida	2.23E-05				BMP15,GDF9,TBPL2,YBX2,ZP2,ZP3	6
Reproductive System Development and Function	development of genital organ	2.84E-05	Increased	3.506	bias	AHSG,BCL2L1,BCL2L11,BMP15,BMP6,BRCA2,CITED2,CPEB1,CYP19A1,DMRT2,DMRTC2,ERMP1,FANCL,FGF2,FIGLA,FOXA2,GDF9,HNF1B,HOXD11,IMMP2L,INSL6,KIT,LHX1,LHX8,LRP2,mir-17,NKX3-1,NOBOX,NR1H2,OVOL1,PCNA,PLG,PRL,PSMC3IP,SOHLH2,SPO11 (includes EG:23626),TAF4B,TBPL2,UGT8,WNT9B,YBX2,ZGLP1,ZP2,ZP3	44
Reproductive System Development and Function	fertility	4.93E-03	Increased	5.143	bias	ADCYAP1 (includes EG:11516),AGT,APOB,APRT,ARHGAP1,ASTL,ATN1,ATXN2,BMP15,BNC1,BTRC,CD46,CFB,CFTR,CLIC4,CPEB1,CUX1,CYP19A1,DMBX1,DNAJC6,E2F4,FIGLA,FYN,GABRG2,GDF9,H1F0,HOXD11,HSPA4L,IL11,INSL6,LDHC,MAP2K1,MC4R,MLL5,MOS,NPM2,NR1H2,OVOL1,PER1,PLG,PPYR1 (includes EG:19065),PRL,PTTG1,SCN1A,USP1,USP2,ZP3,ZPBP2	48
Reproductive System Development and Function	folliculogenesis	1.38E-03	Increased	2.923	bias	BCL2L1,BMP15,CYP19A1,ERMP1,FANCL,FIGLA,GDF9,IMMP2L,KIT,mir-17,NOBOX,PCNA,PLG,SOHLH2,SPO11 (includes EG:23626),TAF4B,TBPL2,YBX2,ZP2,ZP3	20
Reproductive System Development and Function	gametogenesis	1.12E-05		0.737	bias	ADAD1,APOB,AQP8,ARL4A,ASZ1,BCL2L1,BCL2L10,BCL2L11,BMP15,BNC1,BOLL,BRCA2,CDYL,CPEB1,CYP19A1,DAZL,DDX25,DDX4,DMRTC2,DND1,DUSP13,EAF2,ETV5,FKBP6,GDF9,HSD17B2,HSF2BP,HSPA2,HSPA4L,IMMP2L,INSL6,JAM3,KHDRBS3,KIT,MAEL,MORC1,MOS,NLRP14,NR1H2,OAZ3,OVOL1,PIWIL1,PIWIL2,PTTG1,ROS1,SCMH1,SOHLH2,SPA17,SPAG6,SPO11 (includes EG:23626),TAF4B,TBPL1,TDRD6,TDRD7,TRIP13,UGT8,YBX2,ZGLP1,ZP3,ZPBP2	60
Reproductive System Development and Function	gonadogenesis	8.95E-07	Increased	2.846	bias	ADAD1,AHSG,APOB,AQP8,ARL4A,ASZ1,AURKC,BCL2L1,BCL2L10,BCL2L11,BMP15,BNC1,BOLL,BRCA2,CDYL,CITED2,CPEB1,CSNK2A2,CYP19A1,DAZL,DDX25,DDX4,DMRT2,DMRTC2,DND1,DUSP13,EAF2,ERMP1,ETV5,FANCL,FIGLA,FKBP6,GDF9,HSD17B2,HSF2BP,HSPA2,HSPA4L,IMMP2L,INSL6,JAM3,KHDRBS3,KIT,LHX8,LRP2,MAEL,mir-17,MORC1,MOS,NLRP14,NOBOX,NR1H2,OAZ3,OVOL1,PCNA,PIWIL1,PIWIL2,PLG,PSMC3IP,PTTG1,ROS1,SCMH1,SOHLH2,SPA17,SPAG6,SPO11 (includes…	77
Reproductive System Development and Function	mass of gonad	2.33E-03	Increased	3.808	bias	AQP8,ARL4A,ASZ1,BCL2L11,BOLL,CFTR,CPEB1,CYP19A1,DDX25,DMRTC2,ETV5,GDF9,GRM5,HSPA2,NR1H2,OVOL1,PIWIL2,PLG,PRL,PTTG1,SMC1B,SPO11 (includes EG:23626),TAF4B,TBPL1,TDRD5,ZP3	26
Reproductive System Development and Function	maturation of oocytes	6.35E-03	Increased	2.425	bias	BRCA2,CCNB1,CDC25B,CPEB1,MAP2K6,MOS,NRG1 (includes EG:3084),PDE3A,SPDYA,TRIP13	10
Reproductive System Development and Function	meiosis of female germ cells	1.07E-04	Increased	2.236	bias	AURKA,CDC25B,CKS2,CPEB1,KIT,MOS,PDE3A,PPP1R2,RPS6KA3,SMC1B,SPO11 (includes EG:23626),TEX12,TRIP13	13
Reproductive System Development and Function	meiosis of germ cells	3.23E-06	Increased	2.789	bias	ASZ1,AURKA,BRCA2,BTRC,CDC25B,CKS2,CPEB1,DDX4,EXO1 (includes EG:26909),FANCL,FIGLA,HSPA2,KIT,MAEL,MOS,PDE3A,PPP1R2,RPS6KA3,SMC1B,SPO11 (includes EG:23626),TEX12,TRIP13	22
Reproductive System Development and Function	meiosis of oocytes	1.53E-03	Increased	2.236	bias	AURKA,CDC25B,KIT,MOS,PPP1R2,RPS6KA3,SMC1B	7
Reproductive System Development and Function	morphology of germ cells	1.81E-05				ASZ1,BMP15,BNC1,CDC25B,CSNK2A2,CYP19A1,DMRTC2,ETV5,FKBP6,GDF9,INSL6,KDM4D,NOBOX,NPM2,PADI6,PIWIL1,PLD6,PSMC3IP,SOHLH2,SPAG6,SPO11 (includes EG:23626),TAF4B,TBPL1,TBPL2,TDRD5,USP1,USP2,YBX2,ZP2,ZP3,ZPBP2	31
Reproductive System Development and Function	morphology of oocytes	3.18E-04				BMP15,BNC1,CDC25B,GDF9,NOBOX,NPM2,PADI6,TAF4B,TBPL2,ZP3	10
Reproductive System Development and Function	morphology of testis	8.57E-05				AQP8,ATN1,ATXN2,BCL2L11,BOLL,BRCA2,CFTR,CKS2,CYP19A1,DDX25,DMRTC2,E2F1,ETV5,EXO1 (includes EG:26909),FANCL,FGF2,FKBP6,HOXD11,INSL6,KDM4D,LHX1,LRAT,LRP2,MLL5,NKX3-1,NR1H2,NRG1 (includes EG:3084),OVOL1,PARL,PLD6,PPYR1 (includes EG:19065),ROS1,SCMH1,SPO11 (includes EG:23626),TAF4B,TBPL1,TDRD5,TDRD6,TDRD7,USP1,USP2,WNT9B,YBX2,ZPBP2	44
Reproductive System Development and Function	oogenesis	4.78E-03				BNC1,GDF9,MOS,SOHLH2,SPO11 (includes EG:23626),YBX2,ZGLP1,ZP3	8
Reproductive System Development and Function	quantity of gonadal cells	2.54E-03	Increased	3.454	bias	APOB,ARL4A,ATN1,BCL2L11,BMP15,CYP19A1,DMRTC2,EPAS1,EXO1 (includes EG:26909),FANCL,FIGLA,GDF9,MAP2K1,NOBOX,NOX5,OVOL1,PRL,SOHLH2,SPAG6,SPO11 (includes EG:23626),TAF4B,TBPL1,TEX12,USP1,YBX2,ZP2,ZP3	27
Reproductive System Development and Function	quantity of oocytes	3.72E-05	Increased	2.761	bias	BMP15,EXO1 (includes EG:26909),FIGLA,GDF9,NOBOX,SOHLH2,SPO11 (includes EG:23626),TEX12,USP1,YBX2,ZP2,ZP3	12
Reproductive System Development and Function	quantity of ovarian follicle	9.45E-04	Increased	2.911	bias	BMP15,CBS,CYP19A1,ERMP1,FLT1,GDF9,KIT,SOHLH2,SPO11 (includes EG:23626),TEX12,YBX2,ZP2,ZP3	13
Reproductive System Development and Function	spermatogenesis	9.37E-05		0.737	bias	ADAD1,APOB,AQP8,ARL4A,ASZ1,BCL2L1,BCL2L10,BCL2L11,BOLL,BRCA2,CDYL,CYP19A1,DDX25,DDX4,DMRTC2,DUSP13,EAF2,ETV5,FKBP6,HSD17B2,HSF2BP,HSPA2,HSPA4L,IMMP2L,INSL6,JAM3,KHDRBS3,KIT,MAEL,MORC1,NLRP14,NR1H2,OAZ3,OVOL1,PIWIL1,PIWIL2,PTTG1,ROS1,SCMH1,SPA17,SPAG6,SPO11 (includes EG:23626),TAF4B,TBPL1,TDRD6,TRIP13,UGT8,YBX2,ZGLP1,ZPBP2	50
Reproductive System Disease	infertility	4.10E-09		-1.463	bias	ARL6,ASZ1,BBS2,BCL2L11,BMP15,BOLL,BRCA2,CBS,CDC25B,CDO1,CEP290,CFTR,CKS2,CPEB1,CSNK2A2,CYP19A1,DDX25,DERL2,DLGAP5,DMRTC2,DNMT1,E2F1,ETV5,EXO1 (includes EG:26909),FANCL,FIGLA,FKBP6,GDF9,HOXD11,HSD17B2,HSPA2,INSL6,JAM3,LDHC,MLL5,MOS,NLRP5,NOBOX,NR1H2,OAZ3,PADI6,PDE3A,PIWIL1,PIWIL2,PLD6,PRL,ROS1,SCMH1,SMC1B,SOHLH2,SPAG6,SPO11 (includes EG:23626),STAT3,TAF4B,TBPL1,TBPL2,TDRD5,TDRD6,TDRD7,TEX12,USP1,Y…	66
Tissue Morphology	quantity of cells	7.47E-08	Increased	4.909	bias	ABCA4,ABCB1,ABCG2,ABCG8,ADCYAP1 (includes EG:11516),AGER,AGT,ALK (includes EG:11682),APEX2,APOB,ARHGAP1,ARL4A,ARNTL2,ATN1,ATOH7,ATP11C,ATXN2,BARHL2,BCL2L1,BCL2L11,BLM,BMP15,BMP6,BRCA2,BUB1 (includes EG:100307076),CACNA1E,CACNA2D2,CALCA,CALCR,CBS,CCKAR,CCL28,CCNB1,CCR4,CCR5,CDC25A,CDC25B,CDX1,CFTR,CHRNA1,CHST4,CIAPIN1,CIDEA,CITED2,CLDN15,CLIC4,CNGA3,CPB2,CRH,CRTAM,CTSB,CUX1,CUX2,CYB5R4,CYP19A1,CYP…	236
