# Supplementary material for: An overview of gene expression dynamics during early ovarian folliculogenesis: specificity of follicular compartments and bi-directional dialog
Source: BMC Genomics. 2013 Dec 19;14:904. doi: 10.1186/1471-2164-14-904 (PMC3890531; doi:10.1186/1471-2164-14-904)
Supplement: Additional file 7 — CC functional enrichment. [file 1471-2164-14-904-S7.xlsx]

## Sheet: Sheet0
© 2000-2012 Ingenuity Systems, Inc. All rights reserved.	granulosa cells data
Category	Functions Annotation	p-Value	Predicted Activation State	Activation z-score	Notes	Molecules	# Molecules
Cancer	benign neoplasia	5.80E-23	Decreased	-2.465	bias	ACTA2,ADM,ADRA1B,ADRB3,AGRN,AIG1,ALCAM,ALDH1A1,ALDH2,AMH,ANTXR2,ANXA2,ANXA5,APOA1,AR,ARHGEF2,ARIH2,ARNT,ARSE,ATM,ATP1A1,ATP1A2,BCL2,CACNB2,CALCRL,CAPN6,CCND1,CCND2,CDKN2C,CEBPD,CFD,CGRRF1,CLU,COL18A1,COL6A3,CSF2RB,CTGF,CXCL14,CYR61,DAPK1,DCLK1,DCN,DOK1,DPT,DYRK2,ECM2 (includes EG:1842),EDNRA,EDNRB,EGR1,EMCN,EPHB3,ERRFI1,ESR1,FBLN1,FBN1,FGFR1 (includes EG:14182),FGFR2,FKBP10,FMOD,FOS,FOXL2,GABBR1,…	184
Cancer	cancer of tumor cell lines	1.95E-05	Increased	2.137		ADAMTS1,AKT2,BMPR1A,CASP3,CAV1,CCL2,CDH2,COL18A1,COL4A1,DAPK1,F2R,HGF,HMOX1,IGF1,IL18 (includes EG:16173),MBD2,MYC,NOS3,NTN4,PDGFRA,SEMA4D,THBS1,TP53 (includes EG:22059),WISP1	24
Cancer	cell transformation	2.16E-07	Increased	4.243	bias	ACOX1,ADM,AKT2,ANP32A,ASPH,ATM,BCL2,BIN1,BMI1,CAT,CAV1,CCND1,CCND2,CLU,COL1A1 (includes EG:1277),COL1A2,CSF2RB,CYR61,DAPK1,DFFB,DMTF1,DNAJC3,EGR1,EIF4EBP2,ERRFI1,ESR1,ETS1,EWSR1,F2R,FGF1,FGFR1 (includes EG:14182),FGFR2,FLI1,FOS,FXN,GLI1,GLI2,GRB2,HEYL,HGF,ID2,IGF1,IL18 (includes EG:16173),IRS1,ITGB1,JUP,KRAS,LCK,LGALS1,LOX,LZTS2,MAP3K8,MET,MITF,MLLT10,MLLT4,MMP2,MN1,MYC,NBN,NGFR,NOTCH1,NR3C1,NRAS…	97
Cancer	incidence of tumor	8.79E-08	Decreased	-4.137	bias	ACOX1,AKT2,AR,ATG4C,ATM,CAV1,CCND1,CD47,CDKN2C,CFLAR,CXCR3,CYGB,DCN,DMTF1,DPH1,EGR1,EPHX1,ERRFI1,ESR1,FSHR,GRB2,HINT1,IFNAR1,IFNAR2,IL12A,IL6ST,INHA,ITIH4,KLF10,KRT10,LATS1,LZTS1,MLH1,MMP11,MYC,MYD88,NBN,NFE2L2,PAQR3,PARP4,PER2,PLA2G4A,PLCD1,PLCE1,PMS2,PRKAR1A,PRKCB,PTCH1,PTGER2,RB1,ROBO1,RORC,RYR2,SKIL,SMAD4,SSBP2,TGFBR2,THBS1,THBS2,TLR3,TNFRSF1A,TP53 (includes EG:22059),XPC	63
Carbohydrate Metabolism	metabolism of carbohydrate	3.18E-09	Increased	4.607	bias	ADRA1B,ADRB3,AGTR1,AKT2,ALDH1A1,ALDH2,ALDH5A1,ANGPT1,APOA1,APOD,APP,ASPN,AVPR1A,B3GALT1,B4GALNT1,B4GALT1,BSG,CACNA1A,CCL2,CD81,CHST1,CHST15,CHST2,CMAHP,COL11A1,CPT1A,CS,CSGALNACT1,CTGF,CYTL1,DCN,DCXR,DLK1,DSE,DYRK2,ENPP2,ETNK1 (includes EG:312828),ETNK2,EXT2,F2R,FITM2,FPGT,FSHR,FUT1,FUT2,FUT4,G6PC3,GALNT7,GCNT2,GLCE,GM2A,GNAQ,GPAM,GPD1,GRB2,GSTO1,GYS2,HEXA,HS6ST1,HYAL1,ICAM1,IGF1,IGF2,IL18 (inclu…	133
Carbohydrate Metabolism	metabolism of polysaccharide	5.80E-05	Increased	2.533	bias	ADRA1B,AKT2,ANGPT1,ASPN,B4GALNT1,BSG,CHST1,COL11A1,CSGALNACT1,CTGF,CYTL1,DSE,DYRK2,EXT2,FITM2,GALNT7,GCNT2,GLCE,GPAM,GYS2,HEXA,HS6ST1,HYAL1,IGF1,IGF2,IL18 (includes EG:16173),IL1A,IL6ST,INSR,IRS1,LECT1,LYVE1,NAGLU,NR1H4,PCDH12,PDGFRB,PHKB,PPP1CA,PPP1R3C,PRKAG2,PRKAG3,SRGN,TCF7L2,TGFB2,UGDH,XYLT2	46
Cardiovascular System Development and Function	angiogenesis	5.06E-17	Increased	3.632	bias	ADAMTS1,ADM,AGTR1,ALCAM,ANGPT1,ANGPT4,ANXA2,ANXA3,APP,ARNT,ATP5B,B4GALT1,BCL2,BDKRB2,BMPR1A,BMPR2,BTG1,C1GALT1,CAV1,CCL11,CCL2,CCND1,CCR3,CD9,CDH5,CHGA,CHM,COL15A1,COL18A1,COL1A1 (includes EG:1277),COL4A1,COL4A3,COL8A1,CSF2RB,CST3,CTGF,CTSS,CXCL14,CXCL9,CYR61,DCN,DDAH1,EDIL3,EDNRA,EDNRB,EFNB2,ENPEP,ENPP2,EPHB3,EPHB4,EPHX2,ETS1,F2R,FGF1,FGF13,FGFR1 (includes EG:14182),FGFR2,FLNB,FSHR,GATA4,GEM,GPR…	158
Cell Cycle	cell cycle progression	1.75E-06	Increased	3.035		ADM,ADRA1B,ANP32A,APP,AR,ATM,BCL2,BHLHE40,BMI1,BMPR1A,BMPR1B,BMPR2,CAMK2N1,CASP3,CAST,CAT,CAV1,CCDC8,CCND1,CCND2,CCNG2,CD19,CDH5,CDK19,CDKN2C,CDKN3,CHRDL1,CIRBP,CLU,COL18A1,COL1A1 (includes EG:1277),CREB1,CYR61,DBI,DCLK1,DDR2 (includes EG:18214),DMTF1,DNAJB4,E2F3,EGR1,EIF3E,EMP1,ERRFI1,ESR1,ETS1,EWSR1,FASN,FGF1,FGFR1 (includes EG:14182),FGFR2,FGFRL1,FLI1,FOS,FRS2,GADD45G,GAS1 (includes EG:14451),…	190
Cell Cycle	interphase	6.12E-05	Increased	2.963	bias	AKAP12,AMACR,AMH,ANAPC5,ANGPT1,APP,AR,ARNT,ATM,BCL2,BHLHE40,BRE,BTG1,CAMK2D,CAMK2N1,CAMKK1,CASP3,CAT,CAV1,CCND1,CCND2,CCNG2,CD247,CDKN2C,CDKN3,CEBPD,CYR61,DARS,DAXX,DCN,DMTF1,E2F3,EGR1,EIF2AK3,EIF3E,EP400,EPB41L1,ESR1,ETS1,FAM188A,FASN,FGF1,FOS,GADD45G,GAS1 (includes EG:14451),GATA6,GJA1,GLI2,GRB2,GTF2I,HGF,HMOX1,ID1,ID2,IGF1,IGF2,IGFBP7,IL1A,INHBA,INSR,IRS1,ITGAV,ITGB1,KITLG,KRAS,LAS1L,LATS1,LGA…	120
Cell Death and Survival	apoptosis of fibroblast cell lines	9.54E-07	Increased	3.101	bias	APP,ATM,ATP6V1G2,BACH2,BCL2,BMI1,CA3,CASP3,CASP9,CFLAR,CYR61,DAPK1,DAXX,EGR1,EIF2AK3,EP400,EPHX1,ESR1,ETS1,EWSR1,FLI1,HGF,HIF1A,ID1,ID2,IER3,IFNAR1,IFNAR2,IGF1,INSR,ITGB1,KRAS,LZTS2,MAP3K1,MAP3K5,MAP3K7 (includes EG:26409),MAP3K8,MAPKAP1,MYC,NFE2L2,NGFR,NR3C1,NRAS (includes EG:18176),NUDT13,PIK3R1,PMS2,PPID,PPP3CA,PRNP,PTN,RB1,RIPK1,RUNX1,SDC4,SFT2D2,SGPP1,SLC25A24,SMPD1,SRC,STK17B,SYK,TNFAIP8L1,…	68
Cell Death and Survival	cell death of fibroblast cell lines	3.49E-06	Increased	2.990		APP,ARNT,ATM,ATP6V1G2,BACH2,BCL2,BMI1,CA3,CASP3,CASP9,CCND1,CFLAR,CLU,CTSL2,CYR61,DAPK1,DAXX,EGR1,EIF2AK3,EMP2,EP400,EPHX1,ESR1,ETS1,EWSR1,FLI1,GRB2,HGF,HIF1A,HINT1,HMOX1,ID1,ID2,IER3,IFNAR1,IFNAR2,IGF1,INSR,ITGB1,IVNS1ABP,KRAS,KRT18,LZTS2,MAP3K1,MAP3K5,MAP3K7 (includes EG:26409),MAP3K8,MAPKAP1,MYC,NBN,NFE2L2,NGFR,NR3C1,NRAS (includes EG:18176),NUDT13,PIK3R1,PLA2G4A,PMS2,PPID,PPP3CA,PRNP,PTN,PURA…	84
Cell Death and Survival	cell survival	7.82E-08	Increased	8.672	bias	ACSL5,ACVR2A,ADAMTS1,AGRN,AK5,AKAP5,AKT2,ALCAM,AMH,AMIGO2,ANGPT1,ANTXR1,ANTXR2,APP,AR,ATF1 (includes EG:100040260),ATM,BCL2,BCL2L2,BHLHE40,BMI1,CAMK2D,CAMK2N1,CASP3,CASP9,CAT,CAV1,CCL11,CCL2,CCND1,CD19,CD47,CD55,CD81,CD8A,CD9,CDH2,CDH5,CEBPD,CFLAR,CHI3L1,CHP2,CISH,CLCA2,CLU,COL18A1,COL1A1 (includes EG:1277),COL4A3,CREB1,CSF2RB,CTGF,CXCL9,CXCR3,CYR61,DAB2,DAXX,DHX9,DLK1,DUSP19,E2F3,EFNA4,EIF2AK3,E…	231
Cell Morphology	formation of cellular protrusions	2.37E-10	Increased	6.049	bias	ACAP2,AGRN,AHI1,AKAP12,AKAP5,APP,ATXN10,AVIL,BACE1,BCL2,BSG,CACNA1A,CAST,CAV1,CCL2,CD47,CD81,CD9,CDC42EP4,CDH2,CELSR2,CLU,CNTN1,CNTN4,CREB1,CRIP1,CTGF,CTNNA2,CXCR3,CYR61,DAG1,DCLK1,DDAH1,DDR1,DIXDC1,DPYSL2,DZIP1,DZIP1L,EDNRA,EFNB2,ENC1,EPHA7,EPHB3,FGF1,FGF13,FGFR1 (includes EG:14182),FGFR2,FNBP1,GEM,GJA1,GPM6A,GRN,HGF,IGF1,INHBA,ITGB1,ITGB8,KITLG,KLF9,LAMA1,LAMB1,LOX,LPAR1,LRRC4C,LZTS1,MAP3K1,MAP…	148
Cell Morphology	shape change of tumor cell lines	6.00E-05	Increased	4.054	bias	AKAP12,ANXA5,CASP3,CDH11,DPYSL2,EDNRA,EDNRB,FLNB,GEM,GNAQ,HGF,INHBB,ITGB1,MARCKS,MET,MLL2,MPRIP,PIP5K1A,PLAU,PRNP,RAP2B,RB1,RRAD,SEMA4D,SMAD4,SNAI2,SRC,THBS1,TPM1 (includes EG:396366),WASF2	30
Cell Morphology	tubulation of cells	9.27E-06	Increased	2.342	bias	ALCAM,APP,CAV1,CD9,CDH5,COL1A1 (includes EG:1277),COL4A3,CSF2RB,CYR61,EDNRB,EFNB2,HGF,ID1,IGF1,IL1A,ITGB1,MGP,PTN,PTPRZ1,RCAN1,RHOJ,ROBO1,S1PR1,S1PR3,SLIT2,SRC,TRPC1,VIM	28
Cell Signaling	MAPKKK cascade	7.67E-05	Increased	2.837	bias	ADRB3,AR,C1QTNF1,CAV1,DAG1,DOK1,DOK5,DUSP16,F2R,FGF13,FGFR1 (includes EG:14182),FGFR2,GRB2,ID1,IGF1,IGF2,IGFBP4,INSR,ITGAV,ITGB1,LPAR1,LRRK2,MAP3K1,MAP3K5,MAP3K7 (includes EG:26409),MAPK11,MEF2A,MYC,NENF,NGFR,NTRK2,P2RX7,PEBP1,TIMP2	34
Cell-To-Cell Signaling and Interaction	binding of cells	3.05E-06	Increased	3.958	bias	AKT2,ALCAM,ANGPT1,ANXA2,ANXA5,APOA1,APP,AR,ATP8B3,B4GALT1,BCL2,BGN,BSG,CALCRL,CAV1,CCL11,CCL2,CCR3,CD14,CD47,CD68,CD81,CD9,CDH2,CDH5,CHST1,CMAHP,COL18A1,COL4A3,COLEC12,CXCL9,CXCR3,CYR61,DAG1,DAPK1,DCN,F2R,F8,FGF1,FHL2,FUT1,FUT4,GNAS,GRB2,HGF,HS3ST1,ICAM1,ICAM4,IGF1,IGF2,IL1A,INHBA,INHBB,INSR,ITGAV,ITGB1,KITLG,LAMA4,LCK,LDLR,LGALS3BP,LHCGR,LOX,LPL,LRP1 (includes EG:16971),LTBR,MMP2,MSN,NFE2L2,NOTC…	105
Cell-To-Cell Signaling and Interaction	disassembly of focal adhesions	1.63E-05	Increased	2.614	bias	ACTA2,AP2M1,COL18A1,DAB2,GEM,LRP1 (includes EG:16971),RRAD,SLK,SRC,THBS1,TLN1	11
Cellular Assembly and Organization	growth of neurites	9.48E-06	Increased	3.652	bias	ADAM10,ANGPT1,ANP32A,APP,AR,BCL2,CAT,CAV1,CD47,CD9,CDH2,CREB1,CXCL9,DIXDC1,DOK5,DOK6,DPYSL2,EFNB2,EFNB3,ENPP2,EPHB3,FGF1,FGFR1 (includes EG:14182),GJA1,GNAQ,GNAS,HGF,IGF1,ITGB1,KITLG,KRAS,LAMA1,LRRK2,MAOA,MAP3K5,MARCKS,MET,MMP2,MPRIP,MYH10,NCAM1,NDEL1,NDN,NEFH,NEU3,NFIA,NGFR,NINJ1,NOTCH1,NRP1 (includes EG:18186),NTRK2,PDGFRB,PIP5K1A,PLAT,PRNP,PTN,PTPRF,PTPRZ1,RAB13,ROBO1,ROCK2,RTN4 (includes EG:5…	84
Cellular Assembly and Organization	microtubule dynamics	5.18E-10	Increased	5.831	bias	ACAP2,ADM,AGRN,AHI1,AKAP12,AKAP5,ANP32A,AP1G1,APP,AR,ARHGAP20,ARHGEF2,ATXN10,AVIL,BACE1,BCL2,BSG,BST2,CACNA1A,CAST,CAV1,CCL2,CD47,CD81,CD9,CDC42EP4,CDH2,CELSR2,CLU,CNTN1,CNTN4,CREB1,CRIP1,CRIPT,CTGF,CTNNA2,CTSL2,CTSS,CXCR3,CYR61,DAG1,DAPK1,DCLK1,DDAH1,DDR1,DIXDC1,DOK1,DPYSL2,DSP,DZIP1,DZIP1L,EDNRA,EFNB2,ENC1,EPHA7,EPHB3,ESR1,F2R,FGF1,FGF13,FGFR1 (includes EG:14182),FGFR2,FNBP1,FXN,GABARAP,GEM,GJA…	196
Cellular Assembly and Organization	organization of cytoplasm	3.94E-10	Increased	5.874	bias	ACAP2,ADM,ADRA1B,AGRN,AHI1,AKAP12,AKAP2/PALM2-AKAP2,AKAP5,ANP32A,ANTXR1,AP1G1,APP,AR,ARHGAP20,ARHGDIB,ARHGEF17,ARHGEF2,ARPC1A,ATL3,ATXN10,AVIL,BACE1,BCL2,BSG,BST2,CACNA1A,CAP2,CAPN6,CAST,CAV1,CAV2,CCL11,CCL2,CD47,CD81,CD9,CD99,CDC42EP4,CDH2,CELSR2,CHD3,CLU,CNTN1,CNTN4,CORO1C,CREB1,CRIP1,CRIPT,CTGF,CTNNA2,CTSL2,CTSS,CXCL9,CXCR3,CYR61,DAG1,DAPK1,DCLK1,DDAH1,DDR1,DES,DIXDC1,DOK1,DPYSL2,DSP,DZIP1,DZI…	244
Cellular Compromise	degeneration of cells	4.80E-06	Decreased	-2.285	bias	AGA,AHI1,AKT2,ANK3,APP,ARNT,ATM,ATP1B2,B4GALNT1,BACE1,BCL2,CASP3,CASP9,CAV1,CD81,CD9,CHGA,CHM,CLU,CMAHP,COL15A1,CREB1,CTSL2,DTNA,EDNRB,EPM2A,FGF1,FSHR,HTRA1,IGF1,IGF2,INSR,LAMA4,MAVS,NAGLU,NEFH,NGFR,NTRK2,PDCD1,PEX13,PLAT,PLAU,PLP1 (includes EG:18823),PRNP,PROM1,PSMC1,RB1,S1PR3,SCARB2,SERPINF2,SGCB,SLC1A3,SMARCC1,SMPD1,TGFB2,TGFBR2,TYRO3,VLDLR,WNT4	59
Cellular Development	differentiation of cells	3.01E-16	Increased	6.305	bias	ACVR2A,ADAM10,ADAMTS9,ADM,ADRB3,AGRN,AKAP5,AKT2,ALCAM,ALPK3,AMH,ANGPT1,ANXA2,ANXA6,AP3D1,APP,AR,ARID2,ARID5B,ARNT,ASB2,ASPN,ATM,AVPR1A,B4GALNT1,BACH2,BCL2,BDH2 (includes EG:295458),BDKRB2,BGN,BHLHE40,BIN1,BMI1,BMP1,BMP3,BMPR1A,BMPR1B,BMPR2,BSG,BTG1,CASP3,CAST,CAT,CAV1,CCDC80,CCKBR,CCL11,CCL2,CCND1,CCNT2,CD14,CD247,CD3G,CD47,CD63,CD81,CD8A,CD9,CDH5,CDKN2C,CEBPD,CHD1,CHI3L1,CHRDL1,CITED1,CLU,CNTN1,…	376
Cellular Development	differentiation of connective tissue cells	6.71E-12	Increased	2.997		ACVR2A,ADM,ADRB3,AKT2,ANXA6,ARID5B,ATM,BCL2,BGN,BMP3,BMPR1A,BMPR1B,BMPR2,CASP3,CAST,CCL2,CCND1,CCNT2,CD47,CEBPD,CITED1,CREB1,CREB3L2,CYR61,CYTL1,DACT1,DKKL1,DLK1,EDNRA,EIF2AK3,EPHB4,FAM20C,FGF1,FGFR1 (includes EG:14182),FGFR2,FHL2,FOS,FRZB,GABBR1,GDF10,GJA1,GLI1,GLI2,GLI3,GRN,HGF,HIVEP2,HMOX1,ID1,ID2,IGF1,IL18 (includes EG:16173),IL1A,IL6ST,INHBA,INSR,IRS1,ITGB1,KITLG,KLF10,LAMA4,LIMD1,LOXL2,MEF2…	121
Cellular Development	differentiation of tumor cell lines	7.31E-09	Increased	3.232	bias	ADAM10,AKAP5,AKT2,ALPK3,ANXA2,ASB2,ATM,B4GALNT1,BCL2,BDH2 (includes EG:295458),BHLHE40,BMPR2,CCND1,CD14,CEBPD,CHD1,COL18A1,CSF2RB,CTGF,CTSK,CYR61,DAB2,DDR1,DLK1,DMTF1,EGR1,ERBB2IP,ESR1,FGFR1 (includes EG:14182),FGFR2,FLI1,FOS,FRS2,FST,GATA4,HGF,HIF1A,HMOX1,ID1,IGF1,IGF2,IL6ST,INHBA,KCTD11,KITLG,KRAS,LGALS1,LOXL2,MAGEH1,MCC,MET,MYC,NCAM1,NDN,NDRG1,NOTCH1,NTRK2,PAQR3,PDGFRB,PIK3R1,PLAT,PPP1CA,PRDX3…	82
Cellular Function and Maintenance	cellular homeostasis	6.44E-05	Increased	3.565	bias	ADAM10,ADM,ADRA1B,AGA,AGTR1,AKT2,AMOTL1,ANGPT1,ANXA6,AP3D1,APOA1,APP,ATG10 (includes EG:641330),ATG4C,ATM,BCL2,BHLHE40,BSG,C7,CACNA1A,CAMK2D,CASP3,CASP9,CAST,CAT,CAV1,CCKBR,CCL11,CCL2,CCL8,CCND1,CCNT1,CCR3,CD19,CD247,CD3G,CD47,CD81,CD8A,CDH5,CFLAR,CHGA,CHP2,CHRNB4,CLCA2,CLMP,COL4A1,COMMD1,CPE,CREB1,CRTC3,CXCR3,DAPK1,DCXR,DFFB,DTX1,EDNRB,EGR1,EIF2AK3,ETS1,ETS2,F2R,FGF1,FOXP1,FUNDC1,FXN,G6PC3,GABAR…	233
Cellular Growth and Proliferation	formation of cells	2.58E-06	Increased	2.129	bias	APP,CASP3,CCL11,CCL2,CD47,CD81,CD9,CDH11,CLU,COL18A1,DHCR24,DLK1,EGR1,ENPP2,FGF13,FGFR1 (includes EG:14182),FHL1 (includes EG:14199),FHL2,FOS,FRZB,FST,FZD1,GNAQ,GRN,HGF,HIF1A,HSP90B1,ICAM1,ID1,IGF1,IGF2,IL18 (includes EG:16173),IL1A,INHA,INHBA,INSL3,ITGB1,KITLG,KLF10,LAMA1,LDLR,LGALS1,LGMN,LHCGR,LTBR,MAP3K5,MAP3K7 (includes EG:26409),MYC,NCOA2,NFIA,NOS3,NOTCH1,NRAS (includes EG:18176),P2RX7,PECAM…	74
Cellular Growth and Proliferation	proliferation of cells	1.53E-23	Increased	5.450		ABCC5,ABCC9,ACSL5,ACVR2A,ADAM10,ADAMTS1,ADAMTS2,ADM,ADRA1B,AFAP1L1,AGRN,AGTR1,AHNAK,AKAP12,AKT2,ALCAM,ALDH1A1,AMACR,AMFR,AMH,ANAPC5,ANGPT1,ANK2,ANP32A,ANTXR1,ANXA2,APCDD1,APOA1,APOD,APP,AQP11,AR,ARFGAP3,ARHGDIB,ARHGEF2,ARHGEF6,ARID5B,ARIH2,ARL3,ARNT,ARNT2,ARRDC3,ASB2,ASPH,ATF1 (includes EG:100040260),ATM,ATP5B,AVPR1A,B4GALT1,BACH2,BANK1,BCAR3,BCL2,BCL2L2,BCLAF1,BDKRB2,BGN,BHLHE40,BIN1,BMI1,BMP1,B…	654
Cellular Growth and Proliferation	proliferation of ovarian cancer cell lines	1.63E-06		0.469	bias	ACVR2A,APP,ARHGEF2,BCL2,BMPR2,CAV1,CCND1,COL18A1,DAB2,DCN,DPH1,E2F3,FST,GATA4,GRN,IGF1,IGF2,INHBA,ITGAV,LGALS1,NOTCH3,PDGFRA,PRKAR1A,PRKCI,RXRA,SMAD4,SPARC,TCP1,TGFBR2	29
Cellular Movement	cell movement	1.31E-15	Increased	7.432	bias	ACP5,ADAM10,ADAM33,ADAMTS1,ADI1 (includes EG:104923),ADM,AGTR1,AJAP1,AKT2,ALCAM,AMOTL1,ANGPT1,ANGPT4,ANXA2,ANXA3,ANXA5,AP2M1,APOA1,APP,AR,ARF4,ARFGAP3,ARHGDIB,ARHGEF6,ARID5B,ARNT,ARRDC3,ASTN1,ATM,B4GALT1,BCAR3,BCL2,BGN,BHLHE40,BMPR1A,BMPR2,BSG,C1GALT1,CALCRL,CAST,CAT,CAV1,CCL11,CCL2,CCL8,CCND1,CCNT1,CCR3,CD14,CD19,CD247,CD47,CD63,CD81,CD8A,CD9,CD99,CDH11,CDH2,CDH5,CDKN2C,CHDH,CHGA,CHI3L1,CHST1,CH…	374
Cellular Movement	cell movement of smooth muscle cells	7.25E-09	Increased	3.112	bias	ADM,BMPR2,CALCRL,CCL2,CCND1,CD47,CLU,CTSL2,DDR1,ELN,ENPP2,F2R,FGFR1 (includes EG:14182),FHL1 (includes EG:14199),HGF,HMOX1,IGF1,IGFBP4,IL18 (includes EG:16173),IL1A,IL6ST,ITGB1,LDLR,LOX,LPAR1,MEOX2,MMP2,MYC,NFE2L2,NOS3,PDGFRB,PLA2G4A,PLAT,PLAU,PTPRF,RCAN1,S1PR1,SDC4,TFPI2,THBS1,TIMP1,TLR4,VCAN	43
Cellular Movement	cell movement of tumor cell lines	5.25E-12	Increased	5.090	bias	ADAM10,AJAP1,AKT2,ANXA2,AP2M1,APP,AR,ARHGDIB,ARRDC3,BCAR3,BMPR2,BSG,CAT,CAV1,CCL11,CCL2,CCL8,CD47,CD81,CD9,CD99,CDH11,CDH2,CKLF,CLU,COL18A1,COL1A1 (includes EG:1277),COL4A3,CSF2RB,CTGF,CXCL14,CXCL9,CYR61,DAB2,DCBLD2,DCN,DNAJB4,DPYSL2,EFNB3,EGR1,ENPP2,ESR1,ETS1,FAM188A,FGF1,FGFR1 (includes EG:14182),FGFR2,FHL2,FLNB,FOS,FOXP1,GALNT2,GJA1,GLI1,GRB2,GRB7,GRN,HGF,HMOX1,HNRNPK,HTRA1,ID1,IGF1,IGF2,IGFBP…	149
Cellular Movement	invasion of cells	7.27E-15	Increased	3.983	bias	ADAMTS1,ADI1 (includes EG:104923),ADM,AFAP1L1,AJAP1,AKT2,APP,AR,ARRDC3,ATF1 (includes EG:100040260),BCAR3,BCL2,BHLHE40,BMPR2,BSG,CA3,CASP3,CAT,CAV1,CCKBR,CCL2,CCND1,CD14,CD9,CDH11,CDH2,CHGA,CHI3L1,CITED1,CLCA2,CLU,COL18A1,CST3,CTGF,CTSK,CTSL2,CTSS,CYR61,DAB2,DCN,DNAJB4,EDNRB,EFNB3,ENPP2,EPHB4,EPN3,ESR1,ETS1,ETS2,ETV1,F2R,FBLN1,FGF13,FGFR1 (includes EG:14182),FHL2,FMOD,FOXP1,FST,FSTL1,GALNT2,GEM,G…	161
Cellular Movement	migration of cells	1.91E-17	Increased	7.202	bias	ACP5,ADAM10,ADAM33,ADAMTS1,ADI1 (includes EG:104923),ADM,AKT2,ALCAM,AMOTL1,ANGPT1,ANGPT4,ANXA2,ANXA3,ANXA5,AP2M1,APOA1,APP,AR,ARF4,ARFGAP3,ARHGDIB,ARHGEF6,ARID5B,ARNT,ARRDC3,ASTN1,ATM,B4GALT1,BCAR3,BCL2,BGN,BHLHE40,BMPR1A,BMPR2,C1GALT1,CALCRL,CAST,CAT,CAV1,CCL11,CCL2,CCL8,CCND1,CCNT1,CCR3,CD14,CD19,CD247,CD47,CD63,CD81,CD8A,CD9,CD99,CDH11,CDH2,CDH5,CDKN2C,CHGA,CHI3L1,CHST1,CHST2,CKLF,CLCA2,CLU,CN…	349
Cellular Movement	migration of connective tissue cells	9.69E-08	Increased	2.847	bias	AKT2,ANGPT1,ARID5B,CALCRL,CAV1,CCL2,CCND1,COL1A1 (includes EG:1277),CTGF,CXCR3,CYR61,DDR2 (includes EG:18214),ELN,F2R,FGF1,FLNB,HGF,IGF1,LGALS1,LRP1 (includes EG:16971),MAP3K1,MAP3K8,MYC,MYH10,PIP5K1A,PLAU,POSTN,PRKAR1A,PTN,RAP2A,RECK,S1PR1,S1PR3,SDC4,SRC,TGFBR2,THBS1,TIMP2,TNS1,TP53 (includes EG:22059)	40
Cellular Movement	migration of tumor cell lines	1.98E-12	Increased	4.551	bias	ADAM10,AKT2,ANXA2,AP2M1,APP,AR,ARHGDIB,ARRDC3,BCAR3,BMPR2,CAT,CAV1,CCL11,CCL2,CD47,CD99,CDH11,CDH2,CKLF,CLU,COL18A1,COL4A3,CSF2RB,CTGF,CXCL9,CYR61,DAB2,DCBLD2,DCN,DPYSL2,EFNB3,EGR1,ENPP2,ESR1,ETS1,FAM188A,FGF1,FGFR1 (includes EG:14182),FGFR2,FHL2,FLNB,FOXP1,GALNT2,GJA1,GLI1,GRB7,GRN,HGF,HMOX1,HNRNPK,ID1,IGF1,IGF2,IGFBP4,IGFBP6,IL1A,IRS1,ITGAV,ITGB1,KANK1,KHDRBS1,KITLG,KRAS,LCK,LGALS1,LOX,LPAR1,LR…	123
Developmental Disorder	atresia	4.96E-05	Decreased	-2.000	bias	ATP1A1,ATP1A2,DACT1,ESR1,FGFR2,FOXL2,FSHR,GATA4,GATA6,RAB25,RB1,RXRA,TF,TYRO3,WNT5A,ZFPM2	16
Developmental Disorder	dysplasia	2.47E-07	Decreased	-2.192	bias	ADAMTS10,ADAMTS2,AGTR1,ARSE,CCND1,CLU,COL11A1,COL1A1 (includes EG:1277),COL1A2,COL3A1,COL5A1,COL5A2,CREB3L2,CTGF,DDR2 (includes EG:18214),EIF2AK3,ESR1,EXT2,FAM20C,FBN1,FGFR1 (includes EG:14182),FGFR2,FLNB,GLI3,GNAS,ID2,ITGB1,KRAS,LBR (includes EG:368360),LCK,MAP3K7 (includes EG:26409),NOTCH2,PTH1R,RB1,ROR2,SLC26A2,SMAD4,TP53 (includes EG:22059),TSC22D3,WNT5A	40
Developmental Disorder	hypoplasia	3.27E-09	Decreased	-3.969	bias	ACOX1,ACVR2A,AHI1,AKT2,ALDH1A3,ANK2,AR,ARHGDIB,ARID5B,ARNT,ATM,BACH2,BCL2,CALCRL,CCND1,CCND2,CD247,CD3G,CDH11,CSGALNACT1,CTGF,CTSS,CYP51A1,DFFB,E2F3,EDNRA,ESR1,ETS1,FBLN1,FGFR1 (includes EG:14182),FGFR2,FGFRL1,FSHR,FUT4,GAS1 (includes EG:14451),GJA1,GLI2,GNAQ,HEXIM1,HGF,HOXC4,HS6ST1,ID1,IGF1,IGF2,IL2RB,IL6ST,ITGAV,JUP,KITLG,KRAS,KRT10,LCK,LDLR,LHCGR,LOX,LSR,MBTD1,MET,MKX,MMP16,MN1,MYC,MYH10,NBN,N…	103
Endocrine System Development and Function	synthesis of hormone	2.77E-05	Increased	2.927	bias	ADM,AMH,ARNT,BMPR2,C1QTNF3,CACNA1A,CAV1,CD14,CREB1,CYP11A1,DBI,ESR1,FSHR,HFE,HGF,HIF1A,HSD3B1,IGF1,IGF2,IGFBP4,IL1A,INHA,INHBA,KITLG,LHCGR,MMP2,NR5A1,P2RX7,PLCB1,POMC,SLC16A2,SRD5A1,STC1,TP53 (includes EG:22059),TRERF1,TSPO,VIM,WNT4	38
Gene Expression	activation of DNA endogenous promoter	1.19E-10	Increased	3.100	bias	AES,AGRN,AKT2,AR,ARID2,ARMCX3,ARNT,ARNT2,ASH1L,ASXL1,ATF1 (includes EG:100040260),BHLHE40,BMI1,BMP3,BMPR1A,BMPR2,CAV1,CEBPD,CHD1,CHD2,CHD3,CITED1,CREB1,CSDA (includes EG:56449),CTDSP1,CYTL1,DAB2IP,DTX1,EDNRB,EGR1,ELF2,ESR1,ETS1,ETS2,ETV1,FGF1,FGFR1 (includes EG:14182),FGFR2,FHL2,FOS,FOXL2,FOXP1,FOXP2,FST,GABPA,GATA4,GATA5,GATA6,GLI1,GLI2,GLI3,GSC2,GTF2I,GTF3C6,GZF1,HDAC9,HEXIM1,HEYL,HIF1A,HLTF,HO…	200
Gene Expression	expression of DNA	6.38E-11	Increased	2.872		AES,AGRN,AKT2,AR,ARID2,ARID5B,ARMCX3,ARNT,ARNT2,ASH1L,ASXL1,ATF1 (includes EG:100040260),BACH2,BCLAF1,BDP1 (includes EG:294687),BHLHE40,BMI1,BMP3,BMPR1A,BMPR2,C1D,CAV1,CEBPD,CHD1,CHD2,CHD3,CITED1,CITED4,CREB1,CREB3L2,CREBZF,CSDA (includes EG:56449),CTDSP1,CYTL1,DAB2,DAB2IP,DAP,DAXX,DCP1A,DTX1,DVL3,E2F3,EBF4,EDNRB,EED,EGR1,ELF2,ESR1,ETS1,ETS2,ETV1,F2R,FGF1,FGFR1 (includes EG:14182),FGFR2,FHL2,FLI1…	279
Gene Expression	expression of RNA	1.43E-14	Increased	5.273		AES,AGRN,AKAP5,AKT2,ANP32A,APP,AR,ARID2,ARID5B,ARMCX3,ARNT,ARNT2,ASH1L,ASXL1,ATF1 (includes EG:100040260),ATM,BACH2,BCL2,BCLAF1,BDKRB2,BDP1 (includes EG:294687),BHLHE40,BMI1,BMP3,BMPR1A,BMPR1B,BMPR2,BST2,BTG1,C1D,CAMK2D,CAV1,CCL11,CCL2,CCND1,CCNT1,CCNT2,CD19,CD47,CD9,CDH2,CDKN2C,CEBPD,CELA2A,CFLAR,CHD1,CHD2,CHD3,CIRBP,CISH,CITED1,CITED4,COL1A1 (includes EG:1277),CREB1,CREB3L2,CREBZF,CRTC3,CSDA (i…	393
Gene Expression	transactivation	3.32E-05	Increased	5.802	bias	ACVR2A,ADAMTS5,APP,AR,ARNT,ASXL1,ATF1 (includes EG:100040260),BCL2,BMPR1B,CAV1,CCND1,CCND2,CCNT1,CEBPD,CREB1,DAB2,DAXX,DHX9,DMTF1,DTX1,E2F3,EGR1,ESR1,ETS1,ETS2,EWSR1,FGF1,FGF13,FHL2,FLI1,FOS,GABPA,GADD45G,GATA4,GATA5,GATA6,GLI1,GLI2,GTF2I,HGF,HIF1A,HNRNPK,HOXC6,ID1,IGF1,IGFBP4,IL1A,INHBA,IRF2,IRF9,JUP,KCTD11,KHDRBS1,LGALS1,LOX,MAFB,MAP3K7 (includes EG:26409),MAP3K8,MAPKAPK3,MDFIC,MEOX2,MITF,MN1,M…	109
Gene Expression	transcription	7.24E-17	Increased	5.712	bias	AES,AGRN,AKAP5,AKT2,ANP32A,APP,AR,ARID2,ARID5B,ARMCX3,ARNT,ARNT2,ASH1L,ASXL1,ATF1 (includes EG:100040260),ATM,BACH2,BCL2,BCLAF1,BDKRB2,BDP1 (includes EG:294687),BHLHE40,BMI1,BMP3,BMPR1A,BMPR1B,BMPR2,BST2,BTG1,C1D,CAMK2D,CAV1,CCL2,CCND1,CCNT1,CCNT2,CD19,CD9,CDKN2C,CEBPD,CELA2A,CFLAR,CHD1,CHD2,CHD3,CHST1,CISH,CITED1,CITED4,CREB1,CREB3L2,CREBZF,CRTC3,CSDA (includes EG:56449),CSF2RB,CTDSP1,CTDSP2,CTG…	374
Gene Expression	transcription of DNA	3.11E-11	Increased	2.849		AES,AGRN,AKT2,AR,ARID2,ARID5B,ARMCX3,ARNT,ARNT2,ASH1L,ASXL1,ATF1 (includes EG:100040260),BACH2,BCLAF1,BDP1 (includes EG:294687),BHLHE40,BMI1,BMP3,BMPR1A,BMPR2,C1D,CAV1,CEBPD,CHD1,CHD2,CHD3,CITED1,CITED4,CREB1,CREB3L2,CREBZF,CSDA (includes EG:56449),CTDSP1,CYTL1,DAB2,DAB2IP,DAP,DAXX,DCP1A,DTX1,DVL3,E2F3,EBF4,EDNRB,EGR1,ELF2,ESR1,ETS1,ETS2,ETV1,F2R,FGF1,FGFR1 (includes EG:14182),FGFR2,FHL2,FLI1,FOS…	277
Gene Expression	transcription of RNA	7.70E-16	Increased	5.331		AES,AGRN,AKAP5,AKT2,ANP32A,APP,AR,ARID2,ARID5B,ARMCX3,ARNT,ARNT2,ASH1L,ASXL1,ATF1 (includes EG:100040260),ATM,BACH2,BCL2,BCLAF1,BDKRB2,BDP1 (includes EG:294687),BHLHE40,BMI1,BMP3,BMPR1A,BMPR1B,BMPR2,BST2,BTG1,C1D,CAMK2D,CAV1,CCL2,CCND1,CCNT1,CCNT2,CD19,CD9,CDKN2C,CEBPD,CELA2A,CFLAR,CHD1,CHD2,CHD3,CISH,CITED1,CITED4,CREB1,CREB3L2,CREBZF,CRTC3,CSDA (includes EG:56449),CSF2RB,CTDSP1,CTDSP2,CTGF,CYTL…	364
Infectious Disease	Viral Infection	1.10E-06	Increased	7.655	bias	AASS,ACADSB,ACVR2A,ADAM10,ADAMTS5,ADRA1B,AES,AGTR1,ANXA2,ANXA5,ANXA6,AP2M1,AP3D1,APOBEC3B,APP,AQR,AR,ARGLU1,ARHGAP21,ARPC1A,ARRDC3,ASXL2,ATG16L2,ATM,ATP1A2,ATP5B,BCL2,BCL2L2,BCLAF1,BGN,BMP1,BSG,BST2,C1S,CACNA2D1,CALD1,CAPN6,CARD14,CASP3,CAT,CAV1,CAV2,CCL11,CCL2,CCL8,CCNT1,CD14,CD19,CD247,CD46,CD55,CD63,CD81,CD8A,CD9,CDC40 (includes EG:361859),CEACAM8,CEBPD,CFI,CHD1,CHORDC1,CHST1,CLK1,CLU,COL3A1,C…	294
Lipid Metabolism	quantity of steroid	3.73E-06		0.167		ACSBG1,ADM,ADRA1B,AKT2,AMACR,AMH,APOA1,APP,AR,ARNT,ATP1A1,AVPR1A,B4GALNT1,BCL2,BSCL2,CAV1,CDH5,CDKN2C,CHGA,CLU,COL4A3,CTSS,CXCL14,CYP11A1,CYP27A1,DBI,DHCR24,DLK1,EGR1,EHHADH,EPHX2,EPM2A,ESR1,FDFT1,FSHR,G6PC3,GATA4,GATA6,GBP5,GPAM,HGF,HPGD,ICAM1,IGF1,IGF2,IL18 (includes EG:16173),IL1A,INHA,INHBA,LCAT,LDLR,LHCGR,LPL,LRP1 (includes EG:16971),LSR,MCHR1,NCEH1,NOS3,NPY1R,NR0B2,NR1H4,NR1I2,NR2F2,NR3C1,N…	94
Lipid Metabolism	steroid metabolism	3.94E-05	Increased	2.946	bias	ADM,AMACR,AMH,APOA1,APP,BMPR2,CAT,CAV1,CREB1,CYP11A1,CYP27A1,CYP39A1,CYP51A1,CYP7B1,DBI,DHCR24,ESR1,FDFT1,FDPS,FGF1,FSHR,HGF,HSD17B1,HSD3B1,HSD3B7,IGF1,IGF2,IGFBP4,IL1A,INHA,INHBA,LCAT,LDLR,LHCGR,LRP1 (includes EG:16971),LSS,MAOA,MMP2,NR0B2,NR1H4,NR1I2,NR3C1,NR5A1,PDGFRA,PGRMC1,POMC,PON1,SRD5A1,SREBF1,SREBF2,STC1,TP53 (includes EG:22059),TSPO,VIM,WNT4	55
Lipid Metabolism	steroidogenesis	7.23E-07	Increased	2.088		ADM,AMH,ANGPT1,APOA1,APP,BMPR2,C1QTNF3,CAV1,CREB1,CYP11A1,CYP27A1,CYP51A1,CYP7B1,DBI,DHCR24,ESR1,FDFT1,FDPS,FGF1,FSHR,HGF,HSD3B1,IGF1,IGF2,IGFBP4,IL1A,INHA,INHBA,KITLG,LCAT,LDLR,LHCGR,LSS,MMP2,NR5A1,PGRMC1,POMC,PON1,PRKAG2,SCD,SMAD4,SRD5A1,SREBF1,SREBF2,STC1,TLR3,TLR4,TP53 (includes EG:22059),TSPO,VIM,WNT4	51
Lipid Metabolism	synthesis of lipid	2.84E-06	Increased	5.893	bias	ACADL,ACSL5,ADH4 (includes EG:127),ADM,AGPAT9,AGTR1,ALDH1A1,ALDH1A3,AMACR,AMH,APOA1,APP,AR,ATP1A1,AVPR1A,B3GALT1,B4GALNT1,B4GALT1,BCL2,BDKRB2,BMPR2,BRE,BSCL2,C1QTNF3,CAV1,CAV2,CCL11,CCL2,CCR3,CD14,CD81,CD9,CLU,CREB1,CYP11A1,CYP27A1,CYP39A1,CYP51A1,CYP7B1,DBI,DECR1,DHCR24,EDNRA,EDNRB,EGR1,EIF2AK3,ENPP2,EPHX2,ESR1,ETNK1 (includes EG:312828),ETNK2,FASN,FDFT1,FDPS,FGF1,FITM2,FOS,FSHR,GBGT1,GPAM,GPR77…	141
Lipid Metabolism	synthesis of steroid	1.67E-07	Increased	3.134	bias	ADM,AGTR1,AMACR,AMH,APOA1,APP,AR,ATP1A1,BMPR2,BRE,C1QTNF3,CAV1,CREB1,CYP11A1,CYP27A1,CYP39A1,CYP51A1,CYP7B1,DBI,DHCR24,ESR1,FDFT1,FDPS,FGF1,FSHR,HGF,HSD17B1,HSD3B1,HSD3B7,IGF1,IGF2,IGFBP4,IGFBP7,IL1A,INHA,INHBA,KITLG,LCAT,LDLR,LHCGR,LSS,MMP2,NR1H4,NR2F2,NR3C1,NR5A1,PGRMC1,POMC,PON1,PRKAG2,SCD,SRD5A1,SREBF1,SREBF2,STC1,TNFRSF1A,TP53 (includes EG:22059),TRERF1,TSPO,VIM,WNT4	61
Lipid Metabolism	synthesis of terpenoid	6.71E-07	Increased	3.128	bias	ADH4 (includes EG:127),ADM,AGTR1,ALDH1A1,ALDH1A3,AMACR,AMH,APOA1,APP,AR,ATP1A1,BMPR2,BRE,C1QTNF3,CAV1,CREB1,CYP11A1,CYP27A1,CYP39A1,CYP51A1,CYP7B1,DBI,DHCR24,ESR1,FDFT1,FDPS,FGF1,FSHR,HGF,HSD17B1,HSD3B1,HSD3B7,IGF1,IGF2,IGFBP4,IGFBP7,IL1A,INHA,INHBA,KITLG,LCAT,LDLR,LHCGR,LSS,MMP2,NR1H4,NR2F2,NR3C1,NR5A1,PGRMC1,POMC,PON1,PRKAG2,SCD,SRD5A1,SREBF1,SREBF2,STC1,TNFRSF1A,TP53 (includes EG:22059),TRERF1…	64
Organ Development	development of ovary	5.00E-08	Increased	3.609	bias	ADAMTS1,AMH,ANGPT1,ARID5B,ATM,BCL2,CCND2,CDH5,CTGF,EGR1,EIF2B2,EIF2B5,ESR1,FOXL2,FSHR,FST,GATA4,GATA6,GJA1,IGF1,INHA,INHBA,KITLG,LATS1,let-7,LHCGR,MLH1,MMP2,NBN,NR5A1,NTRK2,PDGFRA,PTGER2,SAFB,SMAD4,SRC,TCF21,TF,WNT4	39
Organ Morphology	contractility of cardiac muscle	1.01E-05	Increased	2.222	bias	ADM,ADRA1B,ADRB3,ANXA6,ASPH,ATP1A1,ATP1A2,CACNA2D1,CAV1,CLU,DES,GATA5,HMOX1,HTR1B,ICAM1,IER3,IGF1,IL18 (includes EG:16173),IVNS1ABP,JUP,LAMA4,MAP3K1,NOS3,PDCD1,PLAT,PLAU,PLCE1,PRKG1,RRAD,RXRA,VAV3	31
Organismal Development	formation of embryonic tissue	2.48E-05	Increased	2.415	bias	ACVR2A,AMH,AR,BMPR1A,BMPR2,CDH11,CDH2,CDH5,DHX9,ENPP2,ETS2,EXT2,FGF1,FGFR2,FOS,FRS2,GATA4,GDF1,GJA1,GLI2,GRB2,HESX1,HIF1A,HSP90B1,ID1,INHBA,ITGB1,LHCGR,MAP3K1,MAP3K7 (includes EG:26409),MARCKS,MLLT4,MYC,MYH10,NCAM1,NOTCH1,NR2F2,NRARP,NUP50,PDGFRA,PDGFRB,PRKAR1A,PTCH1,RASA1,SALL2,SMAD4,SMAD5,SMARCC1,SMO,SOX9,SRF,SS18,TGFB2,TNFRSF1A,TWSG1,VLDLR,WASF2,WNT3A,WNT4,WNT5A	60
Organismal Development	size of body	8.34E-12	Increased	11.951	bias	ACOX1,ADAMTS1,ADRB3,AGTR1,AHI1,AHNAK,AKT2,ALDH5A1,ANK2,ANO1,ANXA2,AP1G1,AQP11,AR,ARID5B,ATM,B4GALT1,BACE1,BCL2,BCLAF1,BGN,BSCL2,BSG,CACNA1A,CASP3,CASP9,CAV1,CCND1,CD81,CD9,CDKN2C,CKMT2,CNTN1,COL12A1,COL3A1,COL4A3,COL5A2,COLQ,CPE,CREB1,CSGALNACT1,CTSK,CXCL14,DACT1,DBI,DCN,DDR2 (includes EG:18214),DFFB,DLK1,DMTF1,DNAJC3,DOK1,DSE,E2F3,EIF2AK3,ESR1,ETS1,ETV1,FAT4,FBLN1,FGFR2,FGFRL1,FLVCR1,FMOD,FOS,FO…	184
Organismal Development	vasculogenesis	3.73E-18	Increased	4.344	bias	ADAMTS1,ADAMTS2,ADM,ALCAM,ANGPT1,ANXA2,APOA1,APP,ARNT,BACE1,BCL2,BDKRB2,BMPR1A,BMPR2,C1GALT1,CAV1,CAV2,CCL11,CCL2,CCR3,CDH2,CDH5,CHGA,CITED1,COL15A1,COL18A1,COL1A1 (includes EG:1277),COL4A1,COL4A3,COL8A1,COMMD1,CSF2RB,CST3,CTGF,CXCL14,CXCR3,CYP51A1,CYR61,DAB2,DCN,DDAH1,EDIL3,EDNRA,EDNRB,EFNB2,ELN,ENPP2,EPHB3,EPHB4,EPHX2,ESR1,ETS1,F2R,FGF1,FGF13,FGFR1 (includes EG:14182),FGFR2,GATA4,GATA6,GEM,GJA1…	169
Organismal Survival	mortality	1.41E-05	Decreased	-3.739	bias	ADM,AGTR1,AKT2,BCL2,BDKRB2,BGN,BIN1,CAST,CD14,HFE,HGF,HIF1A,HMOX1,ICAM1,IFNAR1,IL18 (includes EG:16173),JAM2,KCNK5,KITLG,LPL,MYD88,NOS3,NR1H4,PTCH1,SERPING1,TGFBR2,TLR3,TLR4,TNFRSF1A,TNNI3,TP53 (includes EG:22059)	31
Reproductive System Development and Function	development of female reproductive tract	1.53E-08	Increased	3.863	bias	ADAMTS1,AMH,ANGPT1,ARID5B,ATM,BCL2,CCND2,CDH5,CTGF,CYP11A1,EGR1,EIF2B2,EIF2B5,ESR1,FOXL2,FSHR,FST,GATA4,GATA6,GJA1,IGF1,INHA,INHBA,KITLG,LATS1,let-7,LHCGR,MLH1,MMP2,NBN,NR5A1,NTRK2,PDGFRA,PTGER2,RBP4,SAFB,SMAD4,SRC,TCF21,TF,TIMP1,TRIM25,TYRO3,WNT4,WNT5A	45
Reproductive System Development and Function	development of genital organ	9.18E-07	Increased	3.687	bias	ACVR2A,ADAMTS1,AMH,ANGPT1,AR,ARID5B,ATM,BCL2,BCL2L2,CCND2,CDH5,CSDA (includes EG:56449),CTGF,CYP11A1,DHCR24,DNAJC19,EGR1,EIF2B2,EIF2B5,ESR1,FGFR2,FOXL2,FSHR,FST,GATA4,GATA6,GJA1,IGF1,INHA,INHBA,INHBB,INSL3,KITLG,LATS1,let-7,LHCGR,MLH1,MMP2,NBN,NR5A1,NTRK2,PATZ1,PDGFRA,PTGER2,RBP4,SAFB,SMAD4,SOX9,SRC,TBX3,TCF21,TF,TIMP1,TRIM25,TYRO3,WNT4,WNT5A,WT1	58
Reproductive System Development and Function	development of reproductive system	5.09E-05	Increased	3.802	bias	ACOX1,ACVR2A,ADAMTS1,ADAMTS2,ADM,AMH,ANGPT1,AR,ARHGDIB,ARID5B,ARNT,ATM,B4GALNT1,B4GALT1,BCL2,BCL2L2,BSG,CCND2,CDH5,CITED1,COL4A1,CRISP2,CSDA (includes EG:56449),CTGF,CYP11A1,DHCR24,DNAJC19,EGR1,EIF2B2,EIF2B5,ESR1,ETNK2,F2R,FGFR2,FOS,FOXL2,FSHR,FST,GATA4,GATA6,GJA1,GJA5,GLI1,GSR,HERC4,HIF1A,HS6ST1,IGF1,INHA,INHBA,INHBB,INSL3,INSR,ITGB1,KITLG,LATS1,let-7,LHCGR,MAN2A2,MET,MKKS,MLH1,MMP2,NBN,NCOA2,NO…	106
Reproductive System Development and Function	fertility	1.12E-07	Increased	7.710	bias	ACVR2A,ADAMTS1,ADM,ADRA1B,AKAP12,AMH,APOA1,AR,ARID5B,ASPH,ATP8B3,BGN,C1GALT1,CAV1,CCS,CD247,CD46,CD81,CD9,CHDH,CPE,DCN,ESR1,FSHR,G6PC3,GABBR1,GATA5,GRIA3,IL6ST,INHA,INHBA,INHBB,INSL3,KITLG,KLF9,LAMB2,LATS1,LHCGR,LUM,MYC,NCOA2,NFIA,NKD1,NLGN3,NOS3,NR2F2,NRARP,NUMBL,PER2,PLA2G4A,PLAT,PLAU,PPP3CA,PRKAR1A,PRKG1,PRNP,PTGER2,PTPRN2,PUM1,RCAN1,RSPH1,RXFP1,S1PR3,SAFB,SAT1,SERPINA5,SMAD4,SMAD5,SNAI2,SRC,S…	78
Reproductive System Development and Function	folliculogenesis	1.38E-05	Increased	3.173	bias	AMH,ANGPT1,ATM,BCL2,CCND2,CDH5,CTGF,EIF2B2,EIF2B5,ESR1,FOXL2,FSHR,GATA4,GATA6,GJA1,IGF1,INHA,INHBA,KITLG,LATS1,let-7,LHCGR,MLH1,MMP2,NTRK2,PTGER2,SAFB,SMAD4,TF	29
Reproductive System Development and Function	morphology of gonad	4.10E-06				ACOX1,ACSBG1,ACVR2A,ADRA1B,AKT2,ANTXR1,AR,ARID5B,ATM,B4GALT1,BCL2,BDKRB2,C1GALT1,CASP3,CCND1,CCS,CDKN2C,CSDA (includes EG:56449),CYP11A1,DACT1,DMTF1,E2F3,EGR1,EMX2,ESR1,FOS,FOXL2,FSHR,GJA1,GJA5,HEXA,HGF,HMOX1,HPGD,HTR1B,IGF1,INHA,INHBA,LATS1,LHCGR,LZTS2,MAN2A2,MLH1,NBN,NCOA2,NKD1,NOS3,NR0B2,NR2F2,NR5A1,NTRK2,PATZ1,PMS2,PTGER2,PUM1,RBP4,RSPH1,SAFB,SEPT4,SERPINA5,SERPINE2,SIX5,SMAD4,SMAD5,SMPD1,SNA…	76
Reproductive System Development and Function	morphology of reproductive system	2.29E-10				ACOX1,ACSBG1,ACVR2A,ADAMTS1,ADM,ADRA1B,AKAP12,AKT2,ANTXR1,AR,ARID5B,ARNT,ATM,B4GALT1,BCL2,BCL2L2,BDKRB2,BMPR1B,C1GALT1,CASP3,CCND1,CCS,CD247,CDKN2C,CHM,CITED1,COL4A1,COMMD1,CSDA (includes EG:56449),CYP11A1,DACT1,DAXX,DMTF1,E2F3,EGR1,EMX2,ENPP2,ERRFI1,ESR1,FGFR2,FOS,FOXL2,FSHR,GATA5,GJA1,GJA5,GLI1,GLI2,HEXA,HGF,HMOX1,HPGD,HTR1B,IGF1,IGF2,IL2RB,INHA,INHBA,ITGAV,ITGB8,JUP,LATS1,LCK,LHCGR,LZTS2,MAN2A…	115
Reproductive System Development and Function	quantity of gonadal cells	6.79E-05	Increased	4.191	bias	ACVR2A,ADAMTS1,ADRA1B,AR,ATM,B4GALNT1,BCL2,BCL2L2,C1GALT1,CDKN2C,EGR1,ESR1,FGFR2,FOS,FSHR,GJA1,IL6ST,INHA,INHBA,INSL3,LHCGR,NOS3,PDS5B,PMS2,ROR2,RSPH1,S100A11,SAFB,SMAD5,TF,TGFB2,TIAL1,TP53 (includes EG:22059),TSC22D3,WNT4,WNT5A,WT1,ZNF148	38
Reproductive System Disease	Ovarian Cancer	8.86E-09				ABCC5,ADAM10,ALCAM,ALDH1A1,APOA1,CACNA1A,CALCOCO2,CCL2,CHI3L1,CLU,COL15A1,COL18A1,COL4A1,CXCL14,CXXC5,DAB2,DDR1,DHCR24,DHTKD1,DTNA,E2F3,EFNB2,ENPEP,ESR1,F2R,FAM171A1,FGF1,FGFR1 (includes EG:14182),FGFR2,FLRT2,FOS,FOXN2,FSHR,GATA6,GLI1,GNAS,GTF2IRD1,H2AFY,HGF,HOXC6,HSP90B1,IFI27,IFI30,IGF2,IGFBP4,INHA,INHBA,ITIH4,KRAS,LCK,MET,MGP,MLH1,MMP2,MUM1L1,MYC,NBN,NCAM1,NFE2L2,NOTCH3,NR3C1,NRAS (includes EG…	100
Reproductive System Disease	ovarian tumor	5.11E-10				ABCC5,ADAM10,ADAMTS9,ALCAM,ALDH1A1,AMH,APOA1,CACNA1A,CALCOCO2,CCL2,CHI3L1,CLU,COL15A1,COL18A1,COL4A1,CXCL14,CXXC5,DAB2,DDR1,DHCR24,DHTKD1,DTNA,E2F3,EFNB2,ENPEP,ESR1,F2R,FAM171A1,FGF1,FGFR1 (includes EG:14182),FGFR2,FLRT2,FOS,FOXL2,FOXN2,FSHR,GATA4,GATA6,GLI1,GNAS,GTF2IRD1,H2AFY,HGF,HOXC6,HSP90B1,IFI27,IFI30,IGF2,IGFBP4,INHA,INHBA,ITIH4,KRAS,LCK,MET,MGP,MLH1,MMP2,MUM1L1,MYC,NBN,NCAM1,NFE2L2,NOTCH3…	107
Tissue Development	morphogenesis of embryonic tissue	5.08E-07	Increased	2.496	bias	ALDH1A3,BCL2,CAT,DCHS1,FAT4,FGFRL1,FTO,GATA4,GDF11,GLI2,GLI3,GZF1,HIF1A,INSR,IRX5,MEOX2,MYC,NOTCH1,NOTCH2,NPY1R,NTN4,PTCH1,ROR2,SALL2,SMAD4,TBX3,TCF21,TCF7L2,TGFB2,TIMP2,WNT4,WNT5A,WNT6,WT1,ZFPM2	35
Tissue Morphology	quantity of cells	1.85E-14	Increased	7.930	bias	ACVR2A,ADAM10,ADAMTS1,ADM,ADRA1B,AGA,AGTR1,AKT2,AMH,ANK2,ANK3,AP1G1,APOA1,APP,AR,ARHGDIB,ARHGEF6,ARID5B,ARNT,ASXL1,ATM,AVPR1A,B4GALNT1,B4GALT1,BACH2,BANK1,BCAR3,BCL2,BCL2L2,BCLAF1,BGN,BHLHE40,BMPR1A,BMPR1B,BSG,BST2,C1GALT1,CA3,CACNA1G,CASP3,CASP9,CAT,CAV1,CAV2,CCKBR,CCL11,CCL2,CCND1,CCND2,CCR3,CD19,CD247,CD3G,CD47,CD63,CD81,CD8A,CD9,CDH11,CDKN2C,CFLAR,CHI3L1,CHM,CHST1,CHST2,CISH,CLU,CMAHP,COL18A1…	330
