# Supplementary material for: An overview of gene expression dynamics during early ovarian folliculogenesis: specificity of follicular compartments and bi-directional dialog
Source: BMC Genomics. 2013 Dec 19;14:904. doi: 10.1186/1471-2164-14-904 (PMC3890531; doi:10.1186/1471-2164-14-904)
Supplement: Additional file 8 — Transcriptional regulators. Ingenuity identified the cascade of upstream transcriptional regulators that explain the observed changes in gene expression in our data set. Pval is based on a significant overlap between genes in our data set and known target regulated and transcriptional regulators. The activator z-score infers the activation state to the transcriptional regulator. Without identified bias, this z-score can always be used as an independent test to select downstream regulators. Bias means activation z-score and pval must be used to select downstream regulators. The fold change column lists FC in the data set: fold change =1 corresponds to a differential expression between compartments (>2); fold change ≠ 1 refers to the differential fold change during follicular development. [file 1471-2164-14-904-S8.xlsx]

## Sheet: Feuil1
compartment	Upstream Regulator	Fold Change	Molecule Type	Predicted Activation State	Activation z-score	Notes	p-value of overlap	Target molecules in dataset
granulosa cells	PCGF2	1.000	transcription regulator		-1.239	bias	4.70E-02	BMI1,CCND2,HOXD4,MYC,TP53 (includes EG:22059),TXLNA
granulosa cells	DAXX	1.000	transcription regulator		-0.937	bias	6.13E-03	BCL2,CASP3,CCND1,CYP11A1,HSPB1,SMAD4
granulosa cells	SIX5	1.000	transcription regulator		-0.186	bias	4.70E-02	ATP1A1,IGF2,KRT18,PTN,PURA,WNT4
granulosa cells	SNAI2	1.000	transcription regulator		0.408		1.60E-03	AR,BMI1,BSG,CCND1,DSP,HPGD,ITGB1,JUP,KRT18,VIM
granulosa cells	ID1	1.000	transcription regulator		0.718		3.97E-04	CCND1,CTGF,DTX1,EGR1,ICAM1,MMP2,MYC,PCGF2,SMARCC1,TF,VIM,ZNF148
granulosa cells	FLI1	1.000	transcription regulator		0.803	bias	2.52E-03	CCND1,COL1A1 (includes EG:1277),COL1A2,CTGF,DDX21,EGR1,FLI1,ID2,RBM39,SRC,SRGN,TCP1,TGFBR2
granulosa cells	FOS	1.000	transcription regulator		0.987		6.02E-08	ACOX1,ACP5,AGTR1,ALAS1,ALDH1A3,ANK3,ANXA4,AP3D1,ARNT,B4GALT1,BCAR3,CAMK2D,CASP3,CAST,CAT,CCL2,CCND1,CD14,CFLAR,CHGA,CHI3L1,CLU,COL16A1,COL1A1 (includes EG:1277),CSTA,CTGF,CTSH,CTSL2,DAP,EGR1,EPHX2,FBN1,FLRT2,FOLR2,FOS,FRZB,FSTL1,GAS1 (includes EG:14451),GATA4,GJA1,GM2A,GSR,GSTA5,HMOX1,HSD3B1,HSP90B1,ICAM1,ITGB1,LARGE,LGALS3BP,LOX,LPL,LTBP1,LTBP2,MAOA,MET,MGST1,MLH1,MMP2,MPZL2,MYC,NFE2L2,NIPSNAP1,…
granulosa cells	GTF2I	1.000	transcription regulator		1.109	bias	2.10E-02	CAT,CCND1,FOS,MYC,THBS1
granulosa cells	ATF1 (includes EG:100040260)	1.000	transcription regulator		1.231	bias	9.87E-03	ATP1A1,BCL2,CREB1,CYP51A1,EGR1,HMOX1,INHBA,PCSK1,TGFBR2,THBS1
granulosa cells	WT1	1.000	transcription regulator		1.251	bias	2.27E-09	AMH,BCL2,CCND1,COL4A1,CREBZF,CTGF,CTSL2,EGR1,EXT2,FDFT1,FDPS,FGF1,IGF1,IGF2,IL2RB,INHA,INSR,ITM2B,JUP,KRAS,LRP1 (includes EG:16971),LSS,MMP2,MYC,NOTCH3,NR5A1,NTRK2,NUCB1,PECAM1,SALL2,SDC1 (includes EG:20969),SMC1A,SNAI2,SOX9,SREBF2,SRSF6,THBS1,TM4SF1,WNT4,WT1,ZMIZ1
granulosa cells	HOXC6	1.000	transcription regulator		1.320	bias	8.99E-04	CNTN1,DCN,ERRFI1,FGFR2,HOXC6,MME,PDGFRA,RFX7,RUNX1,SH3D19,SLC1A3,ZBTB7C
granulosa cells	GATA6	1.000	transcription regulator		1.395	bias	7.29E-03	ACTA2,BMPR2,CAV1,CYP11A1,DAB2,GATA4,LHCGR,MYLK (includes EG:107589),NOS3,PECAM1,SEMA3C,TGFB2
granulosa cells	GLI3	1.000	transcription regulator		1.397	bias	9.87E-03	BCL2,CCND1,CCND2,EMX2,GLI1,GLI2,PTCH1,SOX9,WNT3A,WNT5A
granulosa cells	SOX9	1.000	transcription regulator		1.480	bias	5.21E-04	AMH,AR,BMI1,CDH2,COL1A1 (includes EG:1277),CTGF,FOS,GDF10,LECT1,MITF,NR5A1,PHEX,SOX9
granulosa cells	MLL2	1.000	transcription regulator		1.501	bias	4.70E-02	CRIP1,FHL1 (includes EG:14199),GPR56,HOXC6,NT5E,PCDH7
granulosa cells	GATA4	1.000	transcription regulator		1.592	bias	2.11E-04	AGTR1,AMH,BCL2,COL1A1 (includes EG:1277),COL1A2,COL3A1,CYP11A1,DAB2,EPHX1,FOS,FSHR,GATA4,GJA1,INHA,INHBB,LHCGR,NR5A1,POSTN,RYR2,SOX9,TNNI3,VIM
granulosa cells	NOTCH1	1.000	transcription regulator		1.666	bias	6.51E-06	ACTA2,ANGPT1,BCL2,CCND1,CCND2,CEBPD,CFD,CFLAR,CHGA,COL1A1 (includes EG:1277),COL1A2,CTGF,CYR61,DLK1,EFNB2,FOS,GLI2,HEYL,ICAM1,ID1,IGFBP4,ITGB1,LYVE1,MYC,NGFR,NOTCH1,NOTCH3,NR2F2,PDGFRB,RB1,RORC,SMARCC1,TGFB2,TGFBR2,TP53 (includes EG:22059),WNT4,WNT5A
granulosa cells	MEF2A	1.000	transcription regulator		1.671	bias	3.16E-02	CPT1B,FOS,MEF2A,MEOX2,THBD,ZNF266
granulosa cells	SMAD4	1.000	transcription regulator		1.878	bias	7.54E-05	ANGPT1,APOA1,BGN,CCL2,CCND1,CCND2,CCNG2,COL1A2,CTGF,DAPK1,DAXX,FOS,FST,GJA1,GLI1,HMOX1,ICAM1,ID1,ID2,IER3,ITGB1,JAM2,MET,MYC,NOTCH3,PDGFRB,PGRMC2,PLAU,SCD,SGK1,SKIL,SMAD4,SMO,TGFB2,THBS1,TIMP1,TPM1 (includes EG:396366)
granulosa cells	ARNT	1.000	transcription regulator		1.964	bias	9.56E-03	ADM,AKT2,BHLHE40,CAV1,CCND2,CD81,GAS1 (includes EG:14451),HIF1A,ID2,INSR,ITGAV,NDUFS2,NOS3,RGS5,TFRC,TP53 (includes EG:22059),VIM
granulosa cells	NOTCH3	1.000	transcription regulator		1.980	bias	2.73E-02	ACTA2,APOD,CFLAR,ID1,PDGFRB,SDC2,TP53 (includes EG:22059)
granulosa cells	RBCK1	1.000	transcription regulator		1.982	bias	4.33E-03	CCND1,ESR1,ICAM1,MYC
granulosa cells	NFIA	1.000	transcription regulator	Activated	2.207	bias	8.58E-03	CDH2,LOX,NFIA,RGN,RP2,SLIT2
granulosa cells	SREBF2	1.000	transcription regulator	Activated	2.302	bias	1.07E-02	CYP51A1,CYP7B1,DBI,FASN,FDFT1,FDPS,GTF2I,HSD17B1,LDLR,LRP1 (includes EG:16971),LSS,SC5DL,SCD,SREBF1,SREBF2
granulosa cells	SREBF1	1.000	transcription regulator	Activated	2.889	bias	1.50E-03	ACSL5,AR,BCL2,CEBPD,CFD,CYP51A1,CYP7B1,DARS,DBI,DLK1,DPY19L3,EHHADH,FASN,FDFT1,FDPS,GPAM,GSR,HMOX1,HSD17B1,HSPA13,IL12A,LDLR,LPL,LSS,NR0B2,PCK2,PLS3,RPLP0,SC5DL,SCD,SREBF1,TF,TP53 (includes EG:22059)
granulosa cells	SKIL	1.000	transcription regulator	Activated	3.113	bias	5.40E-03	ACTA2,CDH11,COL1A2,COL4A1,CPEB2,DCHS1,DIXDC1,RHOBTB1,THBS2,TLN1
granulosa cells	CREB1	1.000	transcription regulator	Activated	3.436	bias	4.12E-03	ADM,ALAS1,ATF1 (includes EG:100040260),ATP1A1,BCL2,BHLHE40,CCND1,CD68,CDH2,CEBPD,CHGA,CPT1A,CREB1,CSRP2,CYP11A1,CYP51A1,CYR61,EBI3,EGR1,ERRFI1,FASN,FOS,GABARAP,HMOX1,ID1,INHA,LDLR,LSS,MYC,MYH10,PCSK1,PDGFRA,PER2,RB1,SCD,SEC63 (includes EG:11231),SFRP4,TF,TFRC,ZFPM2
granulosa cells	EGR1	1.000	transcription regulator	Activated	3.845	bias	2.68E-04	APOA1,AR,CASP3,CASP9,CCL2,CCL8,CCND1,CCND2,CHGA,CLU,COL1A1 (includes EG:1277),COL1A2,EGR1,ENPEP,HMOX1,ICAM1,IGF2,LDLR,LHCGR,MAOB,MYC,NDRG1,PDGFC,PLAU,RB1,SGK1,TGFBR2,THBS1,TIMP1,TLR4,TP53 (includes EG:22059)
granulosa cells	ETS1	1.000	transcription regulator	Activated	4.005	bias	6.71E-04	ARHGDIB,ATP2A3,CAV1,CCL2,CCND1,CD14,CDH5,COL1A2,CTGF,EGR1,ETS1,ETS2,FLI1,GABRE,HGF,HMOX1,HPGD,ICAM1,IL12A,MET,MMP2,MRPL9,MYC,NOS3,PEG10,PLAU,PTPRN2,RHOBTB3,RUNX1,SRD5A1,SRGN,TGFB2,TGFBR2,TRPC1
granulosa cells	XBP1 (includes EG:140614)	1.000	transcription regulator	Activated	4.207	bias	2.98E-03	APOA1,APP,ARFGAP3,BCL2,BET1L,BFAR,CAT,DNAJC3,EIF2AK3,ESR1,ETS1,FASN,FKBP10,FKBP11,FKBP14,FKBP7,GOPC,HMOX1,HSP90B1,HSPA13,ICAM1,MYC,RAB33B,RABAC1,RCN3,S1PR1,SEC11A,SEC23A,SEC63 (includes EG:11231),SMC3,SREBF1,SSR2,TFF2,TXNDC11
granulosa cells	MITF	1.000	transcription regulator	Activated	4.423	bias	1.67E-02	ACP5,ATP1A1,BCL2,CCNG2,CTSK,DAPK1,EDNRB,FOS,GM2A,GREB1,GYG2,HIF1A,HPGD,IVNS1ABP,MDH1,MET,MITF,NGFR,NR3C1,SDC1 (includes EG:20969),SEMA6A,ST3GAL6,TBC1D16,TBX2
granulosa cells	TP53 (includes EG:22059)	1.000	transcription regulator	Activated	5.002	bias	3.47E-11	ABAT,ACTA2,AGTR1,AKAP12,AMOTL2,ANGPT1,ANTXR1,ANXA2,ANXA3,ANXA4,ANXA6,APOA1,AR,ARHGEF2,ASXL1,ATL3,ATP1A1,ATP5C1,BCL2,BDKRB2,BHLHE40,BMP1,BOK,BTG1,CASP3,CASP4,CAT,CAV1,CCDC80,CCL2,CCND1,CCND2,CCNG2,CCS,CD247,CD47,CDKN3,CFLAR,CHD3,CHIC1,CLCA2,CLU,COL14A1,COL18A1,COL1A1 (includes EG:1277),COL1A2,COL3A1,COL4A1,COL5A2,COL6A2,CTDSP1,CTGF,CTSF,CTSH,CTSK,CYR61,DAPK1,DBI,DDR1,DFFB,DHCR24,DOK1,DTX1,ECH1,EGR…
granulosa cells	NFE2L2	1.000	transcription regulator	Activated	5.424	bias	9.32E-03	ACSL5,ALAS1,AOX1,ATP1A1,B4GALNT1,BCL2,CAT,CDKN2C,CHORDC1,COL1A1 (includes EG:1277),COL3A1,DNAJC3,EIF3E,ELN,EMCN,EPHB4,EPHX1,FGF13,GABBR1,GABRA1,GADD45G,GSR,GSS,GSTA4,GSTA5,GSTO1,GSTT1,HMOX1,HSP90B1,IL1A,KCND1,KCNMB4,LPL,MGST1,NFE2L1,NFE2L2,NR0B2,PKIA,PREP,PRKCB,PSMA1,PSMB4,PSMC1,PSMD7,RPLP0,SAT1,SEC23A,SLC16A2,SLC7A11,SOD3,SREBF1,TCN2,TFAM,TP53 (includes EG:22059),UGDH,VCP,XBP1 (includes EG:14061…
granulosa cells	GLI1	1.000	transcription regulator	Activated	5.835	bias	3.04E-06	BCL2,CCND1,CCND2,CDH11,CLU,CMBL,COL1A1 (includes EG:1277),FHL1 (includes EG:14199),GALNT2,GATA4,GATA5,GATA6,GLI1,GLI2,GRIA3,HUWE1,ID2,IGF1,IGF2,IGFBP6,IGFBP7,IRS1,JUP,LZTS1,MAN1C1,MAPK11,MMP11,NDRG2,NR2F2,PCDH18,PCOLCE2 (includes EG:26577),PDGFRA,POMC,PTCH1,PTH1R,RAP2A,RXRA,SCD5 (includes EG:117369),SYNE1,ZC3HAV1L
granulosa cells	NFYB	1.000	transcription regulator				5.99E-03	ACTA2,ATP5B,CAV1,CDH2,CDS2,CNTN4,COL1A1 (includes EG:1277),COL1A2,CSDA (includes EG:56449),DCLRE1B,DPP10,EMX2,ENTPD7,F8,FGFR2,FLRT2,GALNT2,GPAM,GRIA4,H2AFJ,HMGN3,IGDCC4,IGF1,ITM2C,METTL2B,METTL9,MLH1,MSRA,PDGFRB,PGM3,PGRMC1,SDF2,SLITRK2,ST8SIA4,STX16,TGFBR2,TMBIM6,TPM1 (includes EG:396366),TXNDC12,USP10,VIM,ZMYM3,ZNF345,ZNF484
granulosa cells	EED	1.000	transcription regulator				2.43E-03	DAB2IP,GATA4,GATA6,MYC,NKD1,TBX3,TCF21
granulosa cells	TCF7L2	1.000	transcription regulator				3.16E-02	CCND1,CTGF,MYC,SDC2,SNAI2,SUZ12
granulosa cells	MEF2D	1.000	transcription regulator				3.88E-02	BCL2L2,COL1A2,COL3A1,CTGF,FOS,MEF2A
granulosa cells	FHL2	3.114	transcription regulator		1.530		2.73E-03	ACTA2,CCND1,CYP11A1,FHL2,INHA,MITF,PDGFRB,S1PR1
granulosa cells	HIF1A	3.494	transcription regulator	Activated	5.298	bias	1.50E-05	ACTA2,ADAMTS1,ADM,AKAP12,BACE1,BCL2,BGN,BHLHE40,CAV1,CCNT1,CDH2,CYR61,DTX1,ETS1,FHL1 (includes EG:14199),FHL2,FHL3,FOS,GJA1,HIF1A,HMOX1,ID2,IGF2,INHBB,ITGAV,JUP,KRT18,LGALS1,LOX,LOXL2,MET,MITF,MMP2,MYC,NDRG1,NOS3,NOTCH1,NOX4,NRARP,NT5E,NTRK2,PFKFB3,PLOD2,RORC,SDC4,SGK196,SOX9,SRD5A1,ST3GAL1,TFAM,TFRC,TGFB2,TMEM19,TP53 (includes EG:22059),TRIM21,VIM,WT1,ZDHHC9
granulosa cells	MYC	4.153	transcription regulator	Inhibited	-2.184		3.59E-11	ADM,AKAP12,ALCAM,ANGPT1,ANXA4,ANXA5,ANXA6,AR,BCL2,BIN1,BMI1,CASP3,CASP9,CAST,CAV1,CCND1,CCND2,CCNG2,CD19,CD47,CD9,CDH2,CEBPD,CFLAR,CLU,COL14A1,COL15A1,COL1A1 (includes EG:1277),COL1A2,COL3A1,COL4A1,COL5A1,COL5A2,COL6A3,COL8A1,CPT1A,CPT2,CRIP1,CRISP3,CSDA (includes EG:56449),CSRP2,CTSL2,DBI,DDX21,DFFB,E2F3,EBI3,EED,EMP1,F2R,FAM129A,FASN,FBN1,FBN2 (includes EG:14119),FCGRT,FOS,FSTL1,GABARAP,GADD45G…
granulosa cells	ID2	7.467	transcription regulator		-0.294	bias	4.65E-02	ACTA2,CCND1,CD19,NGFR,NTRK2,SDC1 (includes EG:20969),TF
oocyte	ISL1	1.000	transcription regulator		1.114		1.56E-03	ADCYAP1 (includes EG:11516),BNC1,CCKAR,ETV5,EYA1,GBX2,HOXD1,ISL2,LHX1,LHX2,MSX1,OLIG1,PAPPA2,RUNX3,TRPV1,VSTM2A
oocyte	NOBOX	1.000	transcription regulator	Activated	2.414	bias	2.97E-05	BMP15,DNMT1,GDF9,H1FOO,MOS,ZAR1
oocyte	E2F4	1.000	transcription regulator				3.87E-06	ANLN,ASF1B,BCL2L11,BNIP3,CALM1 (includes others),CCDC77,CDC25A,CDC25C,CDC6 (includes EG:23834),CENPE,CKS1B,CKS2,CSTF1,DBF4 (includes EG:10926),DDX28,DUT,E2F1,EFHC1,EPAS1,HIST2H2BE (includes others),HMGB3,ID3,KIF4A,MCM10 (includes EG:307126),NDC80,ORC1 (includes EG:18392),PCNA,PLK1,POLA1,PRC1 (includes EG:233406),PTTG1,RFC3,SMC2,TMPO,TOP2B,TPX2,TTK,UBE2C,WDR76,ZNF451
oocyte	ONECUT2	1.000	transcription regulator				7.65E-03	FOXA2,SYTL4
oocyte	MSX1	3.583	transcription regulator		0.152		2.10E-02	COL2A1,EPHA4,MSX1,MYF6,POLB
oocyte	HES1 (includes EG:15205)	3.686	transcription regulator	Inhibited	-2.549	bias	4.95E-02	DLL3,E2F1,HES1 (includes EG:15205),ISL1,NEUROD1,PAX6,PCNA,PTF1A
oocyte	PAX6	4.024	transcription regulator		0.927	bias	9.09E-04	ATOH7,CRYAB,CRYZ,CUX2,DBX1,DBX2,DKK3,GCK,HES1 (includes EG:15205),NKX6-1,NRG1 (includes EG:3084),PAX3,SIX3,SOX1,VSX2
oocyte	EZH2	4.762	transcription regulator	Inhibited	-2.201		3.27E-02	ALOX5AP,ARHGAP1,BCL2L11,CA6,CDH1,CHRM3,CLDN10,CPD,DKK1,EGFR,EZH2,FHOD3,IL11,LYPD6B,MYT1,OXTR,PAX3,PER1,PRICKLE1,PRL,SATB1,TRIM38
oocyte	FIGLA	-4.933	other		0.278		1.06E-03	ADAD1,ELAVL2,LDHC,NLRP5,OAZ3,PADI6,TDRD6,TDRD7,TEKT1,WEE2,ZP2,ZP3,ZP4
