# Supplementary material for: An overview of gene expression dynamics during early ovarian folliculogenesis: specificity of follicular compartments and bi-directional dialog
Source: BMC Genomics. 2013 Dec 19;14:904. doi: 10.1186/1471-2164-14-904 (PMC3890531; doi:10.1186/1471-2164-14-904)
Supplement: Additional file 9 — Upstream regulator analysis. [file 1471-2164-14-904-S9.xlsx]

## Sheet: Feuil1
dataset	Upstream Regulator	Fold Change in the compartment and stages	Fold Change in the other compartement and stages	Molecule Type	Predicted Activation State	Activation z-score	Notes	p-value of overlap	Target molecules in dataset
oocyte	NOBOX	UP/G		transcription regulator	Activated	2.414	bias	2.97E-05	BMP15,DNMT1,GDF9,H1FOO,MOS,ZAR1
	ADCYAP1	UP/G		other	Activated	2.889		4.77E-01	ADCYAP1),AGER,BMP6,CCBE1,CHGB,CNTNAP2,DDHD1,DLL3,EFHC1,GAP43,GRP,ID3,KIF23,NEUROD1,NSDHL,ODZ2,PRL,RAB3IP,RNF34,TGFBI,TMPO
	progesterone			chemical - endogenous mammalian	Activated	3.163		7.70E-03	ABCB1,ADCYAP1),ARL4A,ART3,ATP6V1B2,AURKA,BCAT1,BCL2L1,BCL2L11,CALCA,CCNB1,CCR5,CDC25A,CDC25C,CDH1,CFB,CFTR,CHERP,CITED2,CYP19A1,CYP1A1,CYP26A1,DKK1,EGFR,EPAS1,ESPL1,FAAH,FLT1,FTH1,GAP43,GATA2,GCH1,GJB2,GNMT,HDC,HEY1,HSD17B2,HSPA8,ID3,ITGA11,KRT5,LGALS3,LMO7,LTF,MCOLN2,MMP13,NCAPH,NPC1,NR3C2,NR4A1,PCNA,PDK3,PRL,TACSTD2,TGFBI,ZEB1
	beta-estradiol			chemical - endogenous mammalian	Activated	6.261	bias	4.04E-02	ABCB1,ABCB10,ABCG2,ACRV1,AGER,AGT,ALK,ANKS1B,ARF5,ART3,ATXN3,AURKA,BCAS3,BCL2L1,BCL2L11,BRCA2,BUB1,CA12,CALCA,CALCR,CALM1,CCNB1,CCR4,CCR5,CDC25A,CDC25C,CDC6,CDH1,CDK11A/CDK11B,CENPM,CFB,CFTR,CHGB,CHRM3,CITED2,CKS1B,COCH,CRHR2,CRYZ,CTSB,CUBN,CWC25,CYP19A1,CYP1A1,CYP24A1,DKK1,E2F1,ECHDC2,EGFR,ELF3,EPB41L3,ERF,FAAH,FABP5,FGD6,FGF2,GABRP,GATA2,GCH1,GINS3,GIPC2,GJB2,GNS,GPR137B,GPR88,GPRC5A,GRB10,GREM…
	WNT1			cytokine	Activated	2.623	bias	1.20E-02	CCNB1,CDH1,CDX1,CSNK2A2,DDX25,DKK1,E2F4,EIF5B,HES1,IGF1R,KIT,MUSK,MYF5,NCK1,PITX2,SIM1 ,TJP1,TNFSF9
	Vegf		UP/O	group	Activated	5.689	bias	1.41E-05	ABCB1,AURKA,BNC1,BUB1,BUB1B,CALM1,CD46,CDC14A,CDC25A,CDC25B,CDC25C,CDC6,CDH1,CENPF,CKS1B,CRYAB,DBF4,EPHA4,FGF16,FGF2,FLT1,GH1,GRB10,HES1,IL11,IL17RC,ITPR1,KIF2C,KLF1,MELK,MID1 ,MMP13,NDC80,NFATC1,NID2,NPC1,NR4A1,NRG1,PLK1,PPAN,PRC1,PSMC3IP,RGS20,SMC2,STIL,TACSTD2,TJP1,TPX2,TRA@,TRIB1,TRIP13,TTK,UBE2C,ZEB1
	FGF4			growth factor	Activated	2.171	bias	7.65E-03	DNMT1,FOXA2,HMGCS1,JAG1,MSX1,PRL
	AHR	P		ligand-dependent nuclear receptor	Activated	2.461		1.00E00	ABCG2,ADAM19,ADIPOR2,APH1B,CBR3,CCL1,CDC25B,CDC25C,CYP19A1,CYP1A1 (includes EG:13076),DACT2,E2F1,ENHO,EPB41L5,ESRRG,GSTA1,JAG1,KIT,NID2,OPA1,PLK1,POLA1,SIM1 (includes EG:20464),SLC16A10,SLC1A1,TGFBI
	HGF		3.0704154481913	growth factor	Activated	6.175	bias	6.09E-05	ABCG2,AURKA,BCL2L1,BNC1,BUB1,BUB1B,CA9,CALCR,CALM1,CD46,CDC14A,CDC25A,CDC25B,CDC25C,CDC6,CDH1,CENPF,CKS1B,COL2A1,CRYAB,DBF4,ELF3,EPHA4,FGF16,FLT1,FOXA2,GH1,GRB10,HES1,IL11,IL17RC,IRF8,ITPR1,KIF2C,KRR1,LDHA,MELK,MID1 ,MMP13,NDC80,NFATC1,NID2,NPC1,NR4A1,NRG1,ORC2,PCNA,PLK1,PPAN,PRC1,PSMC3IP,PTTG1,RAD50,RGS20,SF3B4,SMC2,SPRY2,STIL,TACSTD2,TPX2,TRA@,TRIB1,TRIP13,TTK,UBE2C,YWHAH,ZEB1
granulosa cells	IRS1	7,028		enzyme	Activated	2.426	bias	6.44E-10	ATP2A3,CCND1,CDKN2C,CEBPD,COL3A1,COL4A1,COL6A1,COL6A3,DLK1,EFNB2,EGR1,FASN,FHL1,FOS,GJA1,ID2,IGF1,IGFBP4,INSR,IRS1,LAMA4,LDLR,LPL,MYC,NDN,NRP1,PIK3R1,PPAP2B,PTPRF,RHOU,SIGLEC1,SNAI2,SPARCL1,SREBF1,SREBF2,TFAM,WISP1,WNT5A,WNT6
	FASN	5,821		enzyme	Activated	2.156		6.75E-02	ACOX1,FASN,GPAM,MET,SCD
	KITLG	5,356		growth factor	Activated	5.263	bias	2.34E-06	BCL2,BLVRB,BMP1,BTG1,CASP3,CCL2,CD14,CD247,CD3G,CD68,CISH,CTGF,DHCR24,EDNRB,EFNB2,EGR1,EPHB4,FGFR1 ,FOS,GJA1,HMOX1,ID2,IFI27L2,IL18,IL1A,IRF2,ITGAV,KLHL24,KPNB1,LDLR,MAPK11,MID1IP1,MME,MMP2,N4BP2L1,NOS3,NR3C1,PLSCR1,PRKCB,PTPRR,RPLP0,RPS23,SLC20A2,SNAI2,SRGN,SYK,TCF12,TNFRSF1A,TSC22D3,ZNF207
	NEDD9	4,474		other	Activated	2.121	bias	1.38E-02	ADM,APP,BHLHE40,ERRFI1,FOS,LRP1,PLOD2,STC1,TF
	PDGFC	4,199		growth factor	Activated	2.236	bias	1.39E-03	ACTA2,CCND1,COL1A2,MYC,PDGFRA,PDGFRB,TIMP1,TIMP2
	MYC	4,153		transcription regulator	Inhibited	-2.184		3.59E-11	ADM,AKAP12,ALCAM,ANGPT1,ANXA4,ANXA5,ANXA6,AR,BCL2,BIN1,BMI1,CASP3,CASP9,CAST,CAV1,CCND1,CCND2,CCNG2,CD19,CD47,CD9,CDH2,CEBPD,CFLAR,CLU,COL14A1,COL15A1,COL1A1,COL1A2,COL3A1,COL4A1,COL5A1,COL5A2,COL6A3,COL8A1,CPT1A,CPT2,CRIP1,CRISP3,CSDA,CSRP2,CTSL2,DBI,DDX21,DFFB,E2F3,EBI3,EED,EMP1,F2R,FAM129A,FASN,FBN1,FBN2 ,FCGRT,FOS,FSTL1,GABARAP,GADD45G,GAS1,GATA4,GATA6,GJA1,GLG1,GLS,GM2A,GSR,HIF1A,HIVEP2,HMOX…
	COL18A1	3,636		other	Inhibited	-3.983	bias	1.32E-06	ANTXR1,BCL2,CCL2,CCND1,CDH5,CDKN2C,CHGA,EDNRB,EFNB2,EPHB4,ETS1,F2R,FGFR1 ,FOS,HGF,HIF1A,ICAM1,ID1,IL18,ITGAV,MMP2,MYC,NRP1,PECAM1,PLAU,THBS1,TNFRSF1A
	HIF1A	3,494		transcription regulator	Activated	5.298	bias	1.50E-05	ACTA2,ADAMTS1,ADM,AKAP12,BACE1,BCL2,BGN,BHLHE40,CAV1,CCNT1,CDH2,CYR61,DTX1,ETS1,FHL1,FHL2,FHL3,FOS,GJA1,HIF1A,HMOX1,ID2,IGF2,INHBB,ITGAV,JUP,KRT18,LGALS1,LOX,LOXL2,MET,MITF,MMP2,MYC,NDRG1,NOS3,NOTCH1,NOX4,NRARP,NT5E,NTRK2,PFKFB3,PLOD2,RORC,SDC4,SGK196,SOX9,SRD5A1,ST3GAL1,TFAM,TFRC,TGFB2,TMEM19,TP53,TRIM21,VIM,WT1,ZDHHC9
	SASH1	3,171		other	Activated	4.000	bias	5.14E-03	ATM,BBX,CCND2,DAXX,FGL2,IFIT2,IL12A,IL18,INHBA,MET,MX1,NFKBIZ,NMI,PLAT,TLR3,TRIM21
	ARHGAP21	3,099		other	Activated	3.317	bias	7.09E-03	ATM,CXCL9,FGL2,IL12A,IL18,MX1,NFKBIZ,NMI,PLAT,TLR3,TRIM21
	CTGF	2,957		growth factor	Activated	2.388	bias	3.95E-04	ADAMTS1,BCL2,BCL2L2,CCND1,CFLAR,COL1A1,COL8A1,DCN,FLNB,IGF1,KITLG,LHCGR,LOX,MBNL2,MMP2,MYC,PTH1R,SDPR,SFRP4,TIMP1
	IL1A	UP/O		cytokine	Activated	3.968	bias	1.80E-03	ADAMTS1,ADAMTS5,ALDH1A1,ALDH1A3,ALDH3A2,APOD,APP,BCL2,CCL11,CCL2,CCL8,CYP11A1,CYR61,FGFR1 ,FOS,HMOX1,HSD3B1,ICAM1,IGF1,IL18,IL1A,INHBA,ITGAV,ITGB1,JAM2,KITLG,LOX,MMP2,MYC,NFKBIZ,NR2F2,NR3C1,PLA2G4A,PLAU,POMC,SPARC,TIMP1,WNT5A
	ACOX1	UP/O		enzyme	Inhibited	-2.632		1.66E-02	ACADL,ACOX1,ADAMTS1,AIG1,ANXA2,CAT,CD63,CTSL2,CYP7B1,EHHADH,ETS2,FASN,IGF1,LGALS3BP,LPL,NFE2L2,PALMD,PDK4,PLSCR1,RBM3,RGN,SGK1,SLCO2B1,TP53,XBP1
	CAT	UP/O		enzyme	Inhibited	-2.772	bias	4.25E-02	ADM,CAV1,CCL2,COL1A1,HIF1A,HMOX1,THBS1,TIMP1,TP53
	NOX4	UP/O		enzyme	Activated	2.160	bias	2.00E-02	CCL2,HIF1A,ICAM1,MMP2,NOS3,NOX4
	F2R	UP/O		G-protein coupled receptor	Activated	3.665	bias	2.91E-04	ANGPT1,CCL2,CCND1,CD55,CTGF,CYR61,EGR1,F2R,FOS,GJA1,HMOX1,ICAM1,TFPI2,THBS1,TP53
	FSHR	UP/O		G-protein coupled receptor	Activated	2.425	bias	3.69E-03	AMH,AR,CD55,CPE,CYP11A1,GATA4,GDE1 (includes EG:393213),INHA,INHBA,INHBB,KITLG,LHCGR,PLAT
	IGF1	UP/O		growth factor	Activated	3.868	bias	1.08E-07	ACTA2,ADM,APP,BCL2,BGN,BHLHE40,BSG,CASP3,CCL8,CCND1,CCND2,CFLAR,CHGA,CISH,CLU,COL1A1,CREB1,CSDA,CTGF,CYP11A1,CYR61,DAXX,EFNB2,EGR1,ELN,ESR1,FASN,FGFR1 ,FOS,FSHR,GPD1,HGF,HIF1A,ICAM1,ID2,IER3,IGF1,IGF2,IGFBP4,IGFBP6,IL18,INSL3,INSR,IRS1,ITGAV,LHCGR,LPL,MGA,MMP2,MYC,NCAM1,NEFH,NOX4,NR5A1,PDGFRA,PDGFRB,PLAU,PLP1,PPP3CA,PTH1R,SCD,SEC23A,SNAI2,SRD5A1,SREBF1,SRSF3,TF,THBS1,TLR4,TP53,VIM,WNT4,WT1
	HGF	UP/O		growth factor	Activated	6.215	bias	6.21E-06	ADAMTS1,AKAP12,ANGPT4,ANK3,ANP32A,ATM,BCL2,CALCRL,CAV1,CCL2,CCND1,CCNG2,CD46,CDKN2C,CDKN3,CFLAR,CGRRF1,CHD2,COL1A2,CTGF,CTSK,CYR61,DDX21,DOK5,EFNB2,EGR1,EMP1,EMP2,ERRFI1,ETS1,FAM3C,FOS,FOXN2,GEM,GPR116,GPR56,GRB14,HGF,HMOX1,ICAM1,IGF1,IGFBP4,IL6ST,INHBA,IRX5,ITGB1,ITGB8,KITLG,KRT18,LATS1,LDLR,LGMN,LPHN2,LYVE1,MAP3K8,MEOX2,MET,MMP2,MYC,NCOA2,NOS3,NRIP1,NRP1,PLAU,PMP22,PNRC1,PPAP2B,PTPRF,PTPRR,RNF1…
	INHBA	UP/O		growth factor	Activated	2.970	bias	1.36E-04	ACTA2,ACVR2A,ARIH2,BCL2,CCND2,COIL,CPNE8,CTGF,CYP11A1,DTNA,EFNB2,ESR1,FRS2,FSHR,FST,GRIA3,GULP1,HSD3B1,IGF1,IL12A,INHA,INHBA,INHBB,KRAS,LHCGR,LOX,MGP,MMP2,MPPED2,NR5A1,PCDH9,POMC,SLC5A8,TIMP1,VAV3
	TGFB2	UP/O		growth factor	Activated	2.426	bias	6.51E-04	ACTA2,ASPN,CD46,CFLAR,COL1A1,COL1A2,COL3A1,CTGF,EGR1,FOS,HMOX1,JAM2,SCD,TGFB2,THBS1,TIMP1
	FGFR2	UP/O		kinase	Activated	2.192	bias	3.13E-07	BCL2,CCND1,CCND2,CDH11,CITED1,COL1A1,COL4A1,CPE,CTSH,DAB2,ENPEP,FGFR2,FLRT3,FST,GATA6,GJA1,ICAM1,ID2,IGF1,IGF2,IL1A,INHBB,LAMA1,LAMB1,NOSTRIN,NOTCH1,PCOLCE,PDGFRA,PTH1R,SRGN,TRPS1,WISP1
	INSR	UP/O		kinase	Activated	3.112	bias	3.09E-05	ACADL,ACSL5,ALDH2,ANP32A,ARHGEF2,ATP2A3,ATP5B,ATP5L,CCL2,CCND1,CCND2,CCNG2,CDKN2C,CKMT2,COL6A3,CPT1B,CPT2,CS,CTGF,CTSL2,DAG1,DDR2 ,DECR1,DES,EGR1,FASN,FBLN1,FHL1,FOS,GAS1,GATA6,GRB7,GRN,IDH3A,IER3,IFNAR2,IGF1,INSR,IRS1,KLF10,KLF9,LDB2,LGALS1,MAP3K7 ),MMP11,MMP2,MPEG1,MYC,NDRG1,NFE2L2,NOS3,OGN,PDK4,RNF103,RWDD4,SAT1,SMAD4,SRSF5,TFAM,TGIF1,THBS2,YEATS4
	PIK3R1	UP/O		kinase	Activated	2.291	bias	5.82E-04	AR,ATP1A1,BCL2,CCND1,CCND2,COL1A2,FOS,ICAM1,IL12A,MITF,MMP2,PDGFRA,PDGFRB,PIK3R1,PLAU
	MAP3K1	UP/O		kinase	Activated	3.552	bias	7.23E-04	CCND1,COL3A1,COL4A1,CSTA,EGR1,FOS,HMOX1,HSPB1,LDLR,MAOB,PLA2G4A,PLAU,THBS1,TIMP1,TP53
	PRKCB	UP/O		kinase	Activated	2.068	bias	3.06E-03	ADRB3,APP,CCND1,EGR1,FASN,FOS,ICAM1,MMP2,MX1,MYC,PRKCB,SREBF1,TGFBR2
	PRKCI	UP/O		kinase	Activated	2.376	bias	4.23E-03	CCND1,FASN,HMOX1,KCNJ11,PRKCI,SREBF1
	MET	UP/O		kinase	Activated	3.742	bias	4.44E-03	ATM,CCND1,CTSL2,DAB2,FGL2,FOS,HGF,IL18,INHBA,MMP2,MYC,NFKBIZ,RUNX1,TGIF1,TLR3,TRIM21
	MAPK11	UP/O		kinase	Activated	2.789	bias	1.04E-02	ACP5,BCL2,CAV1,CHGA,FOS,HMOX1,TIMP1,TIMP2
	EPHB4	UP/O		kinase	Activated	2.111	bias	1.91E-02	FGFR2,IGF2,IGFBP4,KITLG,NCAM1,PLP1,RUNX1,TBX2,TGFB2,TGFBR2,WNT5A
	FGFR1	UP/O		kinase	Activated	3.140	bias	3.47E-02	CCND1,CCND2,COL1A1,EIF4EBP2,FGF1,FGFR1 ,FOS,HGF,MYC,PCSK1,PLAU,VIM
	NR0B2	UP/O		ligand-dependent nuclear receptor	Inhibited	-2.746	bias	1.93E-03	ACOX1,APOA1,CPT1A,CYP11A1,CYP51A1,CYP7B1,EGR1,FASN,NR0B2,NR1H4,PCK2,PDK4,SCD,SREBF1,TIMP1
	AR	UP/O		ligand-dependent nuclear receptor	Activated	2.947	bias	3.05E-07	ADM,AMH,AR,AVPR1A,CACNA1A,CAST,CAV1,CAV2,CCND1,CDH11,CDH2,COL3A1,DES,DHCR24,EDNRA,EDNRB,EGR1,EPHX1,ETV1,FGFR2,GJA1,GLCCI1,GPR182,GUCY1A3,HGF,IGF1,IGF2,INSL3,KITLG,LRRK1,MAOA,MARCKS,MME,MYC,NAP1L1,NGFR,NR3C1,PLAT,PLAU,PLS3,PMEPA1,POMC,RP2,SMARCC1,SNAI2,SOX9,SRD5A1,TACC2,TF,TGFBR2,TRIM25,VCAN,VIM,WT1
	ESR1	UP/O		ligand-dependent nuclear receptor	Activated	3.529	bias	3.16E-06	ABCC5,AKT2,APOA1,AR,BCL2,BCL2L2,BMPR2,CAV1,CCL2,CCND1,CCNG2,CD55,CELSR2,CREB1,CYP11A1,CYP7B1,DDX21,DECR1,EGR1,ESR1,FBLN1,FOS,FSHR,FST,GJA1,GPAM,GREB1,GSTA5,GUCY1A3,HIF1A,HOXC6,HSD3B1,HSPA13,IER3,IFI27,IGF1,IL1A,INHBB,INSL3,INSR,IRS1,KRT10,LDLR,LHCGR,LOXL4,LPL,LTBP1,MYC,NFYB,NGFR,NOS3,NOTCH3,NR0B2,PTMA,SERPINB9,SGK1,SLC7A5,SNAI2,TFF2,TM4SF1,TP53,TPM1,VAV3,VIM
	RXRA	UP/O		ligand-dependent nuclear receptor	Activated	2.071	bias	1.48E-02	ACOX1,ALDH1A1,APOA1,APP,CAT,CCL8,CCND1,CEBPD,CPT1A,CPT1B,CPT2,DLK1,EHHADH,FASN,FOS,GPD1,HIF1A,HMGCS2,HOXD10,IER3,LPL,MAOB,MGP,MID1IP1,MMP11,NEDD9,NR0B2,PC,PCK2,RORC,RXRA,SAT1,SCD,SDC1,SLC27A1,SREBF1,SREBF2,TGFB2,THBD
	let-7	UP/O		microRNA	Inhibited	-3.351	bias	6.87E-03	ACTA2,AR,CASP3,CCND1,CDH2,COL1A1,DZIP1,EIF2C3,GTF2I,GZF1,ID2,KRAS,MYC,NR1H4,NRAS (includes EG:18176),RCAN1,SMAD4,SOX9,STARD13,TAB2,TLR4,VIM
	FBN1	UP/O		other	Inhibited	-2.964	bias	1.19E-05	COL1A2,COL3A1,COL6A3,CTGF,CYR61,FBN1,INHBA,LTBP1,MMP2,TGFBR2
	WNT3A	UP/O		other	Activated	2.907	bias	1.21E-05	ADAM10,ANGPT1,BCL2,BGN,CACNA1G,CCND1,CCND2,CDH2,CFD,COL1A1,CTGF,CYR61,DCN,FMOD,GADD45G,GAS1,GATA4,GLI1,ID1,IRS1,KITLG,MITF,MYC,NCAM1,OGN,PDGFRA,PMEPA1,PTH1R,RHOU,SOX9,SPARC,TGFB2,THBS1,WISP1,WNT3A,WNT5A
	APP	UP/O		other	Activated	3.161	bias	3.06E-04	ACTA2,AES,ANK2,ANP32A,APP,ARF4,ATF1 (includes EG:100040260),ATM,ATP1A2,ATP5B,ATP5C1,BACE1,BCL2,BCL2L2,BSG,CAMK2D,CASP3,CAST,CAT,CCL2,CCND1,CCND2,CD68,CDH2,CDH5,CFLAR,CLU,COL13A1,COL18A1,CS,CSF2RB,CTGF,CTSL2,DBI,DCN,DDAH1,DPY19L3,DPYSL2,ECH1,EGR1,ELN,ENPP2,ESR1,ETS2,FGFR1 ,FOS,FOXP1,GRB2,H2AFJ,HEATR5A,HINT1,HMOX1,HNRNPA3,HSPB1,ICAM1,IGF1,IGF2,IL1A,IL6ST,INHBA,INSR,KCND2,KPNB1,LATS1,LCAT,LDB2,LDLR,…
	PRNP	UP/O		other	Activated	2.928	bias	1.56E-03	APP,BCL2,CASP3,CCND1,CSGALNACT1,EGR1,HSP90B1,HSPB1,NOTCH1,PRNP,TP53
	CDH11	UP/O		other	Activated	2.646	bias	3.30E-02	ADI1 ,CD9,IGF1,JUP,MBD2,PIK3R1,S1PR3
	TP53	UP/O		transcription regulator	Activated	5.002	bias	3.47E-11	ABAT,ACTA2,AGTR1,AKAP12,AMOTL2,ANGPT1,ANTXR1,ANXA2,ANXA3,ANXA4,ANXA6,APOA1,AR,ARHGEF2,ASXL1,ATL3,ATP1A1,ATP5C1,BCL2,BDKRB2,BHLHE40,BMP1,BOK,BTG1,CASP3,CASP4,CAT,CAV1,CCDC80,CCL2,CCND1,CCND2,CCNG2,CCS,CD247,CD47,CDKN3,CFLAR,CHD3,CHIC1,CLCA2,CLU,COL14A1,COL18A1,COL1A1,COL1A2,COL3A1,COL4A1,COL5A2,COL6A2,CTDSP1,CTGF,CTSF,CTSH,CTSK,CYR61,DAPK1,DBI,DDR1,DFFB,DHCR24,DOK1,DTX1,ECH1,EGR1,EIF2AK3,ENPP2,EPH…
	GLI1	UP/O		transcription regulator	Activated	5.835	bias	3.04E-06	BCL2,CCND1,CCND2,CDH11,CLU,CMBL,COL1A1,FHL1,GALNT2,GATA4,GATA5,GATA6,GLI1,GLI2,GRIA3,HUWE1,ID2,IGF1,IGF2,IGFBP6,IGFBP7,IRS1,JUP,LZTS1,MAN1C1,MAPK11,MMP11,NDRG2,NR2F2,PCDH18,PCOLCE2,PDGFRA,POMC,PTCH1,PTH1R,RAP2A,RXRA,SCD5 (includes EG:117369),SYNE1,ZC3HAV1L
	EGR1	UP/O		transcription regulator	Activated	3.845	bias	2.68E-04	APOA1,AR,CASP3,CASP9,CCL2,CCL8,CCND1,CCND2,CHGA,CLU,COL1A1,COL1A2,EGR1,ENPEP,HMOX1,ICAM1,IGF2,LDLR,LHCGR,MAOB,MYC,NDRG1,PDGFC,PLAU,RB1,SGK1,TGFBR2,THBS1,TIMP1,TLR4,TP53
	ETS1	UP/O		transcription regulator	Activated	4.005	bias	6.71E-04	ARHGDIB,ATP2A3,CAV1,CCL2,CCND1,CD14,CDH5,COL1A2,CTGF,EGR1,ETS1,ETS2,FLI1,GABRE,HGF,HMOX1,HPGD,ICAM1,IL12A,MET,MMP2,MRPL9,MYC,NOS3,PEG10,PLAU,PTPRN2,RHOBTB3,RUNX1,SRD5A1,SRGN,TGFB2,TGFBR2,TRPC1
	SREBF1	UP/O		transcription regulator	Activated	2.889	bias	1.50E-03	ACSL5,AR,BCL2,CEBPD,CFD,CYP51A1,CYP7B1,DARS,DBI,DLK1,DPY19L3,EHHADH,FASN,FDFT1,FDPS,GPAM,GSR,HMOX1,HSD17B1,HSPA13,IL12A,LDLR,LPL,LSS,NR0B2,PCK2,PLS3,RPLP0,SC5DL,SCD,SREBF1,TF,TP53
	XBP1	UP/O		transcription regulator	Activated	4.207	bias	2.98E-03	APOA1,APP,ARFGAP3,BCL2,BET1L,BFAR,CAT,DNAJC3,EIF2AK3,ESR1,ETS1,FASN,FKBP10,FKBP11,FKBP14,FKBP7,GOPC,HMOX1,HSP90B1,HSPA13,ICAM1,MYC,RAB33B,RABAC1,RCN3,S1PR1,SEC11A,SEC23A,SEC63 (includes EG:11231),SMC3,SREBF1,SSR2,TFF2,TXNDC11
	CREB1	UP/O		transcription regulator	Activated	3.436	bias	4.12E-03	ADM,ALAS1,ATF1 (includes EG:100040260),ATP1A1,BCL2,BHLHE40,CCND1,CD68,CDH2,CEBPD,CHGA,CPT1A,CREB1,CSRP2,CYP11A1,CYP51A1,CYR61,EBI3,EGR1,ERRFI1,FASN,FOS,GABARAP,HMOX1,ID1,INHA,LDLR,LSS,MYC,MYH10,PCSK1,PDGFRA,PER2,RB1,SCD,SEC63 (includes EG:11231),SFRP4,TF,TFRC,ZFPM2
	SKIL	UP/O		transcription regulator	Activated	3.113	bias	5.40E-03	ACTA2,CDH11,COL1A2,COL4A1,CPEB2,DCHS1,DIXDC1,RHOBTB1,THBS2,TLN1
	NFIA	UP/O		transcription regulator	Activated	2.207	bias	8.58E-03	CDH2,LOX,NFIA,RGN,RP2,SLIT2
	NFE2L2	UP/O		transcription regulator	Activated	5.424	bias	9.32E-03	ACSL5,ALAS1,AOX1,ATP1A1,B4GALNT1,BCL2,CAT,CDKN2C,CHORDC1,COL1A1,COL3A1,DNAJC3,EIF3E,ELN,EMCN,EPHB4,EPHX1,FGF13,GABBR1,GABRA1,GADD45G,GSR,GSS,GSTA4,GSTA5,GSTO1,GSTT1,HMOX1,HSP90B1,IL1A,KCND1,KCNMB4,LPL,MGST1,NFE2L1,NFE2L2,NR0B2,PKIA,PREP,PRKCB,PSMA1,PSMB4,PSMC1,PSMD7,RPLP0,SAT1,SEC23A,SLC16A2,SLC7A11,SOD3,SREBF1,TCN2,TFAM,TP53,UGDH,VCP,XBP1
	SREBF2	UP/O		transcription regulator	Activated	2.302	bias	1.07E-02	CYP51A1,CYP7B1,DBI,FASN,FDFT1,FDPS,GTF2I,HSD17B1,LDLR,LRP1,LSS,SC5DL,SCD,SREBF1,SREBF2
	MITF	UP/O		transcription regulator	Activated	4.423	bias	1.67E-02	ACP5,ATP1A1,BCL2,CCNG2,CTSK,DAPK1,EDNRB,FOS,GM2A,GREB1,GYG2,HIF1A,HPGD,IVNS1ABP,MDH1,MET,MITF,NGFR,NR3C1,SDC1,SEMA6A,ST3GAL6,TBC1D16,TBX2
	EDNRA	UP/O		transmembrane receptor	Activated	2.236	bias	5.83E-04	COL1A1,COL3A1,FOS,MMP2,TIMP1,TIMP2
	TLR4	UP/O		transmembrane receptor	Activated	5.165	bias	6.21E-04	ADM,APP,ATM,BBX,BCL2,CAST,CCL2,CCL8,CCND2,CD14,CEBPD,CISH,CTSK,CXCL9,DAB2,DAXX,DOCK11,EBI3,FGL2,GADD45G,HMOX1,ICAM1,IFIT2,IL12A,IL18,IL18BP,IL1A,IL2RB,INHBA,IRF2,LRRK2,MET,METTL1,MX1,MYC,MYD88,NFKBIZ,NMI,PLAT,PLEK,RXRA,ST3GAL1,TFRC,TLR3,TLR4,TOR1AIP2,TRIM21,XBP1 ,ZC3H12C
	TLR3	UP/O		transmembrane receptor	Activated	4.364	bias	5.24E-03	BCAR3,CAST,CCL2,CLU,CTSK,CXCL9,FOS,HMOX1,ID1,IER3,IFI44,IFI44L,IFI6,IFIH1,IFIT2,IFIT3,IFNAR1,IL12A,IL1A,MAP3K7 ),MAP3K8,MARCKS,MX1,MYD88,NFKBIZ,NMI,PFKFB3,PIK3R1,PTGER2,RIPK1,SERPINB9,TIMP1,TLR3,TLR4,TNFRSF1A,USP18,ZC3HAV1,ZNF644,ZNFX1
	IFNAR2	UP/O		transmembrane receptor	Activated	2.236	bias	4.51E-02	MX1,PSMB10,PSME2,UBE2L6,USP18
	BSG	UP/O		transporter	Activated	2.386	bias	6.54E-03	BSG,CDH2,EIF2AK3,HIF1A,IL18,MMP2,VIM
	FSH			complex	Activated	4.255	bias	2.04E-18	ACP5,ACTA2,ACVR2A,ADAMTS1,ADCY9,ADM,AKAP12,ALDH3A2,AMH,AMOTL2,AR,ARPC1A,BCL2L2,BMPR1A,BMPR1B,BMPR2,CAP2,CASP4,CASP9,CCND2,CD55,CDC42EP4,CDH2,CFLAR,CITED1,COL15A1,COL18A1,CPE,CREBZF,CSDA,CTGF,CYP11A1,DAB2,DAPK1,DHRS3,DHX15,ENC1,ESR1,FGFR1 ,FOS,FSHR,FST,GATA4,GATA6,GDE1 (includes EG:393213),GEM,GNAS,GPR56,GPRC5B,GSTT1,HSD17B1,HSD3B1,ID1,IGFBP4,INHA,INHBA,INHBB,KITLG,KLF10,KRT18,LDLR,LHCGR,LOX,MAP3K…
	Cg			complex	Activated	5.643	bias	1.07E-11	ACTA2,ADAMTS1,ADM,APCDD1,AR,ARNT,BCL2,BHLHE40,BTG1,CCL2,CCND2,CDH2,CEBPD,CLU,CTSL2,CYP11A1,DBI,DPT,EFNB2,EGR1,EMCN,EMP1,EPHA7,FGL2,FHL1,FST,FZD1,G0S2,GAS1,GATA4,GATA6,GDF10,GJA1,HIF1A,HSD3B1,ICAM1,IER3,IGF1,IGFBP4,INHA,INHBA,INHBB,ITGAV,ITGB1,LDLR,LGALS3BP,LHCGR,MMP2,NOS3,NRIP1,NRP1,PARD6G,PECAM1,PFKFB3,PKIA,PLAT,PLAU,PPAP2B,PTGER2,RUNX1,S100A10,SDC1,SDC4,SFRP4,SMAD4,SMARCA1,SREBF1,STC1,STEAP1,TF…
	Lh			complex	Activated	2.036		2.71E-10	ACP5,ACTA2,ADAMTS1,ADCY9,AKAP12,AMH,AR,ARPC1A,CAP2,CASP4,CASP9,CD55,CDC42EP4,CFLAR,COL15A1,COL18A1,CREB1,CSDA,CYP11A1,DAB2,DAPK1,DHRS3,FOS,FST,GEM,GJA1,GNAS,GPR56,GPRC5B,HSD17B1,HSD3B1,INHA,INHBB,KRT18,LHCGR,MAP3K5,MAP3K7 ),MBD2,MMP2,NR5A1,P4HA2,PDLIM3,PGRMC1,PLAT,PRKAR1A,PTPRF,RAB31,RAB33B,RGS5,SFRP4,SGK1,SH3BP4,SLIT2,TFPI2,TGFB2,THBS1,THBS2,TLN1,TMBIM6,TP53,TPM1,TYRO3
	PDGF BB			complex	Activated	3.752	bias	3.81E-10	ACTA2,ADM,AKAP12,AVPR1A,BDKRB2,BHLHE40,BMP3,CALD1,CASP4,CAV2,CCL2,CCL8,CCND1,CEBPD,COL3A1,CREB1,CSRP2,CTGF,CYR61,DAB2,DCBLD2,DCN,EDNRB,EGR1,ETS1,ETS2,FASN,FGFR1 ,FHL1,FHL2,FOS,FRZB,FZD1,GEM,GSS,HMOX1,HSD3B7,IER3,IGF1,IGF2,IGFBP4,INHBA,ITGB1,KLF10,KRAS,LAMB2,LDLR,MGST1,MMP2,MYC,NEXN,NOX4,PCGF2,PCOLCE,PDGFRB,PLAT,PLAU,POSTN,PRSS35,PSMB4,SAT1,SCD,SGK1,SREBF1,SRF,SYK,SYNE1,THBD,THBS1,TIMP1,TP53,UGDH,…
	Pdgf (complex)			complex	Activated	2.161	bias	5.62E-06	BCL2,CAV1,CCL2,CCND1,CCND2,COL4A1,EGR1,ERRFI1,FOS,GJA1,HIF1A,HMOX1,ICAM1,INHBA,LDLR,MEOX2,MYC,NCAM1,NOTCH1,NOTCH3,NOX4,PLAU,SPARC,THBD,TIMP1,TP53
	LDL			complex	Activated	2.488	bias	3.62E-05	AP1G1,APOBEC3B,BCL2,CCL2,CCL8,CCND1,CD68,CDH5,CFLAR,CTGF,CTSK,EGR1,FDPS,FOS,G0S2,GTF2I,HIF1A,HMOX1,HSP90B1,ICAM1,IFIT2,IGF1,IGFBP4,IL1A,IRF2,ITGAV,LDLR,MLH1,MMP16,MMP2,MX1,NOS3,NR0B2,PECAM1,PLAT,PLAU,PTPRF,RCAN1,SREBF1,SREBF2,TGFBR2,TLR4,TP53,TRADD,XBP1
	Ifn gamma			complex	Activated	2.297	bias	2.31E-03	CASP3,CCL2,COL1A1,CXCL9,CXCR3,ESR1,ICAM1,IFI44L,IGFBP4,IL18BP,LAMA1,MYC,MYD88,PCDH7,PSME2,TGFB2,TLR3,TLR4,XAF1
	TSH			complex	Activated	3.355	bias	1.19E-02	CCND1,COIL,CTSS,DAG1,EGR1,FOS,FZD1,INSR,MYC,NOS3,NOX4,WNT5A
	IL12 (complex)			complex	Activated	2.105	bias	4.77E-02	ACADL,CASP3,CCL2,CISH,CXCL9,CXCR3,EBI3,FOS,GADD45G,GCNT2,GJA1,GLG1 ,ICAM1,IFIH1,IFIT2,IL12A,IL18,IL18BP,KLRD1,MMP2,MX1,MYC,MYD88,PLAU,RRAD,TGFBR2,TIMP1,TLR4,TNFRSF1A,XPC
	IgG			complex	Inhibited	-2.351	bias	4.82E-02	ADM,CCL2,CCND2,CD9,CEBPD,COL3A1,CYP27A1,DSP,EMP1,FST,GNAS,GPR56,HSPB1,KRT10,KRT18,LDLR,LGALS1,MYC,PLS3,TAPBP,TNFSF15
	EDN1			cytokine	Activated	5.007	bias	2.62E-06	ACTA2,ANXA4,ANXA5,ANXA6,BCL2,CALCRL,CCND1,CDH2,COL1A2,COL4A1,COL5A1,CST3,CTGF,CYP11A1,EDNRA,EDNRB,EGR1,ERRFI1,FOS,FST,GATA4,GJA1,GRN,HIF1A,ICAM1,ITGB1,MITF,MMP2,MPRIP,MSN,MYC,PLAU,PLCB4,POMC,PRKCB,PTGER2,SDC1,THBS1,TP53,VCAN,VIM
	IL1B			cytokine	Activated	4.655	bias	5.31E-06	ACTA2,ADAMTS1,ADAMTS5,ADM,AGTR1,ANGPT1,ANTXR1,ANXA9,APP,ATP1A1,AVPR1A,BCL2,BGN,CASP3,CASP4,CAT,CCL11,CCL2,CD14,CD55,CEBPD,CFLAR,CHI3L1,CISH,CSF2RB,CTSF,CTSS,CXCL9,CXCR3,CYP11A1,DAB2,DCN,EBI3,EGR1,ELN,ENPP2,ERRFI1,ESR1,FOS,FST,G0S2,GEM,GJA1,GM2A,GRB7,GRN,HEXA,HGF,HIF1A,HMOX1,HSPB1,ICAM1,IER3,IGF1,IGFBP4,IL12A,IL18,IL1A,INHBA,INSR,INSRR,IRS1,ITGAV,ITGB1,ITGB8,KLF10,LDLR,LOX,MAP3K8,MMP11,MMP2,MX1,MY…
	IL5			cytokine	Activated	5.930	bias	2.48E-03	ACP5,ANXA2,ANXA6,BCL2,CASP4,CCL2,CCND2,CCR3,CD55,CD63,CISH,CRIP1,CRISP3,CSF2RB,DDX21,EGR1,FGL2,GADD45G,GPAM,HIF1A,HSP90B1,ICAM1,IER3,IFI30,IL18BP,ITGAV,KLHDC2,LUM,MYADM,MYC,NDRG1,PMP22,PRDX4,PSMB4,PYCR1,QSOX1,RBM3,SFPQ,SGK1,SLC7A5,TMF1,TRA2A,VIM,XBP1 ,ZNF25
	IL2			cytokine	Activated	4.103	bias	5.41E-03	ADCY9,ATM,BCL2,BHLHE40,CAMK2N1,CAPN5,CASP3,CCL11,CCL2,CCND1,CCND2,CCNG2,CCR3,CD247,CD3G,CD46,CD8A,CDKN2C,CFLAR,CISH,CREB1,CSF2RB,CXCL9,CXCR3,CYP27A1,DAP,DAPK1,DDX21,ENPP2,ETS1,FGFR1 ,FOS,GADD45G,HSP90B1,ICAM1,IER3,IL17RB,IL18,IL18BP,IL1A,IL2RB,ITGB1,ITM2B,KLRD1,LCK,LDLR,MAPKAPK3,MME,MMP2,MX1,MYC,NMI,PDCD1,PDGFC,PECAM1,PLCB1,PTCH1,RORC,SERPINB9,SPRED1,STAM,STK17B,TIAL1,TIMP1,TNFRSF1A,TP53,TRIB2,VI…
	TNFSF11			cytokine	Activated	4.193	bias	7.03E-03	ACP5,BCL2,BSG,CCL2,CCL8,CCND1,CD14,CDC42EP4,CTSK,DAB2,DUSP16,ESR1,ETS1,FHL2,FOS,FRRS1,GABPA,ICAM1,IER3,IGF1,IL1A,ITGAV,LDB2,LSR,MAFB,MYC,NFATC2IP,NFKBIZ,NME6,PCDH7,PTGER2,RCAN1,SDC1,SDC4,SERPINB9,SLC11A2,SRC,TLR4,ZC3H12C
	EPO			cytokine	Activated	2.982	bias	1.18E-02	ADAMTS10,BCL2,BLVRB,BTG1,CCND2,CCNG2,CISH,CTSK,DES,DHCR24,EGR1,FOS,FXN,GATA4,H2AFY,IFI27L2,IGF2,IL18,ITGB1,KLHL24,KPNB1,LDLR,MID1IP1,MLH1,MMP2,MYC,N4BP2L1,NFIB,NOS3,NR3C1,PRKCB,ROCK2,RPLP0,RPS23,SLC11A2,SRGN,TF,TFRC,TNNI3,TP53,TSC22D3,XPC,ZNF711
	LIF			cytokine	Activated	3.076		3.12E-02	ACTA2,AHNAK,CCND1,CD9,CDH5,CEBPD,CISH,CYP11A1,FOS,GATA4,GATA6,HGF,IGF1,IL6ST,JAM2,KLF10,LARGE,LPL,MYC,NMI,PECAM1,POMC,RHOU,TIMP1,TMEM176A,TMEM176B,TP53,WNT5A,WT1,XBP1
	IFNG (includes EG:15978)			cytokine	Activated	5.527	bias	5.36E-09	ABCA6,ADM,AGRN,AGTR1,ALDH1A3,APP,ARFGAP3,ATP1A1,AVPR1A,BATF2,BCL2,BCL2L2,BST2,BTG1,CALCOCO2,CASP3,CASP4,CASP9,CAT,CCL11,CCL2,CCL8,CCND1,CCND2,CCR3,CD14,CD163,CD55,CD63,CEBPD,CFLAR,CIRBP,CISH,COL1A1,COL1A2,COL5A2,CSF2RB,CTGF,CTSH,CTSK,CTSL2,CTSS,CXCL9,CXCR3,CYP11A1,CYP27A1,DAPK1,DDR2 ,DECR1,DHX9,DTX3L,EBI3,EGR1,ERAP2,ETS2,FASN,FBLN1,FGL2,FHL2,FLRT2,FOS,FXN,GBP5,GJA1,GLS,GPR56,GPRC5B,GSDMD,HDAC9,HE…
	IFNA2			cytokine	Activated	5.385	bias	7.65E-07	BCL2,BST2,C1S,CAV1,CCL2,CCL8,CISH,CXCL9,EFNB3,FAM134A,GEM,GNAS,HERC6,HIF1A,IFI27,IFI27L2,IFI44,IFI44L,IFI6,IFIH1,IFIT2,IFIT3,IFIT5,IFNAR2,IL10RB,IL2RB,IRF9,LGALS3BP,MAL,MET,MX1,MYC,NT5E,PARP4,PARP9,PLAT,PLSCR1,RB1,SAMD9,SDC1,SERPINB9,TLR3,TNFRSF1A,TP53,TRIM21,UBE2L6,USP18,XAF1,XBP1 ,ZC3HAV1
	IL6			cytokine	Activated	5.979	bias	2.88E-06	ABCC5,ACOX1,ACP5,ADAMTS1,ADAMTS5,AHNAK,ALAS1,APOA1,APP,BCL2,BGN,BMI1,BST2,CCL11,CCL2,CCND1,CCR3,CD14,CD163,CD46,CD68,CDKN3,CEBPD,CFLAR,CHRNB4,CISH,CLU,COL3A1,CSF2RB,CST3,CTGF,CTSK,CXCL9,CXCR3,DCN,DUSP16,EGR1,ENPP2,FCGRT,FLI1,FOS,GADD45G,GSTA4,HGF,HIF1A,HMOX1,HPGD,ICAM1,ID1,ID2,IFIT2,IGF1,IGF2,IGFBP4,IGFBP6,IL12A,IL6ST,IRF9,IRS1,ITGAV,KLRD1,KRT18,LARGE,LCAT,LDLR,LGALS1,LPL,MET,MMP2,MYC,MYD88,NEU3,…
	IFNB1 (includes EG:15977)			cytokine	Activated	2.428	bias	2.75E-05	ACP5,AMH,ANXA5,BCL2,BHLHE40,BST2,CASP3,CCL2,CD14,CDH2,COL12A1,CTSK,CXCL9,CXCR3,DAXX,F2R,FBN1,FKBP9,FOS,GAS1,GBP5,IFI27L2,IFI6,IFIH1,IFIT2,IFNAR1,IL12A,IRF9,ITGAV,LAMB1,MX1,MYC,MYD88,NMI,NOTCH1,OGN,PDCD1,PDK4,PHLDB2,PTCH1,RNASE4,SLC39A14,SREBF2,THBS1,THBS2,TLR3,TRIM21,USP18,XAF1,ZDHHC14
	IL13			cytokine	Activated	2.799	bias	1.67E-04	ACOX1,ACP5,AVPI1,BLVRA,CASP3,CASP9,CCL11,CCL2,CCL8,CD14,CD163,CD247,CD37,CFI,CHST2,CISH,CLEC4A,COL18A1,COL1A1,COL1A2,COL3A1,COL6A2,CTGF,CTSH,CTSK,CTSL2,CTSS,DHCR24,DNASE2,EGR1,ENPP2,G0S2,HSD3B1,HTRA1,IARS,ICAM1,IGF1,IL12A,IL17RB,IL18,KITLG,LTBP1,MAOA,MMP2,MN1,NID1,PDGFC,PLA2G4A,PLAU,QSOX1,RIN2,RORC,SPINT2,ST3GAL6,ST8SIA4,THBS1,TIMP1,TIMP2,TLR4,TNFRSF1A,TNS1,TRPS1,WNT5A
	IFNA1/IFNA13			cytokine	Activated	3.044	bias	3.19E-03	AR,CCL8,CXCL9,GEM,IFI27,IFI6,IFIH1,IFIT2,MX1,MYC,PLSCR1,TLR3,UBE2L6,USP18
	IL4 (includes EG:16189)			cytokine	Activated	3.738	bias	4.38E-03	ACOX1,ACP5,ACTA2,ALAS1,ALDH2,ANXA2,ANXA6,AUH (includes EG:11992),B4GALNT1,BBX,BCL2,BHLHE40,BIN1,CASP3,CCL11,CCL2,CCND2,CCR3,CD14,CD163,CD55,CD8A,CISH,CMAHP,COL18A1,COL1A1,COL1A2,COL6A2,COL6A3,CRIP1,CSF2RB,CTGF,CTSK,CXCL9,CXCR3,DECR1,EPHB4,EPHX1,EVI5,F2R,FOS,GADD45G,GATM,GJA1,HPGD,HSD3B1,ICAM1,IER3,IFI30,IFNAR1,IFNAR2,IGF1,IGFBP4,IL12A,IL17RB,IL18,IL1A,IL2RB,IPO8,ITGAV,ITGB1,KITLG,KLHDC2,KLRD1,LAS…
	MIF			cytokine	Activated	2.456	bias	4.50E-03	ACTA2,CCL2,CCND1,COL1A1,COL4A4,F2R,FASN,FOS,HGF,ICAM1,ITIH5,MET,MMP2,TIMP1,TLR4
	IL3			cytokine	Activated	3.401	bias	2.86E-02	ACOX1,ALDH2,ARHGDIB,BCL2,CASP3,CASP9,CAT,CCL11,CCL2,CCND1,CCND2,CCR3,CD14,CD247,CD3G,CD63,CISH,CPT1A,ECH1,EGR1,F2R,FASN,FGFR1 ,FOS,GADD45G,HGF,HSP90B1,ICAM1,IL17RB,ITGAV,KLF9,KPNB1,MYC,NEDD9,NOTCH1,NRP1,PHGDH,RB1,RBM3,RPL4,RPS3,SMAD4,SMAD5,SPEN,TIAL1,TLR4,TYK2,XBP1
	IFNA16			cytokine	Activated	2.000	bias	3.58E-02	CCL8,CXCL9,IFIH1,MX1,TP53
	PRL		5.97085220427827	cytokine	Activated	3.250	bias	2.24E-11	ANXA2,ANXA3,ANXA5,BCL2,BOK,CAMK2N1,CAV1,CCND1,CEBPD,CISH,CLU,COL1A1,COL1A2,COL3A1,COL5A1,CST3,CTSH,CTSL2,CTSS,CXCL9,CYP11A1,DCN,DES,EGR1,ESR1,FOS,ID1,ID2,IGF2,LHCGR,LYVE1,MAGED1,MARCKS,MGP,MGST1,MME,MSN,MYC,NOS3,P4HB,PARM1,PC,PCOLCE,PDGFRA,PDK4,PLAT,PLCD1,PSME2,RABAC1,RNASE4,SDC1,SPARC,TCEB1,TIMP1,TIMP2,TP53,VIM
	Tgf beta			group	Activated	4.174	bias	5.57E-08	ACP5,ACTA2,BCL2,BGN,BHLHE40,CCL11,CCL2,CCND1,CCND2,CDH11,CFLAR,CLU,COL1A1,COL1A2,CTGF,CTSK,DAB2,DCN,FOS,FST,FSTL1,GLI2,IGF1,IL1A,ITGB1,KLF10,LCAT,LOX,MET,MMP11,MMP2,MN1,MYC,NEDD9,NOS3,NOX4,PLAT,PLAU,PMEPA1,POSTN,PPAP2B,PROM1,PTGER2,RORC,RUNX1,RYR2,SKIL,SMAD4,SPARC,TIMP1,TIMP2,VIM
	Vegf	4.87096102759351		group	Activated	7.802	bias	1.08E-06	ADAM10,ADAMTS1,AKAP12,ANGPT4,ANP32A,BCL2,CALCRL,CASP3,CD46,CDH5,CDKN2C,CDKN3,CFLAR,CHI3L1,COL4A3,DOK5,EFNB2,EGR1,EMP1,EMP2,ENPP2,ETS1,FOXN2,GEM,GPR116,GPR56,GRB14,HMOX1,ICAM1,ID1,IGFBP4,IL18,IL6ST,INHBA,ITGB1,ITGB8,KITLG,LATS1,LDLR,LPAR1,LPHN2,LYVE1,MAP3K8,MEOX2,MET,MMP2,MYC,NCOA2,NOS3,NOTCH1,NR2F2,NRP1,PLAU,PMP22,PPAP2B,PRKCB,PTPRR,RCAN1,RECK,SGK1,SLK,SMAD5,STC1,TGFBR2,THBD,TIMP1,TNFSF15,TRIB2,V…
	Interferon alpha			group	Activated	4.826	bias	3.41E-03	ANXA5,BCL2,BST2,CASP3,CCL2,CCND1,CCND2,CCR3,CD81,CD8A,CISH,CSF2RB,CXCL9,CXCR3,DAXX,FASN,GLI1,GLS,ICAM1,IFI27,IFI6,IFIH1,IFIT2,IFIT3,IFNAR1,IFNAR2,IGFBP4,IL6ST,INSR,IRF9,ITGB1,LARGE,MMP28,MX1,MYC,MYD88,NT5E,PLAT,POMC,RB1,RIPK1,SEPT4,SERPINB9,SREBF2,TAPBP,TLR3,TLR4,TRIB2,TRIM5,UBE2L6,USP18,ZC3HAV1
	Insulin			group	Activated	3.176	bias	9.50E-03	ADRB3,AGTR1,APP,BACE1,BCL2,CA3,CCL2,CCND1,CFLAR,COL4A1,CYP11A1,DBI,EGR1,ERRFI1,FASN,FOS,GRB14,HIF1A,HMOX1,ICAM1,IGF1,IGF2,INSR,IRS1,KCNJ3,LGALS3BP,LPL,MYC,NOS3,NR1H4,PER2,PIK3R1,PLCB1,POMC,RBP4,SCD,SLC38A2,SRD5A1,SREBF1,VLDLR,VTI1A,WNT3A,WNT4,XBP1
	Growth hormone			group	Activated	2.050	bias	1.46E-02	BCL2,CCND1,CCND2,CEBPD,COL1A1,DLK1,EGR1,FASN,FOS,IGF1,IGFBP6,LDLR,LPL,MYC,PON1,TGFBR2
	Tnf			group	Activated	2.831	bias	3.52E-02	ADAMTS5,APOA1,BCL2,CCL11,CCL2,CCL8,CCND1,CD163,CFLAR,CXCL9,ENPP2,FST,GJA1,ICAM1,IGF1,IL1A,INHBA,NOS3,NOX4,PECAM1,PHEX,POMC
	TGFB1		2.1472258105984	growth factor	Activated	7.030	bias	1.59E-25	AASS,ACP5,ACTA2,ADAM10,ADAMTS2,ADAMTS3,ADCY9,ADI1 ,ADM,AHNAK,ALDH2,ALDH3A2,ALDH5A1,AMOTL2,ANGPT1,ANXA2,APP,ARF4,ARID5B,ARNT2,ASPN,ATM,BACE1,BCL2,BGN,BHLHE40,BIN1,BMI1,BMP1,BSG,BTG1,C1S,CALCOCO2,CALD1,CASP3,CASP4,CASP9,CAV1,CAV2,CCL11,CCL2,CCND1,CCND2,CCNG2,CCR3,CD14,CD163,CD46,CD55,CD68,CDC42EP4,CDH11,CDH2,CDKN2C,CDKN3,CELSR2,CHI3L1,CHRNB4,CLCA2,CLU,COL11A1,COL16A1,COL18A1,COL1A1,COL1A2,COL3A1,CO…
	TGFB3			growth factor	Activated	3.558	bias	7.49E-09	ACTA2,ASPN,BCL2,BHLHE40,CD46,CDH2,CDH6,COL11A1,COL1A1,COL1A2,COL3A1,COL5A1,CYR61,ELN,ETS1,FOS,GJA1,HTRA1,ITGAV,LTBP2,MAPK11,MGP,MYO10,PLOD2,SCD,SERPINE2,SKIL,THBS1,TNS1,TPM1
	BMP2			growth factor	Activated	3.977	bias	8.57E-05	ACP5,ACTA2,AMH,BHLHE40,BMPR1A,BMPR2,CCND1,COL1A1,COL1A2,CTSK,EPHX2,EVC2,FOS,FST,FZD1,HESX1,ID1,ID2,KLF10,KLF9,LHCGR,MYC,NFYB,NOS3,NOTCH1,POSTN,PTH1R,SLC26A2,SMAD4,SOX9,SPARC,TBX2,TIMP1,TMEM119,TNNI3,TWSG1,WNT4
	LEP			growth factor	Activated	2.054	bias	8.63E-05	ACADL,ACOX1,ACSL5,ADRB3,APOA1,APP,AR,BCL2,CA3,CAV1,CCL2,CCND1,CD14,CD63,CD68,CFD,COL3A1,COL4A1,CPT1A,CPT1B,DLK1,ECH1,EGR1,EHHADH,EPHX2,ESR1,FASN,FOS,GPAM,HSD3B1,ICAM1,IGF1,IL12A,INSL3,IRS1,KHDRBS1,LDLR,LPL,MCHR1,MMP2,MYC,NOS3,NOTCH1,NPY1R,NR3C1,PCSK1,PECAM1,PER2,PLAT,PLP1,POMC,PPP1CA,PRKAB2,SC5DL,SCD,SLC27A1,SMPD1,SNAP25,SPARC,SREBF1,SREBF2,THBS1,TIMP1,TP53,TSPO,VIM
	BMP7			growth factor	Activated	2.530	bias	8.78E-05	ACTA2,BMPR1A,BMPR2,CCL2,CEBPD,COL1A1,COL1A2,DLK1,FASN,GJA1,GRB14,GRB2,ICAM1,ID1,ID2,IGF1,IGF2,IGFBP4,IGFBP6,IRS1,MAP3K5,MMP2,NCAM1,PIK3R1,POMC,TFAM,WNT3A
	BDNF			growth factor	Activated	2.796	bias	8.20E-03	APP,AR,BCL2,BCL2L2,BHLHE40,CASP3,CAV2,CCND1,CCND2,CHGA,CYGB,EGR1,FOS,GRB14,HIVEP1,INHBB,KLF10,LGALS1,NCAM1,NGFR,NTRK2,PALMD,PER2,PFKFB3,PLP1,POMC,PTPN9,REEP5,RYR2,S100A10,SNAP25,SORL1,TRIB2
	EGF			growth factor	Activated	5.521	bias	3.66E-11	ALCAM,ANGPT1,APOA1,AR,ARHGEF2,ATM,B4GALT1,BCL2,CASP3,CAV1,CCND1,CCND2,CDH11,CEBPD,CFLAR,CISH,CLU,COL1A1,COL1A2,COL3A1,CTGF,CXCR3,CYP11A1,CYR61,DCN,E2F3,EGR1,EIF2AK3,ERRFI1,ESR1,ETS1,ETS2,FASN,FOS,FSHR,FST,FSTL1,FUT2,GAS1,GJA1,GLG1 ,GRB7,GSTA4,HGF,HIF1A,HMOX1,HNRNPK,HSD17B1,ICAM1,ID1,ID2,IER3,IGF1,IGF2,IGFBP4,INHBA,INSL3,IRS1,ITGB1,KCTD11,KLF10,KRAS,LHCGR,MAPK11,MMP2,MYC,NCAM1,NCOA2,NOTCH1,NR5A1,N…
	VEGFA	UP/O		growth factor	Activated	4.921	bias	4.76E-09	ADAMTS1,ALAS1,ALDH2,ANP32A,BCL2,CASP3,CAV1,CCL2,CCND1,CD55,CDH5,COL1A1,CST3,CTGF,CTSL2,CTSS,CYR61,DBT,DECR1,E2F3,EFNB2,EGR1,EPHB4,ETS1,ETS2,FGFR1,FOS,GJA1,HMOX1,HSD17B1,ICAM1,ID1,IGFBP4,ITGB1,KARS,MEOX2,MMP2,NOS3,NOTCH1,PLAT,PLAU,PPAP2B,RCAN1,RUNX1,SDHB,SNAI2,SPARC,ST5,STC1,TFPI2,THBD,THBS1,TJP2,TP53,TSPO
	GDF2			growth factor	Activated	4.309	bias	1.04E-06	ANXA3,ATP1A1,BMPR2,CAV1,CDH11,CDH6,COL1A1,DLK1,EFNB2,ENPP2,FMOD,FOS,HTRA1,ID1,ID2,NGFR,NINJ1,POSTN,PRPS1,RASL11B,SEMA3C,SERPINE2,SPARCL1
	ANGPT2			growth factor	Activated	3.236	bias	3.87E-05	AGTR1,BCL2,CASP3,CAT,CD68,COL1A1,COL1A2,COL3A1,EPHX2,ETS1,GATA6,GSTT1,HIF1A,ICAM1,MGST1,MMP2,NOS3,NOX4,P4HB,PDGFRB,PLAU,POSTN,RCAN1,SOD3,ST13,THBS2,TP53,VIM
	NRG1		3.0601268311576	growth factor	Activated	3.140	bias	2.02E-03	ANGPT1,AR,ARHGEF2,ATF1,BCL2,BIN1,CASP3,CCND1,CCND2,CTGF,CXCR3,CYR61,DAG1,EGR1,ERRFI1,FOS,FSTL1,GLG1,GRB7,HIF1A,HMOX1,HNRNPK,ID1,IER3,IGF2,INSL3,ITGAV,MYC,NR5A1,PLAU,RUNX1,TF,UTRN
	FGF10			growth factor	Activated	3.274	bias	4.23E-03	AHNAK,ANXA2,ANXA3,BMPR1A,CDH16,CTSH,CYP51A1,IL10RB,LDLR,LSS,SCD,SOX9
	AGT		4.37587459405958	growth factor	Activated	5.154	bias	1.25E-11	ACTA2,ADAMTS5,ADM,AGTR1,ANGPT1,ANK3,ANP32A,ANXA3,ARID2,ATP1A1,BCL2,BDKRB2,BGN,BOK,CASP3,CAT,CAV1,CCL2,CCL8,CCND1,CCND2,COL1A1,COL1A2,COL3A1,COL4A1,COL6A1,CREB1,CTGF,CTSS,DAB2,EDNRA,EDNRB,EFNB2,EGR1,ERRFI1,ETS1,ETV1,FASN,FDFT1,FGF13,FOS,FOXP2,GABBR1,GATA6,GJA1,GLCCI1,GSS,GSTA5,HGF,HIF1A,HMOX1,HSD3B1,HSPB1,ICAM1,IGF1,IGFBP4,IL18,IL6ST,INHBB,ITGAV,ITGB1,KITLG,LAMB1,LDLR,LSS,MATN2,MGST1,MMP2,MYC,MYH1…
	DKK1		6.57150970628102	growth factor	Inhibited	-2.562	bias	3.15E-03	ACTA2,CCND1,COL1A1,KRT18,MYC,SNAI2,SOX9,SPARC,TBX3,TP53 ,WNT5A
	FGF2		P	growth factor	Activated	2.697	bias	6.06E-10	ACTA2,ADAMTS5,ANGPT1,AR,BCL2,BGN,CAV1,CCL2,CCND1,CCND2,CDH11,CFLAR,COL1A1,COL1A2,COL3A1,CTSK,CYP11A1,CYR61,DCN,EDNRB,EFNB2,EGR1,ELN,ENPP2,ERRFI1,ETS1,FGFR1,FGFR2,FOS,FSHR,FUT2,GJA1,GLI1,GRIA3,HGF,HIF1A,ICAM1,IGF1,IGF2,IGFBP4,INHBA,IRS1,ITGB1,KRAS,LECT1,LOX,MEOX2,MET,MGP,MITF,MMP2,NOS3,NOTCH1,NR3C1,PDGFC,PDGFRA,PDGFRB,PLAT,PLAU,RB1,RUNX1,S100A10,SCD,SDC1,SOX9,SPARC,ST3GAL1,TF,TGFB2,THBS1,TIMP1,TP5…
	Ins1			other	Activated	3.895	bias	2.98E-03	ALAS1,AP2M1,APOA1,ATP1A1,ATP1A2,CCND1,CEBPD,CFD,COL18A1,COL1A1,CREB1,DLK1,EGR1,EHHADH,ERRFI1,FASN,FDFT1,FOS,GPD1,GREB1,HNRNPK,IGF1,IGF2,IGFBP4,IL6ST,INSR,IRS1,LDLR,LGALS3BP,LPL,LRP1,MARCKS,MMP2,MYC,NOS3,PIK3R1,PLAT,POMC,PRKCB,PTGFRN,RGN,RXRA,SCD,SDHB,SLC27A1,SNAP25,SPARC,SREBF1,TF,TIMP1,TIMP2,VIM
	IGFBP2	5.63061098365348		other	Activated	2.460	bias	6.67E-03	CASP3,CHD9,COL11A1,COL14A1,EMP2,IGFBP4,MMP2,PTGFRN,RBMS3,THBS2
