# Supplementary material for: An overview of gene expression dynamics during early ovarian folliculogenesis: specificity of follicular compartments and bi-directional dialog
Source: BMC Genomics. 2013 Dec 19;14:904. doi: 10.1186/1471-2164-14-904 (PMC3890531; doi:10.1186/1471-2164-14-904)
Supplement: Additional file 10 — Primer sequences for real-time PCR. [file 1471-2164-14-904-S10.xlsx]

## Sheet: Feuil1
		gene	Sequence reference (OARV2 genomic location)	ARN location	Primer sequence location	Up primer	Down primer	sequence length
		IGF1	OAR3:170994912-171001871	3' UTR	Up 593, Down 706	CATTAGGATCGATATTCCTCTGC	TGACTGGTCATTCATTATATCTGTCT	114
		INSL3	OAR5:5159403-5159866	3' UTR	Up 59, Down 191	GACAGGAGATGACGGGAAA	GGTGCAATCCAGTGCTTT	133
		IGF1 R	OAR18:7107215-7107814	3' UTR	Up65, Down 187	GTCCACGTGCCAGTCTC	CTGTTGTGGTGTTGGGATTG	120
		GJA4	OAR1:9412904-9416358	3' UTR	Up 692, Down 801	GGCTTTGTCCCAAGCATG	GGGTAAGTTGTCTCCGAATCC	110
		GJA1	OAR8:16962981-16966101	3' UTR	Up 320, Down 431	CAGAACACATGATCGATGGAC	ATGAAGAGTTACAATGAGAAATGCTA	112
		JAG1	OAR13:3401556-3403964	3' UTR	Up 357, Down 477	TCTGGGAGGGGTTTCAAG	CCTGGGTCTGTCTGGTGA	121
		PIK3R3	OAR1:20274017-20274794	3' UTR	Up 59, Down 191	GACAGGAGATGACGGGAAA	GGTGCAATCCAGTGCTTT	133
		KITLG	EWZ7IHI02DESHV	3' UTR	Up 49, Down 198	CACAGGATAACTTTGAGTGC	TGTGTATGTGTATGTACTGTAAGTGT	150
		KIT	E0FD4S101C5L19		Up 105, Down 207	AACTACACCTTGTGGGTTCC	AGCTGAATTGGAGAGATGG	103
		PARVA	OAR15:40071664-40074907	3' UTR	Up 1419, Down 1526	TGTATTACGGAATCACTTTGCTGT	GGCTAAATTGGAAGGACCAGATA	108
		GATA2	EE762537		Up 159, Down 261	AAATACTGCCGATCCTTCT	AGAGGACTGTGCTGATG	102
		AMHR2	OAR3:132851511-132852079	3' UTR	Up 283, Down 382	GTCCAGGTAGGTTGAGGATTTC	TCCTCCCGTCTGCCATT	100
		MAEL	CU653136	exon 10-12	Up 192, Down 310	CAAACACACCCACTGGTGAC	GTATCCGTGTTTTGGGGATG	179
		MUSK	OAR2:12672684-12674127	3' UTR	Up 259, Down 374	TTCTCTTTCCCGTTTATTTGCTT	TTCCCAGTGGAGTCCATACA	116
		WEE2	OAR4:104194933-104196092	exon 5-6	Uo 816, Down 1033	GCTGATTGGTTTCTCTCTGC	CTCTTCCACTTTGGGATTGC	88
		SPO11	OAR13:58172708-58173549	3' UTR	UP 630, Down 748	GAACATTTGTCCTTTGCACAAC	CAAACTAAAATTTGGTGGGTGGAT	119
		GAPT	OAR16:21053123-21054051	3' UTR	Up 745, Down 878	GCAGGAGCTGGTTCTCAGATA	AGCATCACTGGTGGTTCG	134
		GABRP	OAR16:2792484-2793152		Up 517, Down 618	GAGGTGGATGCCACTGTATG	CAAAAATTAATGCTTGACTAGAGTTT	101
		MCF2L	OAR10:83074041-83074322	exon 18	Up 8, Down 121	TGGAGACCTACACGGACTG	GCTTTAAGGAGCAGCTTCG	114
		ST8SIA3	OAR23:57217609-57218888	exon	Up 787, Down 929	GGATTGGACAACTGATGCACTA	CCCGCTATTTCCAACCAC	143
		TNIP3	OAR6:4526736-4527280	3' UTR	Up 102, Down 225	AGTCAGCAACGCCTGCTA	AACTGGACTATGGCTCGTTT	124
		IFNE	OAR2:89745089-89746281		Up 586, Down 714	CTGCAAACTGCTTATTCATGTC	GCTAGCAACAATGAGAAATATTAGG	129
		SPEF2	OAR16:38676941-38677774		Up 166, Down 303	AGGACAACAGCCAAATCCA	CCACAGGAACATGCTTGTCTTA	111
		DEFB112	OAR20:22606471-22608526	3' UTR	Up 376, Down 509	GGACACAACTTACAAAGCAGACT	CCATGTTATTCCATATCTCACTCC	134
		TCF23	OAR3:33794033-33795108	3' UTR	Up 408, Down 519	TCTTGGCAGCTGTGAGTGTA	GAAGTCGGGTGAGCATCTT	112
		TLL2	OAR22:16991871-16995168		Up 293, Down 407	AACAATGACAACACCACGAA	GCTCAACCTGGTTACATCATT	115
		EFS	OAR7:21218593-21219292	3' UTR	Up 440, Down 550	CCTCAATAAACCGGGCTTTC	CACAAACCCTAAAGGCAGAC	111
		WNT4	OAR2:244678863-244679555	3' UTR	Up 567, Down 666	AGCTCTGGATGCTGCTACC	TGCACCAGACTATTTCATGAGG	100
		HTRIF	OAR1:154599556-154600464	exon	Up721, Down 823	TCTCAATTCCCTTATAAACCCACT	AACTTCTTTGAACTAACATCGACATC	103
		ITIH5	CL27200Contig1	exons 1-3	Up 110, Down 216	TTCTCGGTGAAATCTACCATCAT	ATCTGCATCTGAAACGTGAC	107
		TMEM167A	OAR4:112054095-112054903	3' UTR	Up 322, Down 429	CTGAGTCTTGAAACCAGCATCT	CTCAGCGGTGAGTACAACTT	108
